# Supplementary material for: Growth and characterization of a new inorganic metal–halide crystal structure, InPb2Cl5
Source: Acta Crystallogr E Crystallogr Commun. 2023 Sep 26;79(Pt 10):942–5. doi: 10.1107/S2056989023007892 (PMC10561213; doi:10.1107/S2056989023007892)
Supplement: Supplementary file 1 [file e-79-00942-sup1.cif]

##############################################################################
#                                                                            #
# This CIF contains the data in a paper accepted for publication in          #
# Acta Crystallographica Section E. It conforms to the requirements of       #
# Notes for Authors for Acta Crystallographica Section E, and has been       #
# peer reviewed under the auspices of the IUCr Commission on Journals.       #
#                                                                            #
# Full details of the Crystallographic Information File format               #
# are given in the paper "The Crystallographic Information File (CIF):       #
# a New Standard Archive File for Crystallography" by S. R. Hall, F. H.      #
# Allen and I. D. Brown [Acta Cryst. (1991), A47, 655-685].                  #
#                                                                            #
# The current version of the core CIF dictionary is obtainable from          #
# ftp://ftp.iucr.org/pub/cif_core.dic.                                       #
#                                                                            #
# Software is freely available for graphical display of the structure(s)     #
# in this CIF. For information consult the CIF software page                 #
# http://www.iucr.org/resources/cif/software.                                #
#                                                                            #
# This file may be used for bona fide research purposes within the           #
# scientific community so long as proper attribution is given to the journal # 
# article from which it was obtained.                                        #
#                                                                            #
##############################################################################
data_global
_audit_creation_method     'WinGX routine CIF_UPDATE'
_audit_conform_dict_name     cif_core.dic
_audit_conform_dict_version     2.4.3
_journal_data_validation_number     ?
_journal_date_recd_electronic     2023-07-11
_journal_date_accepted     2023-09-08
_journal_name_full     'Acta Crystallographica, Section E'
_journal_year     2023
_journal_volume     79
_journal_issue     10
_journal_page_first     0
_journal_page_last     0
_journal_paper_category     GI
_journal_paper_doi     10.1107/S2056989023007892
_journal_coeditor_code     PK2694
_publ_contact_author_name     'Professor Peng Wang'
_publ_contact_author_address
;
Department of Chemistry
Queen's University
Kingston, Ontario K7L 3N6
Canada
;
_publ_contact_author_email     'wang.peng@chem.queensu.ca'
_publ_contact_author_fax     '001 613-533-6669'
_publ_contact_author_phone     '001 613-533-3250'
_publ_section_title
;
Growth and characterization of a new inorganic metal--halide crystal structure,
InPb~2~Cl~5~
;
_publ_section_title_footnote     .
loop_
    _publ_author_name
    _publ_author_footnote
    _publ_author_address
    'Lewis, Michael P.' .
;
Department of Chemistry
Queen's University
Kingston, Ontario K7L 3N6
Canada
;
    'Kandel, Ramjee' .
;
Department of Chemistry
Queen's University
Kingston, Ontario K7L 3N6
Canada
;
    'Schatte, Gabriele' .
;
Department of Chemistry
Queen's University
Kingston, Ontario K7L 3N6
Canada
;
    'Wang, Peng L.' .
;
Department of Chemistry
Queen's University
Kingston, Ontario K7L 3N6
Canada
;
_publ_section_synopsis
;
A new solid-state inorganic compound, InPb~2~Cl~5~, was synthesized by melting
InCl and PbCl~2~ in a vacuum-sealed quartz ampoule. Bulk InPb~2~Cl~5~ was
separated from PbCl2 and characterized by single-crystal X-ray diffraction.
;
data_I
_audit_creation_method     'WinGX routine CIF_UPDATE'
_audit_conform_dict_name     cif_core.dic
_audit_conform_dict_version     2.4.5
_chemical_name_systematic
;
Indium dilead pentachloride
;
_chemical_formula_moiety     'Cl10 Pb4, 2(In)'
_chemical_formula_sum     'Cl10 In2 Pb4'
_chemical_formula_iupac     'In2 Pb4 Cl10'
_chemical_formula_weight     1412.9
_symmetry_cell_setting     monoclinic
_symmetry_space_group_name_H-M     'P 21/c'
_symmetry_space_group_name_Hall     '-P 2ybc'
loop_
    _symmetry_equiv_pos_as_xyz
    'x, y, z'
    '-x, y+1/2, -z+1/2'
    '-x, -y, -z'
    'x, -y-1/2, z-1/2'
_cell_length_a     8.9681(11)
_cell_length_b     7.9033(9)
_cell_length_c     12.4980(16)
_cell_angle_alpha     90
_cell_angle_beta     90.254(6)
_cell_angle_gamma     90
_cell_volume     885.82(19)
_cell_formula_units_Z     2
_cell_measurement_reflns_used     9997
_cell_measurement_theta_min     2.27
_cell_measurement_theta_max     30.52
_cell_measurement_temperature     298(2)
_exptl_crystal_description     'transparent square'
_exptl_crystal_colour     'colourless'
_exptl_crystal_size_max     0.220
_exptl_crystal_size_mid     0.180
_exptl_crystal_size_min     0.130
_exptl_crystal_density_diffrn     5.297
_exptl_crystal_density_method     'not measured'
_exptl_crystal_F_000     1192
_exptl_absorpt_coefficient_mu     41.914
_exptl_absorpt_correction_type     multi-scan
_exptl_absorpt_process_details
;
(SADABS; Krause <i>et al.</i>,  2015)
;
_exptl_absorpt_correction_T_min     0.3779
_exptl_absorpt_correction_T_max     0.7461
_diffrn_ambient_temperature     298(2)
_diffrn_source     'sealed X-ray tube'
_diffrn_radiation_type     MoK\a
_diffrn_radiation_wavelength     0.71073
_diffrn_radiation_monochromator     graphite
_diffrn_measurement_device_type     'Bruker APEXII CCD'
_diffrn_measurement_device     'three-circle diffractometer'
_diffrn_measurement_method     '\f and \w scans'
_diffrn_detector     'CCD area detector'
_diffrn_detector_area_resol_mean     7.9
_diffrn_reflns_number     20682
_diffrn_reflns_av_R_equivalents     0.0507
_diffrn_reflns_av_unetI/netI     0.0301
_diffrn_reflns_theta_min     2.271
_diffrn_reflns_theta_max     30.559
_diffrn_reflns_theta_full     25.242
_diffrn_measured_fraction_theta_max     0.996
_diffrn_measured_fraction_theta_full     0.999
_diffrn_reflns_limit_h_min     -12
_diffrn_reflns_limit_h_max     12
_diffrn_reflns_limit_k_min     -11
_diffrn_reflns_limit_k_max     11
_diffrn_reflns_limit_l_min     -17
_diffrn_reflns_limit_l_max     17
_diffrn_standards_number     0
_diffrn_standards_interval_count     .
_diffrn_standards_interval_time     .
_diffrn_standards_decay_%     ?
_diffrn_radiation_probe     x-ray
_reflns_number_total     2699
_reflns_number_gt     2423
_reflns_threshold_expression     'I > 2\s(I)'
_refine_ls_structure_factor_coef     Fsqd
_refine_ls_matrix_type     full
_refine_ls_R_factor_all     0.0262
_refine_ls_R_factor_gt     0.0208
_refine_ls_wR_factor_gt     0.0394
_refine_ls_wR_factor_ref     0.0419
_refine_ls_goodness_of_fit_ref     1.079
_refine_ls_restrained_S_all     1.079
_refine_ls_number_reflns     2699
_refine_ls_number_parameters     74
_refine_ls_number_restraints     0
_refine_ls_number_constraints     0
_refine_ls_hydrogen_treatment     undef
_refine_ls_weighting_scheme     calc
_refine_ls_weighting_details
              'w=1/[\s^2^(Fo^2^)+(0.0083P)^2^+1.8133P] where P=(Fo^2^+2Fc^2^)/3'
_atom_sites_solution_primary     direct
_refine_ls_shift/su_max     0.002
_refine_ls_shift/su_mean     0
_refine_diff_density_max     1.217
_refine_diff_density_min     -1.128
_refine_ls_extinction_method
;
SHELXL-2018/3 (Sheldrick 2015b)
;
_refine_ls_extinction_coef     0.00232(8)
_refine_ls_extinction_expression
                                    Fc^*^=kFc[1+0.001xFc^2^\l^3^/sin(2\q)]^-1/4^
loop_
    _atom_type_symbol
    _atom_type_description
    _atom_type_scat_dispersion_real
    _atom_type_scat_dispersion_imag
    _atom_type_scat_source
    Cl Cl 0.1484 0.1585 'International Tables Vol C Tables 4.2.6.8 and 6.1.1.4'
    In In -0.7276 1.31 'International Tables Vol C Tables 4.2.6.8 and 6.1.1.4'
    Pb Pb -3.3944 10.1111
                         'International Tables Vol C Tables 4.2.6.8 and 6.1.1.4'
_computing_cell_refinement
;
APEX2 (Bruker, 2012)
;
_computing_data_reduction
;
SAINT (Bruker, 2012)
;
_computing_structure_solution
;
<i>SHELXT</i>  (Sheldrick, 2015a)
;
_computing_structure_refinement
;
SHELXL  (Sheldrick, 2015b)
;
_computing_molecular_graphics
;
CrystalMaker (Palmer, 2014)
;
_computing_publication_material
;
WinGX (Farrugia, 2012) and publCIF (Westrip, 2010)
;
loop_
    _atom_site_type_symbol
    _atom_site_label
    _atom_site_fract_x
    _atom_site_fract_y
    _atom_site_fract_z
    _atom_site_U_iso_or_equiv
    _atom_site_adp_type
    _atom_site_calc_flag
    _atom_site_occupancy
    _atom_site_disorder_assembly
    _atom_site_disorder_group
    Cl Cl1 0.04109(12) 0.67574(15) 0.41739(11) 0.0316(3) Uani d 1 . .
    Cl Cl2 0.45758(11) 0.66555(13) 0.40434(9) 0.0226(2) Uani d 1 . .
    Cl Cl3 0.27835(14) 0.65746(14) 0.68735(10) 0.0304(3) Uani d 1 . .
    Cl Cl4 0.72918(12) 0.68702(14) 0.72264(9) 0.0252(2) Uani d 1 . .
    Cl Cl5 0.28105(12) 0.45943(14) 1.00167(9) 0.0232(2) Uani d 1 . .
    In In1 0.98678(5) 0.45346(6) 0.83468(4) 0.04410(11) Uani d 1 . .
    Pb Pb1 0.24664(2) 0.43551(2) 0.50647(2) 0.02229(6) Uani d 1 . .
    Pb Pb2 0.49498(2) 0.48805(2) 0.82509(2) 0.02538(6) Uani d 1 . .
loop_
    _atom_site_aniso_label
    _atom_site_aniso_U_11
    _atom_site_aniso_U_22
    _atom_site_aniso_U_33
    _atom_site_aniso_U_12
    _atom_site_aniso_U_13
    _atom_site_aniso_U_23
    Cl1 0.0194(5) 0.0309(6) 0.0445(7) 0.0009(4) 0.0017(5) 0.0137(5)
    Cl2 0.0192(5) 0.0201(4) 0.0285(6) -0.0008(4) -0.0002(4) 0.0059(4)
    Cl3 0.0364(6) 0.0283(5) 0.0263(6) 0.0084(5) -0.0081(5) -0.0063(4)
    Cl4 0.0259(5) 0.0254(5) 0.0243(6) -0.0027(4) 0.0021(4) 0.0025(4)
    Cl5 0.0251(5) 0.0240(5) 0.0205(5) 0.0004(4) 0.0005(4) 0.0009(4)
    In1 0.0418(2) 0.0432(2) 0.0472(3) 0.00874(18) -0.00359(19) -0.00495(19)
    Pb1 0.01876(9) 0.02412(9) 0.02399(10) -0.00042(6) -0.00025(6) -0.00142(6)
    Pb2 0.02614(10) 0.02526(9) 0.02473(10) -0.00304(7) 0.00037(7) 0.00179(6)
_geom_special_details
;
 All esds (except the esd in the dihedral angle between two l.s. planes)
 are estimated using the full covariance matrix.  The cell esds are taken
 into account individually in the estimation of esds in distances, angles
 and torsion angles; correlations between esds in cell parameters are only
 used when they are defined by crystal symmetry.  An approximate (isotropic)
 treatment of cell esds is used for estimating esds involving l.s. planes.
;
loop_
    _geom_bond_atom_site_label_1
    _geom_bond_atom_site_label_2
    _geom_bond_site_symmetry_2
    _geom_bond_distance
    _geom_bond_publ_flag
    Cl1 Pb1 . 2.8677(12) ?
    Cl1 Pb1 3_566 2.8912(11) ?
    Cl2 Pb1 . 2.9214(10) ?
    Cl2 Pb2 4_575 2.9311(10) ?
    Cl2 Pb1 3_666 2.9817(11) ?
    Cl3 Pb1 . 2.8744(12) ?
    Cl3 Pb2 . 2.9156(12) ?
    Cl4 Pb2 . 2.9236(11) ?
    Cl4 Pb1 3_666 3.0314(12) ?
    Cl5 Pb2 . 2.9394(11) ?
    Cl5 Pb2 3_667 2.9760(12) ?
loop_
    _geom_angle_atom_site_label_1
    _geom_angle_atom_site_label_2
    _geom_angle_atom_site_label_3
    _geom_angle_site_symmetry_1
    _geom_angle_site_symmetry_3
    _geom_angle
    _geom_angle_publ_flag
    Pb1 Cl1 Pb1 . 3_566 104.12(4) ?
    Pb1 Cl2 Pb2 . 4_575 143.53(4) ?
    Pb1 Cl2 Pb1 . 3_666 104.28(3) ?
    Pb2 Cl2 Pb1 4_575 3_666 105.88(3) ?
    Pb1 Cl3 Pb2 . . 104.33(4) ?
    Pb2 Cl4 Pb1 . 3_666 107.24(4) ?
    Pb2 Cl5 Pb2 . 3_667 95.44(3) ?
    Cl1 Pb1 Cl3 . . 87.85(4) ?
    Cl1 Pb1 Cl1 . 3_566 75.88(4) ?
    Cl3 Pb1 Cl1 . 3_566 90.69(4) ?
    Cl1 Pb1 Cl2 . . 80.49(3) ?
    Cl3 Pb1 Cl2 . . 84.37(4) ?
    Cl1 Pb1 Cl2 3_566 . 156.02(3) ?
    Cl1 Pb1 Cl2 . 3_666 153.09(3) ?
    Cl3 Pb1 Cl2 . 3_666 77.57(3) ?
    Cl1 Pb1 Cl2 3_566 3_666 126.11(3) ?
    Cl2 Pb1 Cl2 . 3_666 75.72(3) ?
    Cl1 Pb1 Cl4 . 3_666 83.88(4) ?
    Cl3 Pb1 Cl4 . 3_666 158.52(3) ?
    Cl1 Pb1 Cl4 3_566 3_666 106.34(4) ?
    Cl2 Pb1 Cl4 . 3_666 74.75(3) ?
    Cl2 Pb1 Cl4 3_666 3_666 101.55(3) ?
    Cl3 Pb2 Cl4 . . 88.42(4) ?
    Cl3 Pb2 Cl2 . 4_576 72.16(3) ?
    Cl4 Pb2 Cl2 . 4_576 74.28(3) ?
    Cl3 Pb2 Cl5 . . 92.48(3) ?
    Cl4 Pb2 Cl5 . . 147.44(3) ?
    Cl2 Pb2 Cl5 4_576 . 75.06(3) ?
    Cl3 Pb2 Cl5 . 3_667 144.23(3) ?
    Cl4 Pb2 Cl5 . 3_667 76.10(3) ?
    Cl2 Pb2 Cl5 4_576 3_667 72.65(3) ?
    Cl5 Pb2 Cl5 . 3_667 84.56(3) ?
_shelx_estimated_absorpt_T_min     0.014
_shelx_estimated_absorpt_T_max     0.228
_shelx_hkl_file
;
  -1   0   0  484.55   22.40
  -1   0   0  445.36   22.70
   1   0   0  445.96   22.80
   1   0   0  475.45   22.40
  -1   0   0  482.55   22.30
   2   0   0  229.88   11.60
  -2   0   0  245.88   11.40
   2   0   0  233.98   11.60
  -2   0   0  231.08   11.60
  -2   0   0  209.68   12.20
  -2   0   0  236.18   11.60
   2   0   0  213.88   11.10
   2   0   0  197.58   12.20
  -3   0   0  113.19    6.10
  -3   0   0  103.29    6.30
   3   0   0  109.59    7.40
  -3   0   0  100.79    6.30
  -3   0   0   99.29    7.10
   3   0   0  103.39    5.70
   3   0   0   87.09    6.10
   3   0   0  105.59    6.40
  -4   0   0 9999.00  457.35
  -4   0   0 8868.01  454.55
   5   0   0  554.04   27.40
  -5   0   0  505.95   26.60
   5   0   0  528.65   29.10
  -5   0   0  550.94   27.30
   5   0   0  498.95   25.90
   5   0   0  530.15   27.20
  -5   0   0  500.75   28.40
  -5   0   0  527.15   27.30
  -6   0   0    6.60    2.60
  -6   0   0    4.00    2.20
   6   0   0    9.30    2.60
  -6   0   0    9.00    3.10
   6   0   0    7.30    1.70
   6   0   0    4.00    3.20
   6   0   0    8.40    2.70
  -7   0   0   90.49    7.30
   7   0   0   68.79    5.00
   7   0   0   62.99    6.60
   7   0   0   83.29    9.00
   7   0   0   59.09    6.20
  -7   0   0   78.39    7.20
  -7   0   0   69.49    7.60
   8   0   0 1872.41   99.99
   8   0   0 1949.70  100.29
  -8   0   0 2075.49  100.59
  -8   0   0 2105.49  100.79
   8   0   0 2226.38  103.99
  -9   0   0  222.88   15.40
   9   0   0  196.48   15.00
  -9   0   0  216.98   15.50
   9   0   0  232.78   18.00
 -10   0   0   11.80    4.40
 -10   0   0    8.30    4.60
  10   0   0   21.90    7.10
 -11   0   0   55.39    9.50
  11   0   0   81.39   12.70
 -11   0   0   54.69    8.90
 -12   0   0  294.47   21.80
 -12   0   0  290.37   22.30
  12   0   0  312.37   23.70
   0  -1   0    0.50    0.50
   0   1   0    0.40    0.60
   0   1   0    1.40    0.60
   0   1   0    0.10    0.20
   0   1   0    0.50    0.30
  -1  -1   0  249.28   12.10
  -1  -1   0  253.47   12.10
   1  -1   0  254.97   12.20
  -1  -1   0  244.58   12.70
   1  -1   0  253.97   12.50
   1  -1   0  243.68   12.20
  -1   1   0  256.07   12.60
  -1   1   0  247.68   12.10
  -1   1   0  248.08   12.20
   1   1   0  241.18   12.20
   1   1   0  229.78   12.60
   1   1   0  255.27   12.30
  -2  -1   0    1.70    0.90
   2  -1   0    2.00    1.00
   2  -1   0    1.20    0.80
   2  -1   0    3.40    1.20
  -2  -1   0    2.30    1.20
  -2  -1   0    1.90    0.60
  -2  -1   0    1.50    1.10
  -2   1   0    1.30    0.90
   2   1   0    1.10    0.90
   2   1   0    1.30    0.80
  -2   1   0    1.50    1.00
  -2   1   0    1.50    0.90
   2   1   0    2.00    0.70
   2   1   0    1.50    1.40
  -3  -1   0  817.02   38.60
  -3  -1   0  792.32   38.20
   3  -1   0  800.52   39.10
   3  -1   0  796.82   38.60
  -3  -1   0  856.31   39.20
  -3  -1   0  761.42   39.60
   3  -1   0  811.42   39.10
   3  -1   0  804.52   37.70
  -3   1   0  769.72   39.00
   3   1   0  792.42   38.30
   3   1   0  789.62   38.70
  -3   1   0  794.52   39.10
   3   1   0  745.73   38.50
  -3   1   0  796.82   38.70
   3   1   0  735.13   40.20
   4  -1   0    8.70    1.10
  -4  -1   0    8.40    1.70
   4  -1   0   10.30    2.20
   4  -1   0    6.40    1.90
   4  -1   0   12.00    2.80
  -4  -1   0    9.40    2.10
  -4  -1   0    9.10    2.70
  -4  -1   0   10.20    2.40
  -4   1   0    9.70    2.20
  -4   1   0    8.50    2.30
   4   1   0    4.70    1.40
   4   1   0    5.10    2.80
   4   1   0    8.90    2.30
   4   1   0    8.00    1.70
  -4   1   0    9.40    2.50
  -5  -1   0   15.10    2.70
  -5  -1   0   14.90    3.20
   5  -1   0   18.20    3.60
  -5  -1   0   16.90    3.00
   5  -1   0   16.90    3.20
  -5  -1   0   24.00    4.40
   5  -1   0   17.10    3.00
   5  -1   0   13.80    1.50
  -5   1   0   21.10    3.90
  -5   1   0   20.30    3.50
   5   1   0   16.30    2.70
   5   1   0   14.00    4.00
  -5   1   0   16.10    3.10
   5   1   0   22.20    3.40
  -6  -1   0    1.20    1.80
  -6  -1   0    7.00    3.20
  -6  -1   0    3.50    2.30
   6  -1   0   -1.60    2.40
   6  -1   0    5.00    1.10
  -6  -1   0    4.90    2.30
   6  -1   0    4.10    2.30
   6  -1   0    3.70    2.20
   6   1   0    6.60    2.60
   6   1   0    1.50    1.80
   6   1   0    6.00    3.60
  -6   1   0    2.50    2.40
  -6   1   0    3.30    2.60
  -6   1   0    5.80    2.60
   7  -1   0  409.56   23.30
  -7  -1   0  412.06   21.80
  -7  -1   0  385.86   23.20
  -7  -1   0  330.77   21.50
   7  -1   0  386.56   21.40
  -7  -1   0  350.26   20.80
   7  -1   0  349.57   18.70
   7  -1   0  370.56   21.80
  -7   1   0  389.76   22.00
  -7   1   0  395.76   22.30
   7   1   0  378.86   21.30
   7   1   0  411.46   25.10
   8  -1   0    1.30    2.80
   8  -1   0    0.20    3.80
  -8  -1   0    1.30    2.60
   8  -1   0    6.80    1.30
  -8  -1   0    8.40    3.60
  -8  -1   0    0.60    2.50
  -8  -1   0    8.00    3.10
   8  -1   0    8.30    3.60
  -8   1   0    5.20    3.40
   8   1   0    6.70    3.10
   8   1   0    2.10    1.80
  -8   1   0    1.20    3.00
   8   1   0   10.10    5.50
  -9  -1   0   13.80    4.10
  -9  -1   0   14.00    4.40
   9  -1   0    8.40    4.90
   9   1   0    7.30    3.20
  -9   1   0   16.90    5.10
   9   1   0   13.10    6.10
  -9   1   0   19.30    5.30
  10  -1   0    9.30    5.30
 -10  -1   0    0.30    3.70
 -10  -1   0    7.50    3.80
  10   1   0    3.50    5.00
 -10   1   0    2.90    4.20
 -10   1   0    2.90    4.20
 -11  -1   0   61.09    9.20
 -11  -1   0   61.29    8.60
 -11  -1   0   60.89    9.80
  11  -1   0   47.00    9.30
 -11   1   0   50.99    9.00
 -11   1   0   71.29   10.20
  11   1   0   69.29   11.90
 -12  -1   0   -5.30    4.70
  12  -1   0    5.00    6.00
 -12  -1   0   -2.20    3.80
 -12  -1   0   -2.10    4.10
 -12   1   0   -2.60    4.10
 -12   1   0   -0.20    4.80
 -12   1   0   -5.80    4.60
   1  -2   0  435.76   21.80
   1  -2   0  443.46   21.80
  -1  -2   0  437.06   21.50
  -1  -2   0  433.76   22.40
  -1   2   0  447.26   21.10
  -1   2   0  461.55   21.20
  -1   2   0  434.96   22.10
   1   2   0  424.76   20.70
  -1   2   0  443.96   21.40
   1   2   0  449.76   21.20
  -1   2   0  433.66   21.80
   1   2   0  417.66   22.30
   2  -2   0  580.74   28.90
  -2  -2   0  579.94   29.30
  -2  -2   0  565.44   27.80
  -2  -2   0  590.74   27.90
  -2  -2   0  632.74   28.60
   2  -2   0  576.34   27.80
   2  -2   0  560.04   28.20
   2  -2   0  590.84   28.00
   2   2   0  596.24   28.50
   2   2   0  532.85   28.90
  -2   2   0  581.64   28.30
  -2   2   0  586.14   28.20
   2   2   0  564.44   28.20
  -2   2   0  561.54   28.80
   3  -2   0  463.35   23.10
  -3  -2   0  481.75   23.50
   3  -2   0  460.15   24.50
   3  -2   0  472.35   23.50
  -3  -2   0  502.15   23.90
  -3  -2   0  478.95   22.90
  -3  -2   0  475.45   24.90
   3  -2   0  515.55   23.90
  -3   2   0  472.95   24.00
  -3   2   0  446.76   24.40
   3   2   0  473.55   23.90
   3   2   0  460.55   24.80
  -3   2   0  456.25   23.80
   4  -2   0 3568.04  168.98
   4  -2   0 3562.64  168.38
  -4  -2   0 3836.62  169.68
  -4  -2   0 3472.45  168.68
   4  -2   0 3583.14  167.88
   4   2   0 3419.56  167.58
   4   2   0 3272.07  170.08
   4   2   0 3527.35  168.38
  -4   2   0 3638.84  169.08
   5  -2   0  237.78   13.50
  -5  -2   0  228.08   12.10
  -5  -2   0  236.98   12.80
   5  -2   0  235.68   13.80
   5  -2   0  227.48   11.10
  -5  -2   0  216.28   13.70
   5  -2   0  186.68   12.40
  -5  -2   0  228.08   14.20
   5   2   0  219.98   13.20
  -5   2   0  228.48   13.90
  -5   2   0  227.28   13.30
  -5   2   0  211.68   13.40
   5   2   0  214.88   12.40
   5   2   0  216.18   15.40
  -6  -2   0  232.28   15.80
   6  -2   0  230.68   14.60
  -6  -2   0  270.97   14.30
   6  -2   0  245.28   12.40
   6  -2   0  262.17   15.80
  -6  -2   0  257.37   16.40
  -6  -2   0  266.17   15.00
   6  -2   0  266.07   15.90
   6   2   0  242.88   14.50
  -6   2   0  263.97   16.20
  -6   2   0  275.97   15.70
  -6   2   0  251.77   15.90
   6   2   0  264.57   15.50
   6   2   0  275.17   18.50
   7  -2   0  274.17   17.80
  -7  -2   0  284.57   18.20
  -7  -2   0  280.87   18.70
  -7  -2   0  291.47   17.00
   7  -2   0  310.77   18.20
  -7  -2   0  279.07   16.20
   7  -2   0  284.07   16.90
   7   2   0  323.17   21.40
  -7   2   0  291.37   18.30
  -7   2   0  276.77   18.10
  -7   2   0  303.37   17.90
   7   2   0  265.87   16.50
   8  -2   0 1363.06   71.39
   8  -2   0 1389.86   69.99
   8  -2   0 1454.35   71.59
  -8  -2   0 1404.46   69.39
  -8  -2   0 1403.66   70.19
  -8  -2   0 1196.98   71.39
  -8  -2   0 1356.56   71.49
   8   2   0 1618.24   76.09
  -8   2   0 1483.65   72.29
  -8   2   0 1429.46   71.39
   9  -2   0   73.69    7.50
  -9  -2   0   65.99    7.60
   9  -2   0   85.39    9.30
  -9  -2   0   66.79    6.90
  -9  -2   0   84.29   10.20
  -9  -2   0   79.19    9.70
   9   2   0   67.49   11.60
  -9   2   0   67.29    9.20
  -9   2   0   68.09    9.80
 -10  -2   0   60.09    8.20
  10  -2   0   42.80    8.10
 -10  -2   0   56.69    7.10
 -10  -2   0   62.59    9.30
 -10   2   0   50.59    9.00
 -10   2   0   54.09    9.20
  10   2   0   64.29   11.70
 -11  -2   0  100.99   11.10
  11  -2   0  120.49   12.60
 -11  -2   0  117.89   10.50
 -11  -2   0  139.19   13.50
  11   2   0  139.89   15.50
 -11   2   0  119.39   14.50
 -11   2   0  119.29   12.90
 -12  -2   0  314.67   21.00
  12  -2   0  323.17   23.10
 -12  -2   0  339.97   24.50
 -12   2   0  324.87   23.60
 -12   2   0  289.87   23.80
  12   2   0  412.16   28.10
 -12   2   0  321.67   24.30
   0  -3   0    0.20    1.20
   0  -3   0    0.30    0.80
   0  -3   0    0.70    0.60
   0   3   0    0.80    0.50
   0   3   0    1.10    0.60
   0   3   0   -1.20    1.10
   0   3   0   -0.40    1.20
   0   3   0    0.10    0.40
   0   3   0   -0.60    0.60
  -1  -3   0 1098.89   54.89
   1  -3   0 1139.29   54.39
  -1  -3   0 1123.09   53.19
  -1  -3   0 1100.19   53.49
   1  -3   0 1160.38   53.29
   1  -3   0 1126.89   54.09
  -1   3   0 1119.69   52.99
  -1   3   0 1133.19   53.09
  -1   3   0 1129.49   53.99
  -1   3   0 1062.19   54.69
   1   3   0 1106.89   53.19
   1   3   0 1131.69   52.89
  -1   3   0  983.30   53.39
  -1   3   0 1176.18   55.89
   1   3   0 1164.18   53.09
  -2  -3   0    3.00    2.00
   2  -3   0    4.20    1.60
   2  -3   0    3.20    1.30
  -2  -3   0    4.20    1.40
   2   3   0    3.70    1.20
   2   3   0    2.30    1.10
   2   3   0    3.30    0.90
  -2   3   0    3.10    1.20
  -2   3   0    3.80    1.60
  -2   3   0    1.30    0.90
  -2   3   0    3.60    1.10
   3  -3   0 1074.99   53.99
   3  -3   0 1218.08   56.29
  -3  -3   0 1188.08   55.49
  -3  -3   0 1177.98   56.99
   3  -3   0 1100.49   53.89
   3  -3   0 1141.59   54.89
  -3  -3   0 1141.59   54.19
  -3   3   0 1166.38   55.09
  -3   3   0 1174.48   56.19
   3   3   0 1093.59   55.19
  -3   3   0 1094.09   55.09
   3   3   0 1109.29   55.59
   4  -3   0   29.10    4.30
  -4  -3   0   24.30    4.50
  -4  -3   0   30.40    2.80
   4  -3   0   21.00    2.30
   4  -3   0   23.10    2.60
  -4  -3   0   24.50    2.80
  -4  -3   0   26.20    1.90
   4  -3   0   28.90    3.00
  -4  -3   0   25.30    3.70
   4   3   0   41.30    5.10
   4   3   0   29.20    3.80
  -4   3   0   25.60    3.50
  -4   3   0   24.60    4.00
  -4   3   0   21.50    3.30
  -5  -3   0  483.05   27.90
  -5  -3   0  499.05   25.30
  -5  -3   0  489.25   24.40
   5  -3   0  480.05   24.30
   5  -3   0  493.95   25.40
   5  -3   0  542.35   27.40
  -5  -3   0  490.25   24.40
   5  -3   0  527.15   25.90
  -5  -3   0  520.55   24.60
  -5  -3   0  508.35   25.90
  -5  -3   0  500.25   26.50
   5   3   0  485.45   26.40
   5   3   0  485.45   28.30
  -5   3   0  474.75   26.30
  -5   3   0  495.65   27.40
  -5   3   0  488.25   26.30
  -6  -3   0    3.30    2.60
  -6  -3   0    4.80    2.50
  -6  -3   0    6.70    1.60
  -6  -3   0    5.50    1.50
   6  -3   0    4.40    0.80
   6  -3   0    6.50    2.50
  -6  -3   0    7.70    3.80
   6  -3   0    3.30    2.00
   6  -3   0    7.40    2.70
  -6  -3   0    4.90    2.10
   6  -3   0    3.80    0.70
   6   3   0    3.30    2.60
  -6   3   0    7.30    3.00
  -6   3   0    7.00    3.20
   6   3   0    8.00    4.00
  -7  -3   0  573.24   28.70
   7  -3   0  580.74   29.60
   7  -3   0  551.64   28.60
  -7  -3   0  555.84   30.00
  -7  -3   0  520.95   31.40
  -7  -3   0  537.05   29.50
   7  -3   0  535.05   30.40
  -7  -3   0  480.95   27.60
  -7  -3   0  558.04   27.70
  -7   3   0  486.35   29.80
  -7   3   0  549.15   30.10
   7   3   0  546.35   29.90
   7   3   0  575.64   33.50
  -7   3   0  564.04   31.30
  -8  -3   0   31.10    6.80
  -8  -3   0   31.70    4.50
  -8  -3   0   29.30    5.60
   8  -3   0   33.60    5.00
  -8  -3   0   35.90    4.40
  -8  -3   0   40.40    5.50
   8  -3   0   37.90    5.90
  -8  -3   0   26.60    5.80
   8   3   0   42.20    9.10
  -8   3   0   38.60    6.60
  -8   3   0   24.40    6.10
  -9  -3   0  151.58   12.10
   9  -3   0  128.89   10.80
  -9  -3   0  154.58   10.20
  -9  -3   0  116.19   13.10
  -9  -3   0  135.59   10.90
   9  -3   0  172.38   12.30
  -9  -3   0  192.48   13.80
   9   3   0  161.18   15.60
  -9   3   0  156.98   13.00
  -9   3   0  143.19   13.30
  10  -3   0   -2.60    3.00
 -10  -3   0    1.10    3.30
 -10  -3   0    0.90    4.00
 -10  -3   0    5.70    5.10
  10  -3   0    1.70    3.50
 -10  -3   0    1.50    2.30
  10   3   0    3.60    5.90
 -10   3   0    0.80    3.80
 -10   3   0   -4.10    3.60
 -11  -3   0  163.18   15.40
  11  -3   0  174.78   14.10
 -11  -3   0  181.48   15.30
 -11  -3   0  162.88   13.10
 -11   3   0  168.98   16.30
 -11   3   0  157.88   15.70
  11   3   0  209.68   19.40
 -12  -3   0   17.00    7.90
 -12  -3   0    8.00    5.00
  12   3   0   29.10    8.40
 -12   3   0   18.70    7.60
 -12   3   0   17.50    7.70
   0  -4   0  927.01   44.70
   0  -4   0  927.21   44.10
   0  -4   0  908.91   45.90
   0   4   0  901.61   47.40
   0   4   0  893.51   44.20
   0   4   0  918.41   43.70
   0   4   0  937.51   44.40
   0   4   0  913.41   44.10
  -1  -4   0  496.15   27.20
   1  -4   0  535.25   25.20
  -1  -4   0  521.45   25.50
   1  -4   0  505.85   26.70
   1  -4   0  518.35   26.30
   1   4   0  519.65   25.00
   1   4   0  523.15   24.90
  -1   4   0  517.95   26.00
  -1   4   0  466.05   25.70
  -1   4   0  527.95   25.00
   1   4   0  508.15   25.30
  -1   4   0  516.25   25.00
   2  -4   0 1138.59   55.69
  -2  -4   0 1171.78   55.09
  -2  -4   0 1193.18   57.29
   2  -4   0 1134.59   55.89
  -2   4   0 1115.59   54.99
   2   4   0 1107.79   54.89
  -2   4   0 1158.38   54.59
  -2   4   0 1160.28   55.79
   2   4   0 1170.48   54.79
   2   4   0  985.10   55.19
  -2   4   0 1170.58   54.39
  -3  -4   0  459.55   23.80
   3  -4   0  442.36   24.50
   3  -4   0  452.05   23.60
  -3  -4   0  472.45   25.80
   3   4   0  453.95   23.70
  -3   4   0  462.65   23.40
  -3   4   0  491.15   24.80
   3   4   0  470.15   23.80
  -3   4   0  437.96   23.50
  -3   4   0  448.46   22.90
  -4  -4   0  719.33   36.70
  -4  -4   0  639.34   32.00
   4  -4   0  662.53   33.40
  -4  -4   0  644.14   32.00
   4  -4   0  663.73   35.30
  -4  -4   0  703.13   34.50
  -4   4   0  671.63   34.10
  -4   4   0  700.63   34.10
   4   4   0  659.93   34.30
   4   4   0  702.83   35.00
  -4   4   0  657.53   35.20
   5  -4   0  326.17   17.20
   5  -4   0  337.07   19.90
  -5  -4   0  335.37   17.00
  -5  -4   0  354.96   19.30
  -5  -4   0  353.16   21.30
  -5   4   0  336.27   18.90
  -5   4   0  313.77   19.80
  -5   4   0  338.37   18.90
   5   4   0  328.87   19.00
   5   4   0  329.27   20.30
  -6  -4   0  628.14   33.10
  -6  -4   0  654.63   35.50
  -6  -4   0  608.34   31.00
   6  -4   0  641.94   30.90
  -6  -4   0  615.34   30.80
   6  -4   0  572.44   30.40
   6  -4   0  596.54   29.90
  -6  -4   0  597.04   29.60
   6   4   0  600.04   34.90
  -6   4   0  642.74   34.30
  -6   4   0  610.34   32.70
   6   4   0  603.64   32.80
  -6   4   0  648.44   33.00
  -7  -4   0  215.18   16.60
  -7  -4   0  207.58   12.80
   7  -4   0  207.18   12.30
  -7  -4   0  229.98   14.80
   7  -4   0  226.68   12.80
  -7  -4   0  221.78   11.40
  -7  -4   0  214.78   12.50
  -7   4   0  203.98   14.60
  -7   4   0  212.48   15.70
   7   4   0  206.88   14.60
  -7   4   0  208.18   14.40
   7   4   0  207.98   16.90
   8  -4   0  307.07   16.70
  -8  -4   0  265.27   16.70
  -8  -4   0  281.97   15.20
  -8  -4   0  276.47   18.70
  -8  -4   0  280.97   20.90
  -8  -4   0  279.67   16.30
  -8   4   0  300.97   19.30
   8   4   0  298.67   22.00
  -8   4   0  261.77   19.60
  -9  -4   0  136.29   12.10
   9  -4   0  135.49    9.60
  -9  -4   0  108.39    7.90
  -9  -4   0  115.19   12.80
   9  -4   0  127.19    9.20
  -9  -4   0  122.49    9.20
  -9   4   0  115.79   12.40
   9   4   0  151.08   14.90
  -9   4   0  124.89   12.20
 -10  -4   0  213.58   16.90
 -10  -4   0  226.78   18.20
 -10  -4   0  170.38   13.80
  10  -4   0  200.38   13.20
 -10   4   0  203.18   17.80
 -10   4   0  233.18   17.80
  10   4   0  238.58   20.00
 -11  -4   0   65.49   10.70
 -11  -4   0   59.89   10.60
 -11   4   0   51.89    9.70
 -11   4   0   59.19   10.90
  11   4   0   64.09   11.80
   0  -5   0    1.70    1.40
   0  -5   0    0.60    1.00
   0  -5   0    2.30    2.20
   0   5   0    0.00    0.80
   0   5   0    0.00    0.90
   0   5   0    0.20    1.30
   0   5   0    0.30    1.00
  -1  -5   0 1047.00   52.59
   1  -5   0 1042.50   51.09
   1  -5   0 1052.59   49.80
  -1  -5   0 1059.69   50.09
   1  -5   0 1044.60   51.79
  -1   5   0 1064.59   50.69
   1   5   0 1019.60   49.60
   1   5   0 1045.80   49.40
  -1   5   0 1043.60   49.60
   1   5   0 1029.00   50.39
  -1   5   0 1012.10   49.50
  -1   5   0  916.31   50.59
   2  -5   0   23.70    3.80
   2  -5   0   18.80    3.50
  -2  -5   0   18.90    2.80
  -2  -5   0   16.30    4.20
   2   5   0   19.10    2.60
  -2   5   0   20.80    2.10
  -2   5   0   20.30    3.10
  -2   5   0   21.40    2.60
  -2   5   0   18.10    3.50
   2   5   0   21.00    3.10
   2   5   0   13.80    3.10
  -3  -5   0  701.23   37.40
   3  -5   0  680.33   35.00
   3  -5   0  677.33   35.80
  -3   5   0  683.33   33.60
   3   5   0  735.33   34.80
  -3   5   0  685.43   34.30
  -3   5   0  672.63   34.60
   3   5   0  707.83   33.30
   3   5   0  662.93   34.80
  -3   5   0  651.33   35.50
   4  -5   0    4.60    2.50
  -4  -5   0    8.20    4.10
   4  -5   0    5.20    2.10
  -4  -5   0    9.90    2.90
  -4   5   0    7.70    2.40
   4   5   0    5.30    2.50
   4   5   0   11.70    3.00
  -4   5   0    6.80    2.40
  -4   5   0   10.30    3.40
  -5  -5   0  632.04   31.50
   5  -5   0  561.84   32.10
   5  -5   0  583.54   29.60
  -5  -5   0  621.04   34.20
  -5   5   0  555.14   30.70
  -5   5   0  584.44   30.90
   5   5   0  581.24   31.30
  -5   5   0  581.64   32.40
   5   5   0  583.84   32.10
  -6  -5   0   48.80    6.70
   6  -5   0   44.90    3.80
  -6  -5   0   55.89    8.90
  -6   5   0   45.30    6.00
   6   5   0   36.70    6.90
  -6   5   0   51.99    7.90
  -6   5   0   57.79    6.20
   6   5   0   45.40    6.40
  -7  -5   0  256.17   16.40
  -7  -5   0  232.38   12.20
  -7  -5   0  225.08   12.10
   7  -5   0  230.68   12.00
  -7  -5   0  260.57   19.00
  -7   5   0  263.07   18.00
  -7   5   0  246.38   16.10
   7   5   0  221.28   17.80
  -8  -5   0   14.40    5.40
  -8  -5   0   16.00    5.70
  -8  -5   0   12.50    2.20
  -8   5   0   10.30    4.80
   8   5   0   14.60    6.30
  -8   5   0    9.30    5.30
  -9  -5   0  127.39   12.70
  -9  -5   0  140.99   14.90
  -9   5   0  149.99   13.20
   9   5   0  145.69   15.50
  -9   5   0  138.39   14.00
 -10  -5   0   12.90    6.40
 -10  -5   0   14.70    7.10
  10   5   0    8.00    6.00
 -10   5   0   13.20    6.30
 -10   5   0   13.20    6.20
 -11  -5   0   80.99   13.60
 -11  -5   0  110.29   14.00
 -11   5   0   84.99   14.40
 -11   5   0   90.99   13.20
  11   5   0  121.89   16.70
   0  -6   0  222.28   12.50
   0  -6   0  240.98   15.20
   0   6   0  229.58   12.70
   0   6   0  225.88   12.30
   1  -6   0  627.44   31.00
   1  -6   0  631.74   33.50
  -1  -6   0  625.54   31.40
   1  -6   0  609.44   32.60
  -1  -6   0  651.93   34.50
  -1   6   0  610.64   30.70
   1   6   0  644.54   30.70
   1   6   0  594.74   32.40
  -1   6   0  650.13   31.10
  -1   6   0  639.64   32.00
   1   6   0  619.24   31.00
  -1   6   0  601.24   32.50
  -2  -6   0 1358.16   64.89
  -2  -6   0 1377.76   68.09
   2  -6   0 1351.26   66.29
   2  -6   0 1288.17   66.09
   2   6   0 1317.87   64.49
  -2   6   0 1392.96   64.39
  -2   6   0 1319.27   65.19
   2   6   0 1270.37   65.39
  -2   6   0 1327.47   65.69
  -2   6   0 1294.67   63.59
   3  -6   0  319.77   18.20
  -3  -6   0  317.17   17.60
  -3  -6   0  338.27   20.80
   3  -6   0  307.07   18.80
   3   6   0  339.37   17.70
   3   6   0  313.27   18.10
  -3   6   0  303.87   18.40
   3   6   0  305.27   16.50
  -3   6   0  318.87   17.20
  -3   6   0  296.47   17.50
  -3   6   0  302.07   16.10
   4  -6   0   69.79    8.50
   4  -6   0   74.99    6.30
  -4  -6   0   86.89    8.90
  -4  -6   0   66.39    6.50
   4   6   0   69.59    6.90
   4   6   0   76.39    6.80
  -4   6   0   65.99    6.10
  -4   6   0   70.29    8.20
  -4   6   0   73.39    6.50
  -5  -6   0  518.55   27.00
  -5  -6   0  497.05   30.20
   5  -6   0  488.85   25.60
  -5   6   0  513.55   28.50
  -5   6   0  486.35   26.50
   5   6   0  505.55   27.70
   5   6   0  449.36   27.00
  -5   6   0  444.26   26.20
  -6  -6   0  670.53   34.40
   6  -6   0  611.54   31.70
  -6  -6   0  631.74   37.70
   6   6   0  638.24   35.70
  -6   6   0  643.94   34.00
  -6   6   0  620.14   35.70
   6   6   0  608.44   34.40
  -6   6   0  591.64   33.50
  -7  -6   0   75.09    9.00
  -7  -6   0   69.29   11.10
   7  -6   0   55.89    4.30
  -7   6   0   68.19    8.60
  -7   6   0   56.69    9.20
   7   6   0   52.99    9.30
  -8  -6   0    6.60    5.40
   8   6   0   -0.10    4.60
  -8   6   0    5.60    4.70
  -8   6   0    5.40    3.90
  -9  -6   0  168.08   17.40
  -9  -6   0  173.28   15.10
  -9   6   0  171.08   15.20
  -9   6   0  161.28   16.20
   9   6   0  206.08   17.80
 -10  -6   0  176.38   18.70
 -10  -6   0  171.48   15.90
 -10   6   0  171.78   16.30
  10   6   0  208.38   19.30
 -10   6   0  170.68   17.70
   0  -7   0    1.00    1.60
   0  -7   0    3.10    3.20
   0   7   0   -1.60    2.20
   0   7   0   -0.10    1.50
   0   7   0    0.60    1.50
   1  -7   0   80.49    7.90
   1  -7   0   73.39    6.80
  -1  -7   0   69.29    5.60
  -1  -7   0   76.59    9.60
   1  -7   0   71.59    5.20
  -1   7   0   71.69    6.10
  -1   7   0   69.29    5.40
  -1   7   0   58.29    6.60
   1   7   0   72.69    5.50
   1   7   0   60.19    7.10
   1   7   0   67.89    4.80
  -2  -7   0    4.80    3.80
  -2  -7   0    6.10    2.30
   2  -7   0    6.70    3.10
   2  -7   0    5.70    3.40
  -2   7   0    0.30    2.30
   2   7   0    2.60    2.90
  -2   7   0    5.60    2.00
  -2   7   0    5.30    2.60
   2   7   0    3.90    2.10
  -2   7   0    7.40    1.60
   3  -7   0  160.68   13.30
  -3  -7   0  211.48   15.50
   3  -7   0  199.68   13.40
  -3  -7   0  195.48   12.40
  -3   7   0  196.18   10.60
  -3   7   0  201.58   12.10
  -3   7   0  185.98   12.40
   3   7   0  204.88   12.50
   3   7   0  194.28   13.60
   3   7   0  196.28   11.60
  -3   7   0  201.28   13.40
   4  -7   0    3.50    3.00
  -4  -7   0   -1.00    3.70
  -4  -7   0    3.00    2.80
   4  -7   0    0.40    2.40
  -4   7   0    3.60    2.40
   4   7   0   -1.20    2.30
  -4   7   0   -0.10    2.70
  -4   7   0   -2.80    1.90
  -4   7   0   -1.00    2.10
   4   7   0    2.40    3.10
  -5  -7   0    5.30    4.70
  -5  -7   0    7.90    3.60
   5  -7   0    2.00    2.30
   5   7   0    3.90    3.20
  -5   7   0    8.20    3.00
  -5   7   0   -1.40    3.00
   5   7   0    4.30    3.40
  -5   7   0    7.20    3.20
   6  -7   0   17.50    3.30
  -6  -7   0   29.00    7.90
  -6  -7   0   14.20    4.40
  -6   7   0    5.30    4.40
   6   7   0   12.70    5.00
  -6   7   0   15.50    4.40
  -7  -7   0  124.19   16.30
  -7  -7   0  122.39   11.40
  -7   7   0  127.59   12.70
  -7   7   0  118.69   11.10
   7   7   0  119.99   12.80
  -8  -7   0   -3.00    3.90
  -8  -7   0    0.30    5.00
   8   7   0    8.40    5.50
  -8   7   0   -4.10    3.60
  -8   7   0   -2.40    4.40
  -9  -7   0    2.40    5.00
  -9  -7   0    6.10    6.50
  -9   7   0   -3.30    4.90
   9   7   0  -11.60    3.90
  -9   7   0   -0.50    4.70
 -10  -7   0    8.50    7.70
 -10  -7   0    7.30    6.00
 -10   7   0   11.60    6.30
  10   7   0   16.10    7.50
 -10   7   0   -7.90    5.20
   0  -8   0  221.48   12.60
   0  -8   0  227.38   16.40
   0   8   0  223.58   12.90
   0   8   0  214.28   12.70
   0   8   0  198.18   15.30
  -1  -8   0  314.77   17.70
   1  -8   0  351.56   21.20
  -1  -8   0  313.77   21.50
  -1   8   0  313.37   18.30
  -1   8   0  316.07   17.80
  -1   8   0  324.97   19.90
   1   8   0  328.47   16.80
  -2  -8   0  751.62   40.50
   2  -8   0  740.53   38.70
  -2  -8   0  704.63   36.10
  -2   8   0  727.33   36.10
  -2   8   0  663.53   37.00
   2   8   0  610.74   38.60
  -2   8   0  695.13   37.00
   2   8   0  731.83   36.30
  -3  -8   0  288.47   21.10
   3  -8   0  267.97   18.70
  -3  -8   0  301.07   17.10
   3  -8   0  289.47   18.50
  -3   8   0  297.07   17.60
  -3   8   0  261.57   14.70
  -3   8   0  308.77   17.10
  -3   8   0  285.07   18.10
   3   8   0  291.07   19.50
   3   8   0  280.97   16.30
   3   8   0  301.07   17.50
  -4  -8   0   91.69    8.60
  -4  -8   0  129.49   13.10
   4  -8   0  105.59    9.20
  -4   8   0  126.19   10.30
   4   8   0  116.49    9.60
  -4   8   0  113.89    8.90
  -4   8   0   95.89    8.80
   4   8   0   87.99   10.20
  -4   8   0   97.19    6.10
   5  -8   0  163.38   11.70
  -5  -8   0  178.98   12.50
  -5  -8   0  174.18   16.30
  -5   8   0  169.18   12.10
  -5   8   0  154.38   13.20
   5   8   0  144.19   12.70
  -6  -8   0  505.45   33.30
  -6  -8   0  484.75   28.30
  -6   8   0  469.25   30.00
   6   8   0  491.15   29.90
  -6   8   0  496.75   28.40
  -7  -8   0  113.49   11.20
  -7  -8   0  137.19   17.70
   7   8   0  103.89   13.30
  -7   8   0  123.29   11.50
  -7   8   0  109.69   14.00
  -8  -8   0   10.00    7.10
  -8  -8   0   10.90    5.40
  -8   8   0    6.30    5.40
   8   8   0   13.20    6.50
  -8   8   0    6.70    4.80
  -9  -8   0   55.59   12.50
  -9  -8   0   52.79    9.30
  -9   8   0   36.10    8.30
   9   8   0   48.50   10.50
  -9   8   0   40.60   10.10
   0  -9   0    6.80    4.50
   0  -9   0    2.50    1.80
   0   9   0    3.10    2.10
   0   9   0   -9.50    3.50
   0   9   0   -4.10    1.90
  -1  -9   0   76.69   11.10
   1  -9   0   49.90    8.50
  -1  -9   0   54.09    5.50
   1   9   0   62.89    4.40
  -1   9   0   64.39    6.20
   1   9   0   39.80    8.40
  -1   9   0   65.79    6.20
  -1   9   0   53.79    7.90
  -2  -9   0    0.90    2.20
  -2  -9   0   -6.30    3.60
   2  -9   0    4.50    4.00
   2   9   0   -0.30    2.50
  -2   9   0    3.90    2.60
   2   9   0   -1.00    4.60
  -2   9   0    0.20    2.50
  -2   9   0   -1.60    3.20
  -3  -9   0   70.29    7.00
  -3  -9   0   71.89   11.30
   3  -9   0   73.59    9.20
   3   9   0   64.59   10.60
  -3   9   0   69.59    7.80
   3   9   0   80.09    8.00
  -3   9   0   81.39    7.60
  -3   9   0   75.09    8.10
   4  -9   0    0.70    3.10
  -4  -9   0    6.20    6.30
  -4  -9   0    3.50    3.00
  -4   9   0    3.20    2.90
   4   9   0   -0.40    3.20
  -4   9   0   -4.10    2.90
  -5  -9   0   42.80    6.60
  -5  -9   0   56.49   10.90
   5  -9   0   37.20    6.10
  -5   9   0   21.50    5.20
   5   9   0   37.40    7.00
  -5   9   0   35.60    6.80
   6  -9   0    4.20    1.80
  -6  -9   0    4.30    6.50
  -6  -9   0   -5.20    3.10
  -6   9   0   -4.20    3.00
   6   9   0   -5.50    3.70
  -6   9   0    6.00    4.40
  -7  -9   0   28.70    6.90
  -7  -9   0   52.29   12.00
  -7   9   0   49.00    9.50
   7   9   0   33.10    8.20
  -7   9   0   50.09    8.40
   0 -10   0   23.00    7.10
   0  10   0   37.60   11.00
   0  10   0   20.00    3.30
  -1 -10   0  112.79   13.90
   1 -10   0  109.59   13.00
   1  10   0  101.19    9.00
  -1  10   0  104.29    9.00
  -1  10   0   90.59    8.10
   2 -10   0  157.78   14.00
  -2 -10   0  149.09   15.70
   2  10   0  160.58   12.20
  -2  10   0  159.78   12.00
  -2  10   0  165.88   11.90
   3 -10   0  109.39   11.30
  -3 -10   0   99.09    8.30
  -3 -10   0  115.59   15.50
  -3  10   0  112.39   10.20
   3  10   0   96.19    9.70
  -3  10   0   98.99    9.40
  -4 -10   0   13.50    4.40
   4 -10   0   10.90    4.90
  -4 -10   0    7.80    6.50
   4  10   0   10.20    4.90
  -4  10   0   23.30    5.30
  -4  10   0    4.70    4.40
  -5 -10   0   40.10   11.20
  -5 -10   0   61.89    7.80
   5 -10   0   59.69    8.10
  -5  10   0   79.09   10.30
  -5  10   0   58.19    8.10
   5  10   0   53.49    9.20
   0 -11   0  -10.00    4.00
   0  11   0    1.10    3.60
   0  11   0   -2.30    1.80
   1 -11   0   30.40    7.80
  -1 -11   0   22.90    8.10
  -1  11   0   35.40    5.00
  -1  11   0   35.90    6.10
   1  11   0   31.20    6.20
  -2 -11   0   -0.30    1.70
   2 -11   0   -2.70    5.00
  -2 -11   0    4.80    6.60
  -2  11   0    2.80    3.40
   2  11   0   -5.40    3.50
  -2  11   0    2.00    3.70
  12   0  -1   -5.90    5.20
 -12   0   1   -0.80    4.30
 -12   0   1   -2.30    3.70
 -12   0   1   -2.00    4.70
  11   0  -1    1.10    6.00
 -11   0   1   -3.60    3.60
 -11   0   1    7.10    4.30
 -11   0   1    2.40    4.30
 -10   0   1   -4.50    3.00
 -10   0   1    3.10    4.00
  10   0  -1   -4.40    5.10
 -10   0   1   -0.60    3.00
  -9   0   1    1.80    3.00
   9   0  -1    4.30    4.90
   9   0  -1    4.10    3.10
  -9   0   1    0.30    2.70
  -8   0   1    3.30    2.80
   8   0  -1    1.30    4.30
  -8   0   1   -2.30    2.60
  -8   0   1    4.80    3.20
   8   0  -1   -1.90    1.90
   8   0  -1    6.60    2.80
   7   0  -1    6.00    2.60
  -7   0   1    0.90    2.10
  -7   0   1   -0.30    2.30
   7   0  -1    3.70    3.70
   7   0  -1   -1.00    1.90
  -7   0   1    2.30    2.30
  -6   0   1    1.50    1.80
   6   0  -1    2.60    2.00
   6   0  -1    1.70    1.40
  -6   0   1    1.80    2.40
   6   0  -1    0.10    1.60
   6   0  -1    1.00    2.70
  -6   0   1    2.40    2.10
   5   0  -1   -0.40    0.90
   5   0  -1    3.30    1.80
  -5   0   1   -0.80    1.30
   5   0  -1    0.60    1.40
  -5   0   1    2.40    2.10
  -5   0   1    0.60    1.30
   5   0  -1   -0.40    2.10
   4   0  -1    0.80    1.90
   4   0  -1    0.60    1.20
  -4   0   1    2.20    1.70
  -4   0   1    0.40    1.30
   4   0  -1    0.60    1.30
  -4   0   1    0.50    1.20
   4   0  -1    0.70    0.80
  -3   0   1   -1.50    1.20
   3   0  -1    3.00    1.20
  -3   0   1    3.90    1.30
   3   0  -1    1.30    0.80
   3   0  -1    2.30    1.20
  -3   0   1    0.50    0.90
   3   0  -1   -0.30    1.40
  -2   0   1    2.00    0.90
   2   0  -1   -1.40    0.50
   2   0  -1   -1.00    0.90
   2   0  -1    0.90    0.80
  -2   0   1    2.70    1.20
  -2   0   1    0.40    0.70
   2   0  -1    0.20    0.70
   1   0  -1   -0.10    0.60
  -1   0   1    0.00    0.40
   1   0  -1    1.10    0.50
  -1   0   1    1.20    0.50
  -1   0   1   -0.10    0.50
  -1   0   1    0.30    0.40
   1   0  -1   -0.10    0.30
   1   0  -1    1.10    0.50
  -1   0  -1    0.70    0.80
   1   0   1    1.90    0.90
  -1   0  -1    0.00    0.50
   1   0   1   -0.40    0.50
  -1   0  -1   -0.40    0.80
  -2   0  -1   -0.80    0.90
  -2   0  -1    0.30    1.10
  -2   0  -1    0.50    0.90
   2   0   1    1.30    1.00
   2   0   1    1.00    1.00
   2   0   1    2.30    1.50
  -2   0  -1    0.10    1.20
  -3   0  -1   -0.50    1.10
   3   0   1    0.30    1.10
   3   0   1    2.80    1.40
  -3   0  -1    0.30    0.70
   3   0   1   -0.10    1.40
  -3   0  -1    4.50    1.70
  -3   0  -1    1.50    1.70
  -3   0  -1    0.80    1.10
   3   0   1    1.30    0.60
  -4   0  -1    4.60    2.20
   4   0   1    1.20    1.90
  -4   0  -1    0.00    1.40
   4   0   1    0.20    1.30
  -4   0  -1    0.50    1.30
  -4   0  -1    1.30    1.50
  -4   0  -1    0.00    0.90
   4   0   1   -0.10    0.60
   4   0   1    1.70    1.50
  -5   0  -1    7.80    2.40
  -5   0  -1   -1.00    1.30
  -5   0  -1    3.40    2.30
   5   0   1   -1.00    1.50
   5   0   1   -1.30    1.30
  -5   0  -1    1.80    1.30
   5   0   1   -2.20    2.00
   5   0   1    0.60    0.70
   6   0   1    5.20    3.20
  -6   0  -1    3.30    2.50
   6   0   1   -0.80    1.80
   6   0   1    2.00    1.00
  -6   0  -1    2.80    2.30
  -6   0  -1   -0.90    1.70
   6   0   1   -1.90    1.60
   7   0   1   -0.10    1.00
  -7   0  -1    0.20    2.30
   7   0   1    0.00    2.80
   7   0   1   -2.20    1.90
  -7   0  -1    2.00    2.20
  -7   0  -1    2.80    2.50
   7   0   1    2.10    2.40
  -8   0  -1    4.70    2.60
   8   0   1   -2.00    2.30
   8   0   1   -4.90    2.90
   8   0   1    1.50    2.30
  -8   0  -1   -2.10    2.30
  -8   0  -1   -2.40    2.80
  -9   0  -1    0.50    3.10
  -9   0  -1    1.80    3.50
   9   0   1   -4.20    3.80
  10   0   1   -4.30    4.30
 -10   0  -1    1.50    3.20
 -10   0  -1   -1.70    3.80
 -11   0  -1   -0.90    3.50
 -11   0  -1    4.00    4.30
  11   0   1   -0.70    5.10
 -12   0  -1   -1.90    4.10
  12   0   1    4.90    6.00
 -12   0  -1    2.50    5.00
 -12  -1   1   -0.70    4.00
 -12  -1   1   -4.10    3.50
 -12  -1   1    7.80    5.90
  12  -1  -1   -5.90    5.30
 -12   1   1    0.40    4.50
 -12   1   1    3.60    4.80
  12   1  -1    3.00    5.50
 -12   1   1    7.30    5.40
  11  -1  -1    4.40    5.80
 -11  -1   1    0.70    3.10
 -11  -1   1   -3.50    3.90
 -11  -1   1    4.20    4.00
 -11   1   1   -5.40    3.20
  11   1  -1   -0.50    5.80
 -11   1   1    3.20    4.30
 -11   1   1    7.70    4.70
 -10  -1   1  905.91   51.49
  10  -1  -1 1125.19   55.89
 -10  -1   1  935.01   52.59
 -10  -1   1  918.61   51.29
  10   1  -1 1136.59   58.19
 -10   1   1  977.30   52.79
 -10   1   1  960.20   52.79
  -9  -1   1  110.69   10.10
  -9  -1   1   96.99    8.90
   9  -1  -1  115.69   11.80
   9  -1  -1   96.49    6.50
  -9  -1   1  117.99    9.90
   9   1  -1  102.19    9.40
  -9   1   1  103.49   10.00
  -9   1   1  108.19   10.20
   9   1  -1  137.39   13.70
  -8  -1   1    5.70    3.50
   8  -1  -1    1.60    1.30
  -8  -1   1    2.00    2.70
  -8  -1   1   -1.70    2.70
   8  -1  -1    0.20    2.20
   8  -1  -1   -0.70    2.40
   8  -1  -1    9.80    4.50
  -8  -1   1    2.50    2.50
   8   1  -1    7.40    2.90
   8   1  -1    3.40    4.50
  -8   1   1    4.50    3.30
  -8   1   1    3.10    2.80
   7  -1  -1    9.50    2.00
  -7  -1   1   15.60    3.70
   7  -1  -1   17.70    5.00
  -7  -1   1   18.40    4.70
  -7  -1   1   16.20    3.30
  -7  -1   1    9.70    3.40
   7  -1  -1   15.30    3.70
   7  -1  -1    9.30    3.00
  -7   1   1   16.00    3.80
  -7   1   1   14.70    3.60
   7   1  -1   17.50    3.40
   7   1  -1    7.90    4.70
   6  -1  -1 2320.27  114.59
   6  -1  -1 2384.46  115.99
   6  -1  -1 2313.37  112.59
  -6  -1   1 2555.44  114.29
  -6  -1   1 2159.78  115.59
  -6  -1   1 2436.56  113.89
  -6  -1   1 2184.58  115.09
   6  -1  -1 2446.26  114.29
  -6   1   1 2226.58  115.39
   6   1  -1 2436.46  114.49
   6   1  -1 2425.26  113.99
  -6   1   1 2391.36  114.49
  -6   1   1 2441.86  114.89
   6   1  -1 2460.15  118.09
   5  -1  -1  124.49    8.40
  -5  -1   1  127.69    8.00
  -5  -1   1  117.39    9.20
   5  -1  -1  122.19    9.10
   5  -1  -1  122.79    7.00
   5  -1  -1  116.19    7.90
  -5  -1   1  124.39    8.90
  -5  -1   1  122.79    7.70
   5   1  -1  119.39    7.70
  -5   1   1  115.89    8.30
   5   1  -1  100.59    9.80
   5   1  -1  124.79    8.20
  -5   1   1  120.59    8.10
  -5   1   1  128.69    9.00
  -4  -1   1    9.80    2.60
   4  -1  -1    3.30    1.70
   4  -1  -1    4.90    2.20
   4  -1  -1    3.30    1.10
   4  -1  -1    2.30    1.60
  -4  -1   1    1.00    1.10
  -4  -1   1    4.80    2.10
  -4  -1   1    4.60    1.60
  -4   1   1    9.40    2.30
   4   1  -1    2.50    1.50
   4   1  -1    4.60    1.50
  -4   1   1    4.70    1.90
   4   1  -1    3.30    1.40
  -4   1   1    3.10    1.60
   4   1  -1    7.40    3.00
   3  -1  -1   27.10    3.30
  -3  -1   1   24.00    3.30
   3  -1  -1   23.50    2.90
  -3  -1   1   21.50    2.20
   3  -1  -1   21.60    2.30
  -3  -1   1   20.90    2.60
  -3  -1   1   21.40    2.10
  -3  -1   1   21.10    3.20
   3   1  -1   19.30    3.80
   3   1  -1   20.70    2.60
  -3   1   1   21.40    2.80
  -3   1   1   25.80    2.50
   3   1  -1   21.80    2.10
   3   1  -1   23.00    2.50
  -3   1   1   20.90    2.90
   2   1  -1 2427.26  115.99
   1  -1  -1  106.49    6.00
   1  -1  -1  111.39    5.90
  -1  -1   1  107.19    6.40
  -1  -1   1  106.39    5.90
   1  -1  -1  121.49    6.20
  -1  -1   1  114.99    6.30
   1   1  -1  117.29    6.10
  -1   1   1  111.99    6.10
   1   1  -1  111.39    5.60
  -1   1   1  107.79    6.10
   1   1  -1  106.49    5.40
   1   1  -1  102.39    5.90
  -1   1   1  111.79    5.90
   1   1  -1  111.99    6.40
   1   1  -1  113.19    5.60
   0  -1  -1   81.89    4.80
   0  -1   1   84.69    4.80
   0  -1   1   88.49    4.50
   0   1  -1   87.99    4.50
   0   1   1   78.59    4.40
   0   1  -1   87.19    4.80
   0   1   1   83.19    4.40
   0   1   1   80.39    4.90
   1  -1   1   70.49    3.80
  -1  -1  -1   71.19    4.20
   1  -1   1   65.89    5.30
  -1  -1  -1   80.69    4.50
  -1  -1  -1   68.69    4.60
   1   1   1   70.89    4.50
   1   1   1   72.79    4.20
  -1   1  -1   66.89    5.10
  -1   1  -1   67.49    3.90
   1   1   1   71.19    4.40
   1   1   1   71.09    3.80
  -1   1  -1   73.89    4.90
  -2  -1  -1 2384.76  111.59
  -2  -1  -1 2376.86  111.39
  -2  -1  -1 2331.57  111.09
   2  -1   1 2353.86  111.59
  -2   1  -1 2419.16  112.49
   2   1   1 2313.37  111.29
   2   1   1 2215.28  111.09
  -3  -1  -1   54.39    4.00
  -3  -1  -1   52.99    4.40
   3  -1   1   57.69    4.70
  -3  -1  -1   63.59    4.60
   3  -1   1   63.29    4.50
  -3  -1  -1   56.99    4.10
   3  -1   1   62.89    4.30
  -3  -1  -1   52.49    5.00
  -3   1  -1   60.39    4.60
   3   1   1   53.99    5.30
   3   1   1   60.09    4.50
   3   1   1   50.39    3.90
  -3   1  -1   55.49    5.10
  -3   1  -1   48.30    4.60
  -3   1  -1   60.59    4.50
  -4  -1  -1  245.78   13.80
   4  -1   1  252.97   14.20
  -4  -1  -1  231.48   14.80
  -4  -1  -1  236.08   13.80
  -4  -1  -1  250.17   13.50
   4  -1   1  254.27   13.60
  -4  -1  -1  251.57   13.70
   4  -1   1  241.08   14.10
  -4   1  -1  253.07   14.40
  -4   1  -1  257.97   14.30
   4   1   1  247.58   15.60
   4   1   1  225.58   13.00
  -4   1  -1  253.47   14.10
   4   1   1  240.88   13.80
  -5  -1  -1  222.48   12.80
  -5  -1  -1  223.38   13.20
   5  -1   1  227.48   13.70
   5  -1   1  227.18   12.90
   5  -1   1  214.98   13.40
  -5  -1  -1  228.18   13.20
  -5  -1  -1  240.08   13.40
  -5  -1  -1  228.88   14.60
   5   1   1  193.18   14.60
   5   1   1  222.58   13.10
  -5   1  -1  227.18   13.80
   5   1   1  191.78   12.60
  -5   1  -1  207.88   13.60
   5   1   1  208.58   12.10
  -5   1  -1  239.68   13.60
   6  -1   1 1002.00   51.69
  -6  -1  -1 1041.70   52.99
   6  -1   1 1023.10   52.19
  -6  -1  -1 1071.69   51.09
   6  -1   1  987.20   50.89
  -6  -1  -1  969.50   51.29
  -6  -1  -1 1053.79   51.49
  -6   1  -1 1029.60   52.09
   6   1   1 1024.20   51.39
  -6   1  -1 1060.99   51.89
   6   1   1 1061.39   54.29
  -6   1  -1  926.61   51.99
  -7  -1  -1   10.90    3.60
  -7  -1  -1    6.50    2.80
  -7  -1  -1    5.30    2.50
   7  -1   1    5.50    3.30
   7  -1   1    7.40    2.80
  -7  -1  -1    9.20    3.50
   7  -1   1   11.90    3.50
  -7   1  -1   11.10    3.60
  -7   1  -1    8.30    3.60
   7   1   1   12.80    3.60
   7   1   1    6.80    4.30
  -7   1  -1    6.10    3.10
  -8  -1  -1  231.08   15.40
   8  -1   1  240.88   16.50
   8  -1   1  205.38   15.20
   8  -1   1  217.48   14.60
  -8  -1  -1  232.78   16.30
  -8  -1  -1  208.88   14.50
  -8  -1  -1  233.38   14.90
  -8   1  -1  215.68   15.80
   8   1   1  251.87   18.20
  -8   1  -1  228.08   15.90
  -9  -1  -1  116.19    9.90
  -9  -1  -1  104.29   10.30
   9  -1   1  127.09   11.70
  -9   1  -1  101.49   10.80
   9   1   1  129.99   13.20
  -9   1  -1  129.39   11.60
 -10  -1  -1  320.07   21.20
 -10  -1  -1  314.17   22.00
  10  -1   1  372.86   23.50
  10   1   1  366.56   25.00
 -10   1  -1  332.27   22.80
 -10   1  -1  339.47   23.00
 -11  -1  -1    8.80    4.60
  11  -1   1    1.90    4.90
 -11  -1  -1    1.00    3.70
 -11   1  -1   -4.20    4.40
  11   1   1    6.60    6.20
 -11   1  -1   -2.00    4.00
 -12  -1  -1  109.09   11.30
 -12  -1  -1   97.39   14.00
 -12  -1  -1  121.59   12.70
  12  -1   1  108.09   13.90
 -12   1  -1   94.39   13.00
  12   1   1  128.39   16.10
 -12   1  -1   98.39   13.40
 -12  -2   1   11.20    6.50
 -12  -2   1   11.30    4.80
  12  -2  -1    9.00    6.00
 -12  -2   1    7.70    4.30
 -12   2   1    3.30    5.20
  12   2  -1    0.30    6.50
 -12   2   1   -3.70    4.40
 -12   2   1    2.00    4.70
 -11  -2   1   60.09    7.70
 -11  -2   1   52.09    7.80
  11  -2  -1   49.90    9.30
 -11  -2   1   51.19    9.10
 -11   2   1   42.20    8.80
 -11   2   1   49.99    8.40
 -11   2   1   47.70    8.70
  11   2  -1   83.99   13.40
  10  -2  -1   29.10    7.00
 -10  -2   1   20.90    4.90
 -10  -2   1   18.90    6.10
 -10  -2   1   16.70    4.10
 -10   2   1   15.90    6.00
 -10   2   1   13.80    5.40
  10   2  -1   34.20    9.40
  -9  -2   1   80.89    7.80
   9  -2  -1   62.29    9.50
  -9  -2   1   71.29    7.00
  -9  -2   1  100.69    9.60
  -9  -2   1   63.49    9.60
  -9   2   1   75.89    9.70
   9   2  -1   93.19   13.30
   9   2  -1   65.49    7.90
  -9   2   1   71.99    9.40
   8  -2  -1   30.80    5.50
  -8  -2   1   39.60    6.70
  -8  -2   1   24.30    5.80
  -8  -2   1   34.20    5.20
   8  -2  -1   43.90    5.90
  -8  -2   1   39.70    6.40
  -8  -2   1   35.80    4.70
   8  -2  -1   36.40    6.60
   8  -2  -1   30.20    2.60
  -8   2   1   35.60    6.30
  -8   2   1   49.30    6.90
   8   2  -1   28.20    4.80
   8   2  -1   44.70    9.10
   7  -2  -1  257.57   13.50
  -7  -2   1  256.27   15.40
  -7  -2   1  258.47   14.90
   7  -2  -1  275.97   16.80
  -7  -2   1  252.87   16.70
  -7  -2   1  258.87   17.80
   7  -2  -1  279.07   17.30
   7  -2  -1  255.47   15.70
  -7  -2   1  282.67   16.60
   7   2  -1  265.87   16.30
   7   2  -1  264.17   19.80
  -7   2   1  251.57   16.20
   7   2  -1  250.67   15.20
  -7   2   1  291.67   17.30
  -7   2   1  254.37   16.70
  -6  -2   1   19.20    3.70
   6  -2  -1   11.50    3.20
  -6  -2   1   11.00    2.30
   6  -2  -1   13.50    3.00
   6  -2  -1   22.90    4.50
   6  -2  -1   15.80    2.00
  -6  -2   1   13.00    3.60
  -6  -2   1   16.40    3.20
  -6  -2   1   14.60    4.20
  -6   2   1   14.90    3.70
   6   2  -1   16.50    5.20
  -6   2   1   12.80    3.50
  -6   2   1   18.30    3.60
   6   2  -1   18.40    3.70
   6   2  -1   18.10    2.90
  -5  -2   1   78.99    5.60
   5  -2  -1   74.29    6.50
  -5  -2   1   81.29    6.40
  -5  -2   1   78.49    7.20
  -5  -2   1   77.79    5.20
   5  -2  -1   75.09    6.60
  -5  -2   1   83.89    6.70
   5  -2  -1   78.09    5.90
  -5   2   1   81.39    6.30
   5   2  -1   71.69    8.20
  -5   2   1   75.69    6.50
   5   2  -1   78.09    5.40
  -5   2   1   79.49    6.60
   5   2  -1   70.29    5.90
   4  -2  -1  140.39    8.80
  -4  -2   1  141.29    7.70
  -4  -2   1  122.59    9.10
  -4  -2   1  138.59    7.30
   4  -2  -1  121.69    7.90
  -4  -2   1  133.19    8.50
   4  -2  -1  135.19    8.70
  -4  -2   1  123.29    8.20
  -4   2   1  127.19    8.50
  -4   2   1  130.99    8.70
   4   2  -1  129.19    8.10
   4   2  -1  120.99    7.30
  -4   2   1  132.99    8.30
   4   2  -1  124.29   10.00
  -3  -2   1  663.23   33.80
  -3  -2   1  710.53   35.90
  -3  -2   1  723.43   34.40
   3  -2  -1  754.62   35.30
  -3  -2   1  704.43   34.10
  -3  -2   1  687.23   34.90
   3  -2  -1  698.53   35.30
  -3  -2   1  755.12   34.70
   3  -2  -1  703.43   34.60
  -3   2   1  710.03   34.90
   3   2  -1  706.73   36.00
   3   2  -1  713.03   34.60
  -3   2   1  681.23   35.30
   3   2  -1  699.53   33.90
  -3   2   1  692.53   35.10
   2  -2  -1  699.23   33.20
  -2  -2   1  661.13   33.10
   2  -2  -1  679.13   32.70
  -2  -2   1  663.13   33.50
   2  -2  -1  681.03   33.50
  -2  -2   1  686.93   34.00
  -2   2   1  687.33   33.20
   2   2  -1  675.63   32.10
  -2   2   1  684.13   33.00
   2   2  -1  673.23   32.60
  -2   2   1  683.63   33.40
   2   2  -1  628.24   33.60
   2   2  -1  687.83   32.90
   1  -2  -1  251.57   12.20
   1  -2  -1  214.38   11.90
  -1  -2   1  238.88   11.90
   1  -2  -1  231.48   11.50
  -1  -2   1  224.18   12.60
  -1   2   1  237.48   12.20
   1   2  -1  213.28   11.80
   1   2  -1  236.28   12.80
   1   2  -1  218.98   12.60
  -1   2   1  237.58   12.10
  -1   2   1  239.18   11.80
  -1   2   1  235.08   11.00
   0  -2  -1  165.48    8.60
   0  -2   1  164.58    9.20
   0  -2   1  169.88    8.70
   0  -2   1  158.78   10.20
   0  -2  -1  165.18    8.30
   0  -2  -1  168.78    8.60
   0  -2  -1  162.68    8.20
   0  -2  -1  170.38    9.70
   0   2  -1  168.78    8.70
   0   2   1  166.78    8.60
   0   2   1  163.08    8.60
   0   2  -1  163.58    9.40
   0   2  -1  185.78    9.20
   1  -2   1  758.02   37.90
  -1  -2  -1  788.22   37.10
   1  -2   1  792.62   37.30
  -1  -2  -1  771.02   38.20
   1  -2   1  735.03   37.30
  -1  -2  -1  777.02   36.60
  -1  -2  -1  771.22   36.90
   1  -2   1  837.02   39.50
  -1   2  -1  795.52   37.20
  -1   2  -1  760.52   37.60
  -1   2  -1  703.23   38.80
   1   2   1  763.92   37.60
   1   2   1  717.03   38.00
   1   2   1  795.12   37.20
  -1   2  -1  814.62   38.00
   2  -2   1 1162.08   56.39
  -2  -2  -1 1171.78   57.89
  -2  -2  -1 1209.88   56.79
  -2  -2  -1 1244.48   56.89
   2  -2   1 1166.28   57.59
  -2   2  -1 1165.28   58.99
  -2   2  -1 1137.99   56.69
  -2   2  -1 1237.08   57.89
  -2   2  -1 1210.58   56.69
  -2   2  -1 1186.78   56.39
   2   2   1 1214.68   57.19
   2   2   1 1184.08   57.19
   2   2   1 1107.99   57.49
  -3  -2  -1  804.72   37.80
   3  -2   1  721.93   36.50
   3  -2   1  739.03   37.10
  -3  -2  -1  750.22   37.00
  -3  -2  -1  810.92   38.90
  -3  -2  -1  820.52   38.10
   3  -2   1  790.02   37.10
  -3  -2  -1  675.83   37.20
   3  -2   1  747.53   38.50
   3   2   1  754.42   38.10
   3   2   1  755.62   38.60
  -3   2  -1  786.42   38.80
  -3   2  -1  796.22   37.70
  -3   2  -1  808.72   37.90
  -4  -2  -1   39.40    4.90
  -4  -2  -1   39.50    3.20
   4  -2   1   33.80    3.40
  -4  -2  -1   29.50    2.90
   4  -2   1   38.00    4.80
  -4  -2  -1   47.20    4.80
   4  -2   1   42.60    3.70
  -4  -2  -1   38.70    3.90
  -4   2  -1   40.10    3.90
  -4   2  -1   43.70    4.20
  -4   2  -1   38.00    5.00
   4   2   1   33.30    5.20
   4   2   1   45.20    4.30
   5  -2   1  489.75   25.20
   5  -2   1  474.65   25.90
  -5  -2  -1  524.95   26.50
  -5  -2  -1  428.26   24.30
  -5  -2  -1  474.25   26.20
  -5  -2  -1  490.95   24.40
  -5  -2  -1  496.85   25.20
   5  -2   1  462.85   24.70
  -5   2  -1  478.15   26.40
   5   2   1  433.36   27.10
  -5   2  -1  478.75   25.60
  -5   2  -1  525.55   25.90
   5   2   1  464.05   25.40
  -6  -2  -1  291.47   17.60
  -6  -2  -1  312.77   19.40
  -6  -2  -1  316.27   18.20
   6  -2   1  344.17   19.40
  -6  -2  -1  319.27   17.50
  -6  -2  -1  301.57   19.20
   6  -2   1  338.37   18.60
   6  -2   1  318.17   17.90
   6   2   1  325.97   21.20
   6   2   1  332.27   18.80
  -6   2  -1  323.57   18.90
  -6   2  -1  322.37   19.60
  -6   2  -1  331.87   19.20
  -7  -2  -1  481.95   30.20
  -7  -2  -1  538.95   30.70
   7  -2   1  582.54   30.10
  -7  -2  -1  560.54   29.60
   7  -2   1  529.25   30.30
   7  -2   1  538.25   29.00
  -7  -2  -1  569.44   28.70
  -7   2  -1  537.25   30.20
  -7   2  -1  526.55   30.40
   7   2   1  568.04   33.00
  -7   2  -1  561.34   31.20
  -8  -2  -1   -1.60    2.80
  -8  -2  -1    3.10    3.10
   8  -2   1   -0.50    2.40
  -8  -2  -1    2.90    3.20
   8  -2   1   -0.80    3.00
   8  -2   1    5.50    3.10
  -8  -2  -1    0.70    2.10
  -8   2  -1    1.60    3.40
  -8   2  -1   -0.60    3.10
   8   2   1    7.00    4.80
  -9  -2  -1  197.58   13.90
   9  -2   1  233.28   15.90
  -9  -2  -1  233.48   15.60
   9  -2   1  202.98   14.30
  -9  -2  -1  198.18   15.50
  -9   2  -1  220.58   16.90
  -9   2  -1  231.98   16.80
 -10  -2  -1   31.10    5.80
 -10  -2  -1   33.40    6.50
  10  -2   1   43.30    7.30
 -10  -2  -1   25.90    6.10
 -10   2  -1   28.10    7.20
  10   2   1   40.70    9.10
 -10   2  -1   31.60    7.80
 -11  -2  -1  169.48   14.30
 -11  -2  -1  151.18   13.00
  11  -2   1  198.08   15.30
 -11  -2  -1  168.08   15.60
  11   2   1  211.28   18.40
 -11   2  -1  183.18   16.40
 -11   2  -1  166.28   15.90
 -12  -2  -1    1.90    5.90
 -12  -2  -1   -3.70    4.50
  12  -2   1    4.90    5.30
 -12  -2  -1    6.90    3.90
  12   2   1   -0.30    5.50
 -12   2  -1    3.70    5.40
 -12   2  -1   -3.80    5.30
 -12  -3   1    5.30    5.30
 -12  -3   1    4.60    3.50
  12  -3  -1    0.90    4.40
 -12  -3   1   -2.50    1.90
 -12  -3   1    0.80    2.60
 -12   3   1    0.50    4.80
  12   3  -1    6.80    7.00
 -12   3   1    3.60    5.30
 -12   3   1    0.50    5.20
 -11  -3   1   -1.80    4.70
  11  -3  -1   -7.40    3.80
 -11  -3   1    4.50    3.60
 -11   3   1   10.50    5.60
 -11   3   1   13.40    5.90
  11   3  -1    1.90    6.60
 -11   3   1    7.90    5.10
 -10  -3   1  177.78   15.10
  10  -3  -1  207.58   15.30
 -10  -3   1  181.48   12.30
 -10  -3   1  169.18   12.70
 -10  -3   1  162.48   15.50
 -10   3   1  194.58   16.10
  10   3  -1  223.98   19.50
 -10   3   1  178.08   15.20
  -9  -3   1  173.88   13.70
   9  -3  -1  205.08   14.80
  -9  -3   1  176.48   16.00
   9  -3  -1  193.18   13.40
  -9  -3   1  186.28   12.80
  -9  -3   1  197.48   12.30
  -9  -3   1  206.58   15.10
   9   3  -1  224.58   19.20
  -9   3   1  190.98   15.40
  -9   3   1  210.48   15.10
   8  -3  -1   45.50    6.80
  -8  -3   1   57.79    9.20
   8  -3  -1   46.20    5.90
  -8  -3   1   35.10    6.50
  -8  -3   1   28.30    5.40
  -8  -3   1   40.40    4.40
  -8  -3   1   38.00    5.00
  -8   3   1   46.60    7.20
   8   3  -1   45.20    9.70
  -8   3   1   50.59    7.80
  -7  -3   1   28.60    5.00
  -7  -3   1   31.70    3.60
   7  -3  -1   29.00    2.40
  -7  -3   1   20.20    5.70
   7  -3  -1   23.40    2.40
   7  -3  -1   30.00    4.50
  -7  -3   1   23.60    4.30
  -7  -3   1   32.70    4.30
   7  -3  -1   27.20    4.90
   7  -3  -1   32.20    5.20
   7   3  -1   24.00    3.70
   7   3  -1   28.90    5.10
  -7   3   1   27.40    5.10
  -7   3   1   27.80    5.10
   7   3  -1   34.00    7.90
  -7   3   1   32.70    5.80
  -6  -3   1  690.03   33.80
   6  -3  -1  668.13   34.10
  -6  -3   1  644.44   35.00
  -6  -3   1  640.24   34.00
  -6  -3   1  697.83   33.60
  -6  -3   1  649.74   36.90
   6  -3  -1  669.53   35.00
  -6  -3   1  680.53   33.00
   6  -3  -1  684.13   35.80
  -6   3   1  691.33   36.00
  -6   3   1  647.84   34.80
   6   3  -1  650.33   33.40
  -6   3   1  642.54   35.20
   6   3  -1  676.03   34.90
   6   3  -1  678.33   38.30
   5  -3  -1  415.36   22.90
  -5  -3   1  411.06   20.40
  -5  -3   1  402.06   21.20
  -5  -3   1  409.16   22.40
   5  -3  -1  452.75   21.60
   5  -3  -1  423.76   22.30
  -5  -3   1  402.06   23.90
  -5  -3   1  414.56   21.20
  -5  -3   1  393.86   20.70
  -5   3   1  411.16   23.00
   5   3  -1  393.66   21.90
   5   3  -1  397.66   20.60
  -5   3   1  402.46   22.10
   5   3  -1  406.56   24.40
  -5   3   1  405.76   22.40
  -4  -3   1  487.55   23.90
  -4  -3   1  519.15   27.10
  -4  -3   1  487.65   23.80
  -4  -3   1  480.95   25.40
   4  -3  -1  510.65   24.70
  -4  -3   1  491.85   23.60
  -4  -3   1  486.95   24.90
   4  -3  -1  516.75   26.20
   4  -3  -1  502.25   25.30
  -4   3   1  457.05   25.10
   4   3  -1  467.85   26.40
   4   3  -1  475.95   23.70
   4   3  -1  474.25   25.00
  -4   3   1  477.25   25.40
  -4   3   1  481.15   25.90
   3  -3  -1   82.29    6.20
  -3  -3   1   89.99    7.10
   3  -3  -1   70.69    5.40
   3  -3  -1   85.49    5.60
   3  -3  -1   83.59    5.00
  -3  -3   1   83.89    5.80
  -3  -3   1   67.59    5.70
  -3   3   1   86.19    6.20
  -3   3   1   80.39    5.50
   3   3  -1   79.29    4.10
   3   3  -1   87.79    5.90
   3   3  -1   73.59    5.20
  -3   3   1   85.19    5.90
  -2  -3   1 1220.18   66.99
   2  -3  -1 1400.76   66.89
   2  -3  -1 1402.26   65.49
   2  -3  -1 1368.66   66.89
  -2  -3   1 1433.56   67.79
   2  -3  -1 1220.28   65.79
  -2  -3   1 1373.66   66.39
  -2   3   1 1450.25   66.29
  -2   3   1 1416.06   65.39
   2   3  -1 1397.36   66.39
  -2   3   1 1399.06   66.59
  -2   3   1 1469.05   66.99
   2   3  -1 1425.06   65.79
   2   3  -1 1352.56   64.99
   2   3  -1 1360.96   64.89
   2   3  -1 1425.56   65.69
   1  -3  -1  201.48   11.90
  -1  -3   1  201.58   11.00
  -1  -3   1  218.78   12.50
   1  -3  -1  213.08   11.40
  -1  -3   1  203.58   12.10
  -1   3   1  201.08   10.10
  -1   3   1  215.58   11.70
  -1   3   1  223.58   11.40
  -1   3   1  214.38   10.90
   1   3  -1  206.28   10.60
   1   3  -1  197.28   11.00
   0  -3  -1  867.01   42.20
   0  -3   1  899.91   42.70
   0  -3   1  965.60   45.10
   0  -3  -1  892.41   44.10
   0  -3   1  850.71   43.60
   0  -3  -1  891.31   42.70
   0   3   1  864.41   42.50
   0   3   1  908.81   42.70
   0   3  -1  869.81   42.90
   0   3  -1  871.81   44.70
   0   3  -1  875.91   42.70
  -1  -3  -1   84.39    4.90
  -1  -3  -1   90.39    4.70
  -1  -3  -1   82.39    4.30
   1  -3   1   84.09    5.90
   1  -3   1   79.49    5.50
  -1  -3  -1   85.09    6.50
   1  -3   1   85.99    5.10
  -1  -3  -1   79.49    4.30
  -1   3  -1   86.99    5.70
   1   3   1   80.39    4.50
  -1   3  -1   83.99    6.00
  -1   3  -1   85.89    5.00
   1   3   1   80.49    5.70
  -2  -3  -1 1015.80   47.50
  -2  -3  -1 1021.20   50.39
   2  -3   1  966.20   48.70
  -2  -3  -1 1041.90   48.80
  -2  -3  -1  999.80   48.10
  -2  -3  -1  999.30   48.10
   2  -3   1  980.20   49.70
   2   3   1 1050.29   48.90
  -2   3  -1 1045.30   48.30
   2   3   1  996.50   49.20
  -2   3  -1 1000.20   48.60
  -2   3  -1  995.60   48.20
  -2   3  -1 1040.90   49.80
  -2   3  -1  951.20   49.30
  -3  -3  -1    3.60    1.30
   3  -3   1    3.90    1.10
   3  -3   1    3.10    1.80
  -3  -3  -1    4.00    0.60
  -3  -3  -1    6.70    2.50
  -3  -3  -1    3.70    1.30
  -3   3  -1    1.50    1.80
  -3   3  -1    2.90    1.30
   3   3   1    2.80    1.60
  -3   3  -1    1.90    1.30
   3   3   1    1.70    1.60
  -4  -3  -1   87.59    5.90
  -4  -3  -1   86.49    6.20
  -4  -3  -1   90.29    4.90
   4  -3   1   89.19    5.00
   4  -3   1   89.49    7.20
  -4  -3  -1   87.59    7.80
  -4   3  -1   93.59    6.50
   4   3   1   74.29    6.50
  -4   3  -1   83.69    6.10
  -4   3  -1   94.99    7.60
   4   3   1   80.59    7.10
   5  -3   1   32.00    3.30
  -5  -3  -1   40.40    4.80
   5  -3   1   28.20    4.80
  -5  -3  -1   36.50    6.00
  -5  -3  -1   34.40    2.90
   5  -3   1   29.70    3.10
  -5  -3  -1   34.30    3.90
   5  -3   1   32.30    1.90
  -5   3  -1   39.10    4.70
  -5   3  -1   42.80    5.30
  -5   3  -1   36.90    5.70
   5   3   1   34.50    5.90
   5   3   1   34.00    4.80
   6  -3   1  201.28   11.40
   6  -3   1  179.08   11.00
  -6  -3  -1  174.88   13.50
   6  -3   1  197.28   13.20
  -6  -3  -1  165.08   10.20
  -6  -3  -1  184.18   12.30
  -6  -3  -1  196.18   10.60
  -6  -3  -1  177.18   11.50
   6   3   1  185.88   14.30
   6   3   1  162.78   12.20
  -6   3  -1  204.48   12.70
  -6   3  -1  211.48   13.00
  -6   3  -1  190.28   13.60
   7  -3   1   13.10    4.00
   7  -3   1   13.70    3.00
  -7  -3  -1   14.20    3.50
  -7  -3  -1    8.70    2.30
  -7  -3  -1    8.10    4.00
  -7  -3  -1    7.80    2.10
   7  -3   1   14.80    3.50
  -7  -3  -1   15.50    4.00
  -7   3  -1   13.30    3.90
   7   3   1    8.10    4.70
  -7   3  -1   10.40    4.40
  -7   3  -1   10.00    3.80
   7   3   1    6.50    3.20
  -8  -3  -1   28.60    5.50
  -8  -3  -1   37.00    5.40
  -8  -3  -1   33.90    6.90
  -8  -3  -1   32.40    4.30
  -8  -3  -1   24.90    3.90
   8  -3   1   26.40    4.70
   8  -3   1   25.40    4.60
  -8   3  -1   30.00    6.30
  -8   3  -1   28.30    6.80
   8   3   1   25.70    7.30
  -9  -3  -1   14.00    3.20
  -9  -3  -1   11.90    4.20
   9  -3   1   14.40    4.00
   9  -3   1   13.70    3.90
  -9  -3  -1   11.70    5.30
  -9  -3  -1    7.10    4.90
  -9   3  -1    6.90    4.70
   9   3   1   18.40    6.80
  -9   3  -1   30.40    7.20
  10  -3   1   17.20    4.70
  10  -3   1   21.60    4.50
 -10  -3  -1   17.70    4.90
 -10  -3  -1   11.80    3.50
 -10  -3  -1   15.50    6.00
 -10  -3  -1   16.40    6.00
 -10   3  -1    9.10    6.10
 -10   3  -1   12.30    5.60
  10   3   1    9.20    6.90
 -11  -3  -1   -3.70    4.50
 -11  -3  -1    1.00    3.60
 -11  -3  -1   -4.70    1.60
  11  -3   1   -5.90    2.40
 -11  -3  -1    2.30    4.10
 -11   3  -1   -1.50    4.00
  11   3   1    0.20    5.70
 -11   3  -1    5.70    5.40
 -12  -3  -1   60.99   11.00
 -12  -3  -1   37.70    7.50
 -12   3  -1   52.49   11.20
 -12   3  -1   63.49   11.70
  12   3   1   30.40    9.00
 -11  -4   1  131.79   14.50
 -11  -4   1  136.69   14.50
  11   4  -1  123.29   16.60
 -11   4   1  107.49   11.40
 -11   4   1   89.99   13.80
 -11   4   1  118.69   13.40
  10  -4  -1    5.00    3.20
 -10  -4   1    4.70    3.30
 -10  -4   1    1.50    1.20
 -10  -4   1    1.30    2.20
 -10  -4   1    0.20    4.60
 -10  -4   1    0.80    1.50
 -10  -4   1   -3.90    3.70
  10  -4  -1    5.50    3.40
  10   4  -1   -2.40    5.50
 -10   4   1    2.50    4.40
 -10   4   1   -5.90    3.30
  -9  -4   1  485.85   27.90
  -9  -4   1  556.64   28.80
   9  -4  -1  526.75   29.60
  -9  -4   1  573.44   35.20
  -9  -4   1  515.65   31.90
  -9   4   1  572.74   32.50
   9   4  -1  655.63   37.60
  -9   4   1  595.04   34.10
  -8  -4   1  178.28   11.50
   8  -4  -1  174.88   11.80
  -8  -4   1  189.58   10.50
  -8  -4   1  154.28    9.90
  -8  -4   1  200.38   14.30
   8  -4  -1  192.18   12.60
  -8  -4   1  165.48   15.60
  -8  -4   1  180.78   11.00
  -8  -4   1  196.08   10.80
   8   4  -1  192.38   17.00
  -8   4   1  207.08   15.10
  -8   4   1  189.98   14.00
  -7  -4   1  251.07   16.70
  -7  -4   1  229.48   18.60
   7  -4  -1  255.97   14.80
   7  -4  -1  260.07   13.40
  -7  -4   1  243.98   13.30
  -7  -4   1  268.47   13.90
  -7  -4   1  272.37   13.50
  -7   4   1  250.47   16.50
  -7   4   1  226.48   16.20
   7   4  -1  266.47   16.60
  -7   4   1  275.37   17.80
   7   4  -1  283.27   20.10
  -6  -4   1    0.90    1.20
   6  -4  -1    0.00    1.50
  -6  -4   1    0.30    1.10
  -6  -4   1    3.80    3.60
   6  -4  -1    2.50    1.40
  -6  -4   1    2.30    2.80
   6  -4  -1    2.10    1.30
  -6  -4   1    0.20    1.20
   6  -4  -1    0.10    2.00
   6   4  -1   -1.00    2.20
   6   4  -1    2.80    3.40
  -6   4   1    1.10    2.70
  -6   4   1   -4.60    1.80
  -6   4   1    2.10    2.50
   5  -4  -1 1116.69   54.69
   5  -4  -1 1160.98   57.29
  -5  -4   1 1189.38   58.89
   5  -4  -1 1135.49   55.29
  -5  -4   1 1139.69   56.49
   5  -4  -1 1105.29   54.99
   5   4  -1 1125.29   57.99
   5   4  -1 1109.79   55.99
  -5   4   1 1146.09   56.19
  -5   4   1 1059.09   56.19
  -5   4   1 1148.69   57.39
  -4  -4   1  508.65   25.90
  -4  -4   1  562.34   29.70
   4  -4  -1  527.25   28.20
  -4  -4   1  535.55   27.50
   4  -4  -1  540.65   27.00
   4  -4  -1  486.25   26.00
   4  -4  -1  515.35   25.70
  -4   4   1  577.14   27.40
   4   4  -1  533.65   27.00
   4   4  -1  511.15   27.80
  -4   4   1  519.75   28.10
  -4   4   1  492.75   27.30
   3  -4  -1  660.03   34.60
  -3  -4   1  679.53   35.80
  -3  -4   1  670.63   33.50
   3  -4  -1  696.43   34.20
  -3  -4   1  666.43   34.00
  -3   4   1  657.93   33.60
  -3   4   1  630.84   33.90
  -3   4   1  722.33   34.80
   3   4  -1  676.43   33.40
  -3   4   1  662.43   32.70
   3   4  -1  702.13   33.70
  -2  -4   1    8.90    2.20
   2  -4  -1   12.40    2.60
  -2  -4   1   10.30    3.10
   2  -4  -1   11.30    2.50
  -2  -4   1   12.30    2.30
   2   4  -1   14.90    1.80
  -2   4   1   11.70    1.30
   2   4  -1   10.30    0.70
   2   4  -1   13.20    2.60
  -2   4   1   11.60    2.10
  -2   4   1   10.80    2.30
  -2   4   1    9.10    2.30
   2   4  -1   10.50    1.60
   1  -4  -1  742.93   38.00
   1  -4  -1  793.52   39.10
  -1  -4   1  766.92   37.70
   1  -4  -1  765.02   36.80
  -1  -4   1  758.22   39.20
  -1   4   1  769.02   36.70
   1   4  -1  759.12   36.20
  -1   4   1  788.52   38.00
   1   4  -1  754.42   37.00
  -1   4   1  772.82   38.50
  -1   4   1  789.82   37.40
   0  -4   1  747.23   35.90
   0  -4  -1  762.42   37.80
   0  -4  -1  732.43   35.30
   0  -4   1  740.13   37.30
   0  -4  -1  755.62   36.00
   0   4  -1  739.23   36.00
   0   4  -1  670.93   35.60
   0   4   1  708.73   35.60
   0   4   1  750.62   35.80
   1  -4   1 1121.99   56.49
  -1  -4  -1 1161.18   57.49
   1  -4   1 1221.88   55.49
   1  -4   1 1181.48   56.49
  -1  -4  -1 1222.18   55.19
  -1  -4  -1 1150.48   54.99
   1   4   1 1197.28   55.29
  -1   4  -1 1128.09   55.19
  -1   4  -1 1122.69   55.99
   1   4   1 1133.49   54.69
   1   4   1 1065.79   56.49
   1   4   1 1085.19   56.29
  -2  -4  -1  129.89    6.70
   2  -4   1  125.99    8.30
  -2  -4  -1  121.99    9.40
  -2  -4  -1  132.39    7.90
   2  -4   1  139.39    9.10
  -2   4  -1  133.19    7.30
  -2   4  -1  128.49    7.60
   2   4   1  131.99    8.60
  -2   4  -1  139.09    7.50
  -2   4  -1  139.69    9.00
   2   4   1  135.79    8.10
  -3  -4  -1  175.78    9.50
   3  -4   1  184.58   10.60
  -3  -4  -1  206.68   11.20
  -3  -4  -1  182.38    9.50
  -3  -4  -1  195.68   13.00
   3  -4   1  185.68   12.10
  -3   4  -1  180.18   11.00
   3   4   1  190.08   11.30
  -3   4  -1  195.88   10.60
  -3   4  -1  190.78   10.50
  -3   4  -1  182.18   12.00
   3   4   1  188.08   11.50
  -4  -4  -1  369.26   22.40
   4  -4   1  349.57   21.30
   4  -4   1  384.06   19.10
  -4  -4  -1  376.06   18.90
  -4  -4  -1  384.16   20.40
  -4   4  -1  359.06   19.70
   4   4   1  381.66   21.00
  -4   4  -1  380.26   21.70
   4   4   1  367.06   20.70
  -4   4  -1  384.16   20.10
  -5  -4  -1  793.72   42.50
   5  -4   1  763.62   38.00
  -5  -4  -1  769.52   38.90
  -5  -4  -1  777.02   37.50
  -5  -4  -1  786.52   38.80
  -5  -4  -1  788.92   40.40
   5  -4   1  758.42   41.30
   5   4   1  776.32   40.60
  -5   4  -1  828.12   40.40
  -5   4  -1  832.12   42.10
   5   4   1  816.42   41.70
  -5   4  -1  757.72   39.80
  -6  -4  -1  246.78   12.60
  -6  -4  -1  249.97   14.10
  -6  -4  -1  248.08   15.60
  -6  -4  -1  249.58   17.70
  -6  -4  -1  236.38   14.30
  -6   4  -1  253.97   17.20
  -6   4  -1  266.37   16.00
   6   4   1  243.08   15.80
  -6   4  -1  240.58   15.30
   6   4   1  252.87   17.50
  -7  -4  -1  102.99    7.50
  -7  -4  -1   91.49    8.80
   7  -4   1  100.29    5.80
   7  -4   1   90.59    5.60
  -7  -4  -1   90.59    5.90
  -7  -4  -1   83.89    7.60
  -7  -4  -1   92.59   10.20
  -7   4  -1   94.19    9.10
   7   4   1   96.19    8.90
  -7   4  -1  107.09    8.90
  -7   4  -1  116.39   10.90
   7   4   1  103.49   12.60
  -8  -4  -1   81.89    7.10
   8  -4   1   73.09    5.40
  -8  -4  -1   75.69    5.50
  -8  -4  -1   80.59    9.60
   8  -4   1   81.39    5.80
  -8  -4  -1   71.89    7.40
  -8  -4  -1   62.49   10.20
  -8   4  -1   87.99   11.50
   8   4   1   67.39   10.80
  -8   4  -1   74.49    9.50
  -9  -4  -1  237.38   18.60
   9  -4   1  214.18   13.00
  -9  -4  -1  214.58   13.00
  -9  -4  -1  246.88   17.40
  -9  -4  -1  233.38   14.80
  -9  -4  -1  197.68   15.10
  -9   4  -1  247.78   19.20
  -9   4  -1  251.87   18.20
   9   4   1  280.47   20.70
 -10  -4  -1  139.19   11.30
 -10  -4  -1  140.69   13.80
 -10  -4  -1  141.79   14.50
  10   4   1  158.58   15.90
 -10   4  -1  148.89   15.40
 -10   4  -1  155.88   14.40
 -11  -4  -1   87.89   12.80
 -11  -4  -1  114.49   14.10
 -11  -4  -1   90.59    8.90
  11   4   1  104.39   14.40
 -11   4  -1   80.99   12.50
 -11   4  -1   83.09   12.90
 -11  -5   1   49.80   10.30
 -11  -5   1   49.90    9.80
  11   5  -1   55.09   11.20
 -11   5   1   34.20    7.00
 -11   5   1   41.90    8.80
 -11   5   1   30.50    8.70
 -10  -5   1   10.10    6.80
 -10  -5   1   16.40    6.30
 -10   5   1    7.20    5.20
  10   5  -1    5.30    6.70
 -10   5   1    2.10    4.90
  -9  -5   1   31.20    7.30
  -9  -5   1   35.80    8.70
   9   5  -1   21.90    7.40
  -9   5   1   29.80    6.90
  -9   5   1   27.60    7.40
  -8  -5   1  414.66   24.10
  -8  -5   1  372.96   26.60
  -8   5   1  329.17   24.20
   8   5  -1  425.86   27.60
  -8   5   1  371.26   23.60
  -7  -5   1  143.39   13.30
   7  -5  -1  111.79    7.30
  -7  -5   1  125.79   10.60
   7   5  -1  126.89   12.80
  -7   5   1  131.09   10.60
  -7   5   1  113.29   11.10
   6  -5  -1    2.10    1.70
  -6  -5   1    0.30    2.70
   6  -5  -1    2.30    1.70
  -6  -5   1    2.00    4.10
   6   5  -1   -1.20    2.20
   6   5  -1    1.10    3.40
  -6   5   1    1.90    2.60
  -6   5   1    0.30    2.50
  -6   5   1    1.20    3.20
  -5  -5   1   44.00    7.70
   5  -5  -1   44.30    6.30
   5  -5  -1   41.70    4.40
  -5  -5   1   47.70    6.00
  -5   5   1   51.19    5.60
  -5   5   1   46.40    6.60
   5   5  -1   47.50    5.70
   5   5  -1   48.60    6.60
  -5   5   1   45.00    5.60
   4  -5  -1  501.75   27.90
  -4  -5   1  556.64   27.40
   4  -5  -1  514.95   26.90
  -4  -5   1  531.45   29.80
  -4   5   1  497.55   27.80
  -4   5   1  504.25   27.10
   4   5  -1  507.35   27.20
  -4   5   1  511.85   26.80
   4   5  -1  513.35   26.70
  -4   5   1  482.05   25.30
   3  -5  -1  233.58   14.20
   3  -5  -1  238.18   14.60
  -3  -5   1  244.68   13.90
  -3  -5   1  229.98   15.80
  -3   5   1  222.28   14.30
   3   5  -1  239.08   13.00
  -3   5   1  237.48   14.00
   3   5  -1  241.28   13.30
   3   5  -1  242.08   13.30
  -3   5   1  235.98   12.10
  -3   5   1  256.27   13.70
  -2  -5   1   10.30    3.50
  -2  -5   1   15.30    2.80
   2  -5  -1   13.40    3.20
   2   5  -1   10.70    1.80
  -2   5   1    9.90    2.60
   2   5  -1   13.10    1.00
  -2   5   1   12.00    2.80
  -2   5   1   12.30    1.40
   2   5  -1   11.00    1.90
  -2   5   1   12.70    2.30
  -1  -5   1   69.29    6.80
   1  -5  -1   76.59    6.80
   1  -5  -1   79.99    5.90
   1  -5  -1   73.59    4.50
  -1  -5   1   69.29    5.30
  -1   5   1   68.69    6.20
   1   5  -1   72.89    4.70
   1   5  -1   71.59    4.30
   1   5  -1   76.19    4.20
  -1   5   1   72.79    5.10
  -1   5   1   76.59    5.60
   0  -5   1  431.66   21.80
   0  -5  -1  433.26   21.30
   0  -5   1  442.86   23.70
   0  -5  -1  420.16   22.00
   0  -5  -1  434.36   24.00
   0   5  -1  406.66   20.40
   0   5  -1  433.06   21.90
   0   5   1  433.86   21.60
   0   5  -1  413.56   20.40
   0   5   1  436.16   21.80
   1  -5   1  224.88   13.70
   1  -5   1  229.98   13.90
  -1  -5  -1  239.08   12.40
  -1  -5  -1  242.38   12.40
   1  -5   1  240.68   12.60
  -1  -5  -1  231.28   14.90
   1   5   1  248.28   12.60
  -1   5  -1  230.68   11.40
   1   5   1  203.28   14.00
  -1   5  -1  202.68   11.80
   1   5   1  214.68   13.80
  -1   5  -1  240.58   13.30
   1   5   1  241.68   11.90
   2  -5   1   28.00    4.40
  -2  -5  -1   24.70    3.20
   2  -5   1   25.50    3.90
  -2  -5  -1   21.70    4.50
  -2   5  -1   25.90    2.90
  -2   5  -1   27.30    4.20
  -2   5  -1   27.60    2.50
   2   5   1   23.30    3.70
   2   5   1   27.70    3.40
   2   5   1   23.10    4.00
  -3  -5  -1   43.70    7.00
   3  -5   1   46.40    6.00
   3  -5   1   50.79    4.70
  -3  -5  -1   57.39    4.90
  -3   5  -1   44.20    5.90
   3   5   1   46.00    4.80
  -3   5  -1   46.60    4.20
   3   5   1   50.59    5.30
  -3   5  -1   47.60    4.10
   4  -5   1  237.28   15.80
  -4  -5  -1  270.07   17.70
   4  -5   1  249.48   14.00
  -4  -5  -1  248.88   14.80
  -4   5  -1  247.58   16.10
  -4   5  -1  240.78   14.30
  -4   5  -1  261.57   14.30
   4   5   1  250.77   15.50
   4   5   1  254.87   15.30
   5  -5   1   82.09    5.50
  -5  -5  -1   76.99   10.20
  -5  -5  -1   71.19    4.40
  -5  -5  -1   84.99    7.30
  -5  -5  -1   74.29    4.50
   5  -5   1   71.29    7.80
   5   5   1   89.29    8.20
  -5   5  -1   88.69    8.60
  -5   5  -1   90.59    7.30
   5   5   1   80.89    7.50
  -5   5  -1   80.79    6.70
   6  -5   1    6.90    1.50
  -6  -5  -1    3.70    4.00
  -6  -5  -1    4.80    1.70
  -6  -5  -1    5.40    1.60
   6  -5   1    2.80    2.30
  -6  -5  -1    4.80    3.00
  -6   5  -1    1.40    2.70
  -6   5  -1   11.90    4.70
  -6   5  -1    3.90    2.60
   6   5   1    4.10    3.70
  -7  -5  -1   16.50    5.80
  -7  -5  -1    8.70    4.20
  -7  -5  -1   10.00    2.40
  -7   5  -1    8.00    3.60
  -7   5  -1   17.00    4.80
   7   5   1   13.40    5.60
  -7   5  -1   15.60    5.40
  -8  -5  -1  100.69    7.30
  -8  -5  -1   99.79    7.80
  -8  -5  -1   89.69   12.70
  -8  -5  -1  103.99   10.20
   8   5   1  101.79   13.30
  -8   5  -1   97.19   10.40
  -8   5  -1  105.59   13.20
  -9  -5  -1   -2.60    1.70
  -9  -5  -1    6.60    5.30
  -9  -5  -1    0.60    4.10
  -9  -5  -1    1.70    2.70
  -9   5  -1   10.80    5.80
   9   5   1    3.70    5.40
  -9   5  -1    9.70    5.10
 -10  -5  -1    8.40    5.80
 -10  -5  -1    9.40    6.70
 -10  -5  -1    2.30    3.30
 -10  -5  -1   -0.10    1.60
  10   5   1    2.90    5.70
 -10   5  -1    0.70    4.80
 -10   5  -1    4.70    4.30
 -11  -5  -1    0.50    2.20
 -11  -5  -1   -1.50    5.10
 -11   5  -1   -0.40    5.00
 -11   5  -1    5.00    6.10
  11   5   1   -3.70    5.50
 -10  -6   1   -4.50    5.20
 -10  -6   1   -2.80    4.60
 -10   6   1   -4.40    4.30
  10   6  -1   -3.60    5.40
 -10   6   1   -2.00    2.80
 -10   6   1    2.50    4.40
  -9  -6   1  100.59   14.90
  -9  -6   1   97.99   12.10
   9   6  -1  112.99   15.00
  -9   6   1  114.99   11.70
  -9   6   1  121.89   14.60
  -8  -6   1   96.99   11.20
  -8  -6   1   98.09   14.50
  -8   6   1  105.69   10.60
  -8   6   1   98.09   12.40
   8   6  -1  109.29   14.40
  -7  -6   1   43.40    7.20
   7  -6  -1   43.50    4.10
  -7  -6   1   48.00    9.60
  -7   6   1   36.90    6.40
  -7   6   1   44.30    7.80
   7   6  -1   43.70    8.50
  -6  -6   1   63.99    7.70
  -6  -6   1   48.60    9.00
   6  -6  -1   53.69    5.00
  -6   6   1   44.30    6.50
   6   6  -1   53.89    7.10
   6   6  -1   49.90    7.80
  -6   6   1   47.30    7.60
  -6   6   1   48.20    6.70
  -5  -6   1  158.48   13.80
   5  -6  -1  159.98   10.30
  -5  -6   1  153.88   11.10
   5   6  -1  143.39   11.40
  -5   6   1  146.19   11.80
  -5   6   1  141.09    8.70
  -5   6   1  160.88   11.00
   5   6  -1  162.28   11.10
  -5   6   1  151.28   11.00
   4  -6  -1  274.27   17.80
   4  -6  -1  281.87   16.80
  -4  -6   1  290.87   19.90
  -4  -6   1  305.27   17.20
  -4   6   1  274.17   16.80
  -4   6   1  280.77   16.60
   4   6  -1  294.67   16.80
  -4   6   1  277.17   14.50
   4   6  -1  300.27   16.90
  -4   6   1  291.17   17.80
   3  -6  -1  116.29    9.20
  -3  -6   1  115.49    8.40
   3  -6  -1  118.09    9.10
  -3  -6   1  135.39   11.10
   3   6  -1  110.29    7.70
   3   6  -1  124.59    8.00
   3   6  -1  114.09    8.10
  -3   6   1  115.19    8.60
  -3   6   1  113.79    8.10
  -3   6   1  114.29    9.00
  -3   6   1  116.49    6.20
   2  -6  -1  265.67   16.20
  -2  -6   1  262.67   17.10
   2  -6  -1  276.67   15.70
  -2  -6   1  258.47   14.70
  -2   6   1  251.17   12.90
  -2   6   1  259.77   15.20
   2   6  -1  256.47   13.90
   2   6  -1  247.98   12.50
   2   6  -1  252.87   14.30
  -2   6   1  257.37   15.40
  -2   6   1  265.17   14.50
   1  -6  -1  152.88   10.30
   1  -6  -1  148.59   11.40
  -1  -6   1  131.09   11.40
   1  -6  -1  154.58    8.70
  -1  -6   1  163.98    9.80
   1   6  -1  154.18    9.20
   1   6  -1  157.88    8.90
   1   6  -1  174.88    8.80
  -1   6   1  155.38   11.00
  -1   6   1  166.48   10.10
  -1   6   1  164.48    9.60
   0  -6   1  324.87   17.30
   0  -6  -1  317.77   19.70
   0  -6   1  325.57   19.50
   0  -6  -1  326.47   16.70
   0  -6  -1  321.57   17.70
   0   6  -1  304.47   17.00
   0   6   1  331.37   17.20
   0   6  -1  324.87   17.30
   0   6  -1  330.57   16.20
   0   6   1  327.07   17.20
   1  -6   1  172.68   11.80
   1  -6   1  167.98   10.00
  -1  -6  -1  173.28   10.10
  -1  -6  -1  160.88   12.50
  -1  -6  -1  183.88    9.90
   1   6   1  158.28   11.90
  -1   6  -1  152.78   10.10
   1   6   1  165.88    9.30
  -1   6  -1  180.78    9.20
  -1   6  -1  173.78   10.70
  -2  -6  -1  416.26   24.90
   2  -6   1  425.86   23.10
   2  -6   1  397.96   23.40
  -2  -6  -1  430.46   21.80
  -2   6  -1  415.26   21.70
   2   6   1  379.96   23.30
  -2   6  -1  410.86   22.80
  -2   6  -1  423.86   21.00
   2   6   1  415.56   21.90
  -3  -6  -1  179.98   11.10
  -3  -6  -1  180.98   13.90
   3  -6   1  153.98   12.20
   3  -6   1  185.78   11.60
  -3   6  -1  181.98   10.50
   3   6   1  183.98   11.40
  -3   6  -1  171.68   10.70
  -3   6  -1  177.38   12.20
   3   6   1  174.28    9.60
   3   6   1  180.48   12.40
   4  -6   1  128.99    8.90
   4  -6   1  130.29   10.70
  -4  -6  -1  128.79    9.40
  -4  -6  -1  144.79   12.60
   4   6   1  130.69   10.40
  -4   6  -1  129.39    9.00
  -4   6  -1  136.89   10.90
   4   6   1  124.29    9.70
  -4   6  -1  137.59    9.10
   5  -6   1  132.79    8.60
  -5  -6  -1  140.39   12.70
  -5  -6  -1  126.69    9.90
  -5   6  -1  128.09    9.40
  -5   6  -1  132.89   11.50
  -5   6  -1  115.59    9.40
   5   6   1  131.09   10.80
   5   6   1  138.59   10.90
   6  -6   1  234.48   13.20
  -6  -6  -1  233.78   18.70
  -6  -6  -1  242.68   15.90
  -6   6  -1  229.58   15.20
  -6   6  -1  250.77   16.00
  -6   6  -1  265.97   18.20
   6   6   1  231.08   17.00
  -7  -6  -1  169.08   13.30
  -7  -6  -1  162.08   15.90
  -7   6  -1  153.48   14.90
  -7   6  -1  181.98   13.70
   7   6   1  196.68   15.70
  -8  -6  -1   31.10    8.90
  -8  -6  -1   28.60    6.80
  -8   6  -1   34.80    8.50
   8   6   1   24.10    7.10
  -8   6  -1   32.60    6.90
  -9  -6  -1   72.99   12.20
  -9  -6  -1   78.99   10.80
   9   6   1   83.39   12.80
  -9   6  -1   66.59   10.60
  -9   6  -1   59.69   11.00
 -10  -6  -1   72.99   11.00
 -10  -6  -1   84.69   13.70
 -10   6  -1   50.89   11.40
  10   6   1   77.99   12.60
 -10   6  -1   57.19   10.90
 -10  -7   1   18.80    7.30
 -10  -7   1   15.60    8.90
 -10   7   1    8.40    3.90
 -10   7   1   14.80    7.80
 -10   7   1   11.10    5.70
  10   7  -1   14.00    7.20
  -9  -7   1   18.30    8.50
  -9  -7   1   28.00    7.10
  -9   7   1   17.70    3.70
   9   7  -1   12.40    7.00
  -9   7   1   25.50    8.30
  -9   7   1   27.10    7.00
  -8  -7   1  241.48   17.40
  -8  -7   1  209.48   20.70
  -8   7   1  253.17   19.30
   8   7  -1  230.08   19.80
  -8   7   1  222.58   17.20
  -7  -7   1  124.39   16.10
  -7  -7   1  145.99   12.00
  -7   7   1  121.09   11.30
   7   7  -1  139.19   13.20
  -7   7   1  114.59   12.30
  -6  -7   1   51.69    7.40
  -6  -7   1   58.19   10.80
   6  -7  -1   47.60    5.90
  -6   7   1   53.69    8.50
   6   7  -1   49.70    8.00
  -6   7   1   49.90    7.10
   5  -7  -1   66.09    6.60
  -5  -7   1   66.69   10.30
  -5  -7   1   77.09    7.60
   5   7  -1   83.29    8.00
  -5   7   1   75.39    9.40
  -5   7   1   80.49    7.50
  -5   7   1   66.09    4.50
   5   7  -1   68.39    7.70
  -5   7   1   78.89    7.50
  -4  -7   1  348.67   23.70
   4  -7  -1  320.97   21.30
   4  -7  -1  365.36   20.80
  -4  -7   1  349.96   20.40
   4   7  -1  389.36   20.70
  -4   7   1  323.57   17.10
  -4   7   1  366.86   21.50
  -4   7   1  369.56   20.30
   4   7  -1  355.36   20.80
  -4   7   1  354.56   20.60
  -3  -7   1   95.19    7.90
  -3  -7   1   99.49   10.60
   3  -7  -1   98.39    8.70
   3  -7  -1   92.09    8.70
   3   7  -1  104.99    9.70
  -3   7   1   97.69    7.60
   3   7  -1   94.89    7.40
   3   7  -1  104.59    8.30
  -3   7   1   89.69    8.20
  -3   7   1   99.59    8.30
   2  -7  -1  135.09   11.20
   2  -7  -1  126.49   10.50
  -2  -7   1  155.18   10.00
  -2  -7   1  156.58   12.60
   2   7  -1  152.58    9.30
  -2   7   1  151.98   10.90
   2   7  -1  151.18    7.30
  -2   7   1  144.69   10.30
   2   7  -1  145.49   10.10
  -2   7   1  149.79    9.80
  -1  -7   1  131.39   11.10
   1  -7  -1  125.49    9.30
  -1  -7   1  130.89    8.50
   1  -7  -1  136.59   11.00
   1   7  -1  127.99    7.60
  -1   7   1  127.29    8.70
   1   7  -1  121.59    9.00
  -1   7   1  106.89    8.10
  -1   7   1  121.09   10.10
   1   7  -1  122.79    7.40
   0  -7  -1  489.45   24.10
   0  -7   1  497.05   27.60
   0  -7  -1  413.16   25.20
   0  -7   1  469.15   24.70
   0  -7  -1  497.45   28.10
   0   7  -1  523.75   25.00
   0   7   1  421.96   27.10
   0   7  -1  495.55   24.00
   0   7  -1  418.06   25.50
   0   7   1  492.35   24.90
   0   7   1  511.75   24.80
  -1  -7  -1   25.50    3.30
   1  -7   1   18.10    3.10
  -1  -7  -1   22.70    5.80
   1  -7   1   22.60    5.10
   1   7   1   21.50    5.10
   1   7   1   25.00    2.60
  -1   7  -1   21.40    3.90
  -1   7  -1   24.10    2.90
  -1   7  -1   25.40    4.00
   2  -7   1  204.68   13.60
  -2  -7  -1  178.78   11.60
  -2  -7  -1  224.78   15.80
   2   7   1  187.88   14.40
  -2   7  -1  201.88   11.40
  -2   7  -1  197.18   12.20
   2   7   1  197.18   12.20
  -2   7  -1  198.58   12.90
  -3  -7  -1   97.19   10.60
   3  -7   1   92.59    8.10
  -3  -7  -1  101.79    7.40
  -3   7  -1   91.69    7.20
   3   7   1   88.09    7.60
   3   7   1   79.49    6.00
  -3   7  -1   97.29    8.70
  -3   7  -1  102.09    7.00
   3   7   1   77.79    9.00
   4  -7   1  486.65   26.30
  -4  -7  -1  508.65   26.40
   4  -7   1  427.16   27.70
  -4  -7  -1  473.25   30.10
  -4   7  -1  486.65   25.90
  -4   7  -1  528.35   28.60
   4   7   1  473.85   28.20
  -4   7  -1  461.85   25.90
   4   7   1  500.05   27.10
  -5  -7  -1    2.70    2.80
  -5  -7  -1    5.40    4.50
   5  -7   1    2.10    2.10
  -5   7  -1    1.70    2.60
  -5   7  -1   -2.60    2.30
   5   7   1    0.30    3.00
   5   7   1   -0.90    3.40
  -5   7  -1   -2.30    3.20
  -6  -7  -1  148.49   14.80
  -6  -7  -1  154.88   11.60
   6  -7   1  146.09    9.30
  -6   7  -1  143.49   13.40
  -6   7  -1  134.09   10.80
   6   7   1  128.59   12.40
  -6   7  -1  138.49   11.30
  -7  -7  -1   25.50    6.10
  -7  -7  -1   35.50    8.70
  -7   7  -1   36.50    6.50
  -7   7  -1   32.00    8.00
   7   7   1   39.10    8.50
  -8  -7  -1  268.87   22.70
  -8  -7  -1  284.17   19.70
  -8   7  -1  279.57   21.90
   8   7   1  269.77   21.50
  -8   7  -1  273.27   19.80
  -9  -7  -1    2.40    4.50
  -9  -7  -1    1.80    6.00
  -9   7  -1   -5.60    4.80
   9   7   1   10.00    5.50
  -9   7  -1   -7.70    4.00
 -10  -7  -1   50.99   11.80
 -10  -7  -1   63.69   11.10
 -10   7  -1   48.80    9.80
  10   7   1   69.49   12.50
 -10   7  -1   56.09   12.00
  -9  -8   1   -5.40    6.70
  -9  -8   1    2.40    5.00
   9   8  -1   -5.50    5.20
  -9   8   1    9.50    5.80
  -9   8   1    4.80    5.30
  -8  -8   1   50.89    8.50
  -8  -8   1   40.70   10.80
  -8   8   1   40.40    8.10
  -8   8   1   18.50    7.00
   8   8  -1   31.70    8.60
  -7  -8   1   10.70    5.20
  -7  -8   1   15.00    8.00
   7   8  -1   29.70    7.70
  -7   8   1   10.80    5.40
  -7   8   1   16.40    5.30
  -6  -8   1   38.40    6.80
  -6  -8   1   31.70    9.00
   6  -8  -1   33.70    5.40
  -6   8   1   36.40    6.30
  -6   8   1   39.70    7.40
   6   8  -1   36.50    7.40
  -5  -8   1   11.70    6.20
   5  -8  -1    4.80    3.10
  -5  -8   1    9.10    4.20
  -5   8   1    8.50    3.60
   5   8  -1   18.90    5.10
  -5   8   1   14.50    4.80
   4  -8  -1   85.99    8.90
  -4  -8   1  101.89   13.20
  -4  -8   1   96.59    8.50
   4   8  -1   93.79    8.70
  -4   8   1   90.99    8.70
   4   8  -1  103.79    9.90
  -4   8   1  107.29    9.80
  -4   8   1  117.99    9.10
  -3  -8   1   58.69    9.90
  -3  -8   1   76.39    6.70
   3  -8  -1   61.49    8.10
   3  -8  -1   62.59    8.30
   3   8  -1   74.69    6.50
  -3   8   1   66.69    7.80
   3   8  -1   42.20    7.00
  -3   8   1   67.99    7.20
  -3   8   1   55.59    6.40
   2  -8  -1  184.08   13.50
  -2  -8   1  184.98   12.00
   2  -8  -1  210.08   14.50
  -2  -8   1  198.58   15.70
   2   8  -1  171.08   11.40
  -2   8   1  192.78   12.10
   2   8  -1  178.68   13.50
  -2   8   1  183.98   12.50
  -2   8   1  178.78   13.30
  -1  -8   1    3.50    2.30
   1  -8  -1    1.20    3.40
   1  -8  -1    5.10    3.10
  -1  -8   1    6.30    4.40
   1   8  -1   -1.70    2.80
   1   8  -1    1.20    1.40
  -1   8   1   -5.30    2.70
   1   8  -1    0.60    1.80
  -1   8   1    2.50    2.30
  -1   8   1    3.10    2.30
   0  -8   1  150.78   12.20
   0  -8  -1  131.29   12.20
   0  -8   1  135.79    9.20
   0  -8  -1  134.39    8.40
   0   8   1  141.79    9.10
   0   8  -1  138.59    9.10
   0   8  -1  146.79    8.80
   0   8   1  148.09    9.70
   0   8  -1  120.49   10.60
   0   8   1  114.29   11.70
   1  -8   1  115.19   10.30
  -1  -8  -1  115.89    7.50
  -1  -8  -1  114.79   11.50
   1   8   1   87.99   11.20
  -1   8  -1  111.39    9.20
  -1   8  -1  108.99    7.50
  -1   8  -1  114.89    8.50
   1   8   1  104.69    6.80
  -2  -8  -1  319.57   21.80
  -2  -8  -1  305.07   17.20
   2  -8   1  302.87   19.50
  -2   8  -1  325.87   17.20
   2   8   1  252.97   20.50
  -2   8  -1  300.87   18.10
  -2   8  -1  338.17   18.90
   2   8   1  312.07   18.10
  -3  -8  -1   16.70    3.80
  -3  -8  -1   20.30    6.40
   3  -8   1   15.90    4.50
  -3   8  -1   12.90    3.60
  -3   8  -1    8.60    2.80
   3   8   1   12.60    2.50
   3   8   1    9.60    3.50
  -3   8  -1   13.40    4.20
   3   8   1    7.50    4.80
   4  -8   1   90.09    8.30
  -4  -8  -1   69.09    7.40
  -4  -8  -1   78.19   12.00
  -4   8  -1   71.99    7.10
  -4   8  -1   89.89    7.70
  -4   8  -1   94.49    9.60
   4   8   1   82.39   13.40
   4   8   1   89.79    8.70
   5  -8   1   67.09    6.70
  -5  -8  -1   65.99   11.40
  -5  -8  -1   65.09    7.90
  -5   8  -1   61.99    9.20
  -5   8  -1   43.10    6.70
   5   8   1   67.39    8.90
  -5   8  -1   66.29    7.10
  -6  -8  -1  165.58   17.40
  -6  -8  -1  176.18   13.30
  -6   8  -1  154.28   12.70
  -6   8  -1  158.48   14.60
   6   8   1  185.88   14.80
  -7  -8  -1   34.30    6.70
  -7  -8  -1   26.90    8.60
  -7   8  -1   23.00    6.10
   7   8   1   26.20    6.80
  -7   8  -1   33.80    8.40
  -8  -8  -1   26.20    6.90
  -8  -8  -1   17.30    8.40
  -8   8  -1   24.00    6.60
  -8   8  -1   19.30    6.80
   8   8   1   12.10    6.60
  -9  -8  -1   30.40   10.00
  -9  -8  -1   10.50    6.10
   9   8   1   12.30    7.00
  -9   8  -1    5.50    6.10
  -9   8  -1   17.00    7.10
  -7  -9   1  100.49   16.10
  -7  -9   1   99.49   11.40
  -7   9   1   96.89   10.90
   7   9  -1   97.49   13.60
  -7   9   1   90.39   12.40
  -6  -9   1   41.40   10.40
  -6  -9   1   39.60    7.00
  -6   9   1   43.60    7.10
   6   9  -1   33.10    7.50
  -6   9   1   44.60    8.10
  -5  -9   1   63.99    8.40
   5  -9  -1   75.99    8.00
  -5  -9   1   59.09   11.30
  -5   9   1   58.79    8.10
  -5   9   1   59.09    8.70
   5   9  -1   68.59    9.30
  -4  -9   1  275.57   17.50
   4  -9  -1  286.77   18.50
  -4  -9   1  265.07   21.50
  -4   9   1  267.07   17.50
  -4   9   1  254.07   18.20
   4   9  -1  291.07   18.10
  -3  -9   1  163.18   15.30
   3  -9  -1  147.89   12.70
  -3  -9   1  156.18   11.10
  -3   9   1  129.79   11.30
   3   9  -1  147.19   11.10
   3   9  -1  125.99   13.00
  -3   9   1  161.98   11.40
  -2  -9   1   39.00    8.30
   2  -9  -1   39.00    7.20
  -2  -9   1   34.90    5.10
   2   9  -1   27.70    4.50
   2   9  -1   32.10    6.80
  -2   9   1   37.20    5.60
  -2   9   1   21.20    5.80
  -2   9   1   27.90    5.00
  -1  -9   1   53.89    9.10
   1  -9  -1   57.39    9.10
  -1  -9   1   50.09    5.80
  -1   9   1   47.10    7.80
   1   9  -1   52.69    4.10
  -1   9   1   53.49    5.70
   1   9  -1   33.90    7.60
  -1   9   1   53.59    6.40
   0  -9   1  346.87   22.00
   0  -9  -1  338.77   22.20
   0  -9   1  282.87   17.40
   0   9   1  319.77   17.30
   0   9  -1  271.17   20.00
   0   9   1  321.17   18.40
   0   9   1  297.57   21.50
   0   9  -1  318.97   17.60
  -1  -9  -1   42.30    4.50
   1  -9   1   45.20    7.90
  -1  -9  -1   50.39    9.10
  -1   9  -1   47.10    5.00
  -1   9  -1   40.60    6.60
   1   9   1   43.50    8.70
   1   9   1   53.09    6.40
  -1   9  -1   43.10    5.60
  -2  -9  -1   23.10    4.10
  -2  -9  -1   31.70    7.60
   2  -9   1   29.60    6.40
  -2   9  -1   29.70    4.40
  -2   9  -1   34.90    5.50
   2   9   1   21.20    7.10
  -2   9  -1   28.40    5.20
   2   9   1   36.10    5.60
   3  -9   1   13.60    4.50
  -3  -9  -1    7.50    5.70
  -3  -9  -1   15.30    3.60
  -3   9  -1   14.30    4.60
   3   9   1    4.00    3.60
  -3   9  -1    7.60    3.30
  -3   9  -1    5.70    3.60
  -4  -9  -1  176.28   12.20
  -4  -9  -1  199.48   17.40
   4  -9   1  158.08   12.70
  -4   9  -1  183.28   12.50
  -4   9  -1  172.18   13.80
   4   9   1  165.88   13.40
  -4   9  -1  170.18   12.60
  -5  -9  -1    2.50    3.40
   5  -9   1    4.00    3.00
  -5  -9  -1   -3.00    5.50
  -5   9  -1    5.50    3.50
  -5   9  -1   -2.30    3.20
   5   9   1    6.30    4.10
  -6  -9  -1   54.29   11.90
  -6  -9  -1   63.49    8.30
  -6   9  -1   51.79    9.20
   6   9   1   52.99    9.30
  -6   9  -1   60.59    8.30
  -7  -9  -1    1.20    6.30
   7  -9   1   -1.90    1.60
  -7  -9  -1    5.30    4.40
   7   9   1   -5.70    4.60
  -7   9  -1    2.40    3.90
  -7   9  -1    3.50    5.30
   5 -10  -1    0.20    3.60
  -5 -10   1    6.00    7.00
  -5 -10   1    4.10    3.50
  -5  10   1    2.90    4.20
  -5  10   1    4.40    4.10
   5  10  -1    1.30    4.40
  -4 -10   1   47.20    6.80
   4 -10  -1   42.30    7.20
  -4 -10   1   38.30   10.10
  -4  10   1   38.30    6.70
  -4  10   1   34.90    6.80
   4  10  -1   43.40    7.50
  -3 -10   1  233.18   20.30
   3 -10  -1  229.68   17.60
  -3 -10   1  215.58   15.10
  -3  10   1  217.58   15.70
   3  10  -1  271.77   16.40
  -3  10   1  234.88   16.20
  -2 -10   1   27.10    8.00
  -2 -10   1   26.10    4.40
   2 -10  -1   16.30    5.90
  -2  10   1   27.50    5.20
  -2  10   1   24.40    5.20
   2  10  -1   23.10   11.80
   2  10  -1   19.60    4.60
   1 -10  -1   11.50    6.00
  -1 -10   1   12.20    6.40
  -1  10   1    6.50    3.20
   1  10  -1    8.70    1.60
   1  10  -1    6.50    6.30
   1  10  -1    6.70    3.60
  -1  10   1   12.60    4.00
   0 -10   1   65.39   10.50
   0 -10  -1   36.20    8.60
   0  10  -1   45.90    8.40
   0  10  -1   42.20    5.80
   0  10  -1   51.69    5.10
   0  10   1   42.40    4.90
  -1 -10  -1  241.18   19.40
   1 -10   1  232.18   17.90
   1  10   1  230.18   15.50
  -1  10  -1  233.78   14.60
  -1  10  -1  223.58   14.50
  -1  10  -1  225.08   16.50
  -2 -10  -1   21.30    7.70
   2 -10   1   18.10    6.10
  -2  10  -1   12.50    3.70
  -2  10  -1   20.30    5.40
  -2  10  -1   21.50    4.80
   2  10   1   15.80    4.70
  -3 -10  -1   56.59   11.30
   3 -10   1   29.00    6.50
   3  10   1   33.80    6.30
  -3  10  -1   38.20    6.00
  -3  10  -1   41.00    6.80
  -4 -10  -1   51.49   11.80
   4 -10   1   37.70    6.90
  -4 -10  -1   49.99    6.30
  -4  10  -1   56.49    8.50
  -4  10  -1   49.30    7.10
   4  10   1   56.39    8.90
  -5 -10  -1  161.78   19.90
  -5 -10  -1  150.48   12.10
  -5  10  -1  142.29   12.30
  -5  10  -1  147.99   13.90
   5  10   1  170.98   14.80
  -2 -11   1    3.70    6.00
  -2 -11   1    1.80    1.80
   2 -11  -1   -2.00    4.40
  -2  11   1    1.10    4.00
  -2  11   1    3.90    3.30
   2  11  -1    0.60    3.50
   1 -11  -1   11.20    6.60
  -1 -11   1    6.50    6.40
  -1 -11   1    3.50    1.80
  -1  11   1   -0.70    2.70
   1  11  -1    9.10    4.00
   0 -11  -1    6.30    6.00
   0 -11   1    1.30    5.50
   0  11  -1   -1.70    1.60
   0  11   1    4.80    3.70
  -1 -11  -1   37.80    9.30
   1 -11   1   29.30    7.70
   1  11   1    7.60    4.60
  -1  11  -1   22.80    5.00
  -1  11  -1   13.70    3.90
  -2 -11  -1   -2.00    6.00
  -2 -11  -1   -4.50    1.60
   2 -11   1    0.20    4.70
  -2  11  -1    9.20    4.00
  -2  11  -1    0.60    3.30
   2  11   1   -3.00    3.70
 -12   0   2   73.79    9.70
  12   0  -2   83.89   12.90
 -12   0   2   61.19    9.40
 -12   0   2   49.20    9.30
 -11   0   2   -1.70    3.70
 -11   0   2    4.80    4.20
  11   0  -2   16.80    7.60
 -11   0   2   -4.30    3.70
 -10   0   2  368.46   23.30
 -10   0   2  364.56   22.90
 -10   0   2  369.46   22.90
  -9   0   2   85.79    8.60
   9   0  -2   97.89    8.50
  -9   0   2   76.39    9.10
   9   0  -2   90.59   12.70
  -9   0   2   77.29    8.20
  -8   0   2  166.68   13.30
   8   0  -2  188.38   15.70
  -8   0   2  163.58   12.10
  -8   0   2  174.68   12.20
  -8   0   2  183.18   12.30
   8   0  -2  158.68   11.80
  -7   0   2   14.90    3.70
   7   0  -2   19.00    3.70
  -7   0   2   14.00    4.20
  -7   0   2   12.90    3.30
   7   0  -2   17.00    5.20
  -7   0   2   17.00    3.90
   7   0  -2   24.80    4.00
  -6   0   2 1321.37   65.49
  -6   0   2 1373.06   65.49
   6   0  -2 1351.56   65.59
   6   0  -2 1347.07   68.19
  -6   0   2 1359.36   65.49
   6   0  -2 1331.47   65.49
  -6   0   2 1229.18   66.79
  -5   0   2  139.59    8.60
   5   0  -2  132.79   10.20
  -5   0   2  122.49    8.40
   5   0  -2  135.59    8.60
  -5   0   2  128.69    8.50
   5   0  -2  151.98    8.90
  -5   0   2  113.89    9.40
   4   0  -2  270.67   14.40
  -4   0   2  271.37   14.40
  -4   0   2  235.88   15.30
   4   0  -2  266.07   14.40
   4   0  -2  277.87   14.50
   4   0  -2  264.07   15.90
  -4   0   2  269.87   14.50
  -4   0   2  270.77   14.40
   3   0  -2   22.00    3.40
  -3   0   2   14.90    2.20
   3   0  -2   14.60    2.20
   3   0  -2   17.40    2.40
   3   0  -2   16.90    2.30
  -3   0   2   15.40    2.70
  -3   0   2   15.20    2.20
  -3   0   2   11.70    2.00
   2   0  -2 2810.42  133.29
  -1   0   2  385.66   18.90
  -1   0   2  365.86   18.60
  -1   0   2  381.96   18.80
   1   0  -2  397.66   18.60
  -1   0   2  380.06   18.50
   1   0  -2  382.76   18.90
   1   0  -2  381.26   18.60
   1   0  -2  378.96   18.80
   0   0   2   57.89    3.50
   0   0  -2   59.79    3.60
   0   0   2   65.59    3.70
   0   0  -2   61.39    3.60
   0   0  -2   60.59    3.60
   0   0  -2   61.59    4.20
   0   0   2   72.09    3.60
   0   0   2   58.99    4.20
   1   0   2  144.59    7.60
  -1   0  -2  154.98    7.80
  -1   0  -2  130.59    8.70
  -1   0  -2  133.89    8.00
   1   0   2  139.59    7.80
   1   0   2  127.29    8.50
   2   0   2 3285.27  148.59
  -2   0  -2 3141.39  147.79
  -2   0  -2 2878.11  148.19
   3   0   2  450.15   24.00
   3   0   2  490.35   24.90
  -3   0  -2  454.75   23.10
   3   0   2  509.15   25.50
  -3   0  -2  413.76   24.60
  -3   0  -2  471.65   24.90
  -3   0  -2  492.15   24.60
   4   0   2   30.40    4.80
  -4   0  -2   29.00    2.70
  -4   0  -2   30.70    4.50
   4   0   2   32.70    4.20
  -4   0  -2   34.40    5.10
  -4   0  -2   43.60    4.40
  -4   0  -2   33.80    4.60
  -5   0  -2  344.67   21.30
  -5   0  -2  404.96   21.20
  -5   0  -2  404.16   21.10
   5   0   2  394.56   21.80
  -5   0  -2  334.97   18.90
   5   0   2  344.57   20.10
   6   0   2 2986.90  131.69
  -6   0  -2 2817.82  130.29
  -6   0  -2 2506.55  130.69
   6   0   2 2638.24  129.29
  -6   0  -2 2780.92  130.29
  -6   0  -2 2388.36  127.69
   7   0   2  121.59    9.70
  -7   0  -2  136.69   10.60
   7   0   2  159.88   12.20
  -7   0  -2  109.49    7.90
  -7   0  -2  139.49   10.70
  -8   0  -2   31.10    5.90
  -8   0  -2   28.60    6.00
   8   0   2   38.10    6.10
   8   0   2   28.00    6.20
  -9   0  -2  191.68   15.10
   9   0   2  241.78   17.10
  -9   0  -2  180.18   15.20
  10   0   2 1225.88   59.09
 -10   0  -2 1002.90   57.19
 -10   0  -2  977.40   56.59
 -11   0  -2    1.40    4.40
  11   0   2    3.90    5.70
 -11   0  -2   -2.10    4.20
 -12   0  -2    3.40    4.80
 -12   0  -2   -2.70    4.70
  12   0   2   13.00    6.20
 -12  -1   2    5.80    5.70
  12  -1  -2   11.50    7.30
 -12  -1   2   -1.50    4.20
 -12  -1   2   -2.40    3.60
 -12   1   2    7.60    5.60
  12   1  -2    6.90    7.20
 -12   1   2    7.60    4.70
 -12   1   2    9.10    5.10
  11  -1  -2   25.60    7.80
 -11  -1   2    8.30    4.70
 -11  -1   2   -0.10    4.20
 -11  -1   2   12.50    4.50
 -11   1   2   10.50    4.90
  11   1  -2   18.40    8.10
 -11   1   2   17.40    5.60
 -11   1   2    7.10    4.90
  10  -1  -2   58.79   10.70
 -10  -1   2   47.80    8.10
 -10  -1   2   45.90    6.90
 -10  -1   2   61.79    7.80
  10   1  -2   50.09   10.60
 -10   1   2   77.19    9.40
 -10   1   2   54.69    8.20
 -10   1   2   43.70    7.70
  -9  -1   2    9.60    3.40
  -9  -1   2   12.90    4.50
  -9  -1   2    9.10    3.80
   9  -1  -2   19.70    6.30
   9   1  -2   21.20    7.40
  -9   1   2    4.10    3.70
   9   1  -2    2.20    2.80
  -9   1   2   11.60    4.10
  -9   1   2   12.20    4.30
   8  -1  -2   18.30    5.70
  -8  -1   2   14.00    3.70
   8  -1  -2   18.10    4.40
  -8  -1   2   13.00    3.40
   8  -1  -2   26.60    4.40
  -8  -1   2   18.00    4.50
  -8  -1   2   15.10    4.60
   8   1  -2    7.00    5.20
   8   1  -2   17.10    3.80
  -8   1   2   20.40    4.50
  -8   1   2   30.10    5.40
  -8   1   2   28.50    5.20
  -7  -1   2   57.49    5.60
   7  -1  -2   56.69    6.70
  -7  -1   2   59.79    6.90
  -7  -1   2   49.99    7.10
   7  -1  -2   46.70    7.50
  -7  -1   2   58.59    5.80
   7  -1  -2   54.99    5.70
  -7   1   2   54.79    6.70
   7   1  -2   60.59    9.40
  -7   1   2   63.29    7.20
   7   1  -2   54.69    5.50
  -7   1   2   53.99    7.30
  -6  -1   2   24.20    4.10
  -6  -1   2   22.20    3.60
   6  -1  -2   16.40    4.40
   6  -1  -2   25.60    4.10
  -6  -1   2   20.40    4.40
  -6  -1   2   26.10    3.90
  -6  -1   2   26.20    4.80
   6  -1  -2   21.40    3.90
   6   1  -2   24.60    4.00
  -6   1   2   23.70    3.90
  -6   1   2   20.70    4.50
  -6   1   2   27.50    4.30
   6   1  -2   28.50    6.20
   6   1  -2   24.90    3.70
  -5  -1   2   51.69    4.20
  -5  -1   2   43.80    5.70
  -5  -1   2   34.70    4.40
  -5  -1   2   49.90    6.20
   5  -1  -2   49.20    4.50
   5  -1  -2   42.70    3.70
   5  -1  -2   45.40    4.60
   5  -1  -2   33.10    5.20
  -5  -1   2   49.40    4.20
  -5   1   2   42.20    5.60
  -5   1   2   47.20    4.70
   5   1  -2   47.80    4.40
   5   1  -2   45.90    6.90
  -5   1   2   45.50    4.50
   5   1  -2   54.79    4.30
  -4  -1   2   21.60    2.70
  -4  -1   2   17.60    2.60
   4  -1  -2   25.70    2.50
   4  -1  -2   20.60    3.60
  -4  -1   2   16.00    3.30
  -4  -1   2   21.80    3.90
  -4  -1   2   18.30    2.90
   4  -1  -2   22.30    3.20
   4   1  -2   20.70    2.60
  -4   1   2   20.60    3.00
  -4   1   2   19.10    3.10
   4   1  -2   19.10    2.90
   4   1  -2   22.70    4.40
  -4   1   2   16.90    3.20
  -3  -1   2  134.39    7.80
   3  -1  -2  150.58    8.60
  -3  -1   2  132.49    8.60
   3  -1  -2  131.09    8.00
   3  -1  -2  127.99    7.70
  -3  -1   2  131.19    7.40
  -3  -1   2  134.19    7.40
   3   1  -2  136.69    7.50
  -3   1   2  133.79    7.40
  -3   1   2  134.59    7.80
  -3   1   2  127.69    8.00
   3   1  -2  137.09    7.60
   3   1  -2  104.89    8.80
   3   1  -2  127.09    8.00
  -3   1   2  132.19    8.30
   2  -1  -2   61.59    4.40
  -2  -1   2   58.79    3.40
  -2  -1   2   60.39    3.70
   2  -1  -2   58.59    3.90
  -2  -1   2   53.39    3.80
  -2  -1   2   51.29    3.80
   2  -1  -2   53.79    4.00
  -2  -1   2   62.49    4.70
   2   1  -2   62.79    3.70
   2   1  -2   55.89    3.60
  -2   1   2   60.69    4.10
  -2   1   2   68.69    4.10
   2   1  -2   44.80    4.40
  -2   1   2   56.19    3.40
   2   1  -2   64.89    4.40
  -2   1   2   57.09    4.20
   2   1  -2   55.09    3.80
   1  -1  -2  315.97   15.60
  -1  -1   2  336.47   16.40
   1  -1  -2  302.47   14.90
  -1  -1   2  306.47   15.50
   1  -1  -2  308.97   15.40
   1  -1  -2  312.97   15.90
  -1  -1   2  310.67   16.10
   1   1  -2  327.87   16.20
   1   1  -2  301.57   15.50
   1   1  -2  319.97   16.10
  -1   1   2  304.57   15.50
   1   1  -2  298.87   15.00
   1   1  -2  317.87   14.80
  -1   1   2  319.07   15.60
  -1   1   2  269.87   14.90
  -1   1   2  318.57   15.80
   0  -1   2    5.30    1.90
   0  -1   2    4.10    1.00
   0  -1  -2    3.20    1.20
   0  -1   2    2.90    1.10
   0  -1  -2    4.10    1.00
   0   1   2    3.10    0.90
   0   1  -2    4.20    1.90
   0   1  -2    5.30    1.30
   0   1   2    3.20    1.30
   0   1  -2    6.20    1.10
   0   1   2    4.50    1.00
  -1  -1  -2  130.79    8.50
   1  -1   2  120.79    9.80
  -1  -1  -2  158.18    8.20
   1   1   2  159.68    8.20
   1   1   2  157.28    8.10
  -1   1  -2  149.79    8.20
  -1   1  -2  160.48    8.00
   1   1   2  137.69    8.70
  -2  -1  -2   67.69    4.90
  -2  -1  -2   67.79    4.80
   2  -1   2   63.39    3.80
  -2  -1  -2   66.09    5.10
   2  -1   2   68.59    6.30
   2  -1   2   61.49    3.90
  -2  -1  -2   74.49    5.20
  -2   1  -2   65.99    3.70
  -2   1  -2   63.89    4.20
  -2   1  -2   64.59    4.60
   2   1   2   68.69    5.10
  -2   1  -2   65.49    5.80
   2   1   2   53.49    4.70
  -2   1  -2   69.39    5.80
   2   1   2   67.39    5.10
   3  -1   2  567.54   29.00
  -3  -1  -2  484.75   26.70
   3  -1   2  484.15   26.00
  -3  -1  -2  527.55   26.90
  -3  -1  -2  478.25   27.20
  -3  -1  -2  527.25   26.40
   3  -1   2  525.55   26.00
  -3   1  -2  540.55   26.80
   3   1   2  526.25   27.60
   3   1   2  507.45   26.70
  -3   1  -2  507.35   26.40
  -3   1  -2  542.25   27.70
   3   1   2  541.95   26.70
  -4  -1  -2   18.50    3.00
   4  -1   2   22.90    3.20
  -4  -1  -2   23.50    4.40
  -4  -1  -2   18.80    3.40
  -4  -1  -2   21.00    3.40
   4  -1   2   23.40    3.50
  -4  -1  -2   21.80    3.40
  -4   1  -2   20.80    3.60
  -4   1  -2   24.60    3.80
  -4   1  -2   23.70    4.20
   4   1   2   26.00    3.80
   4   1   2   21.60    4.30
   5  -1   2  102.39    7.60
   5  -1   2   97.19    7.10
  -5  -1  -2  108.89    8.00
  -5  -1  -2  108.19    8.70
  -5  -1  -2  101.99    7.50
  -5  -1  -2   92.09    7.10
  -5  -1  -2   80.49    7.00
   5   1   2   96.29    7.50
  -5   1  -2  108.49    8.50
  -5   1  -2   96.59    7.90
   5   1   2   96.29    8.80
  -5   1  -2   92.39    7.80
   6  -1   2    6.60    2.50
  -6  -1  -2    9.20    2.80
  -6  -1  -2    7.80    3.20
  -6  -1  -2    4.50    3.00
  -6  -1  -2    2.00    2.10
   6  -1   2    3.30    2.70
   6   1   2    3.30    2.40
   6   1   2    2.50    3.40
  -6   1  -2    5.80    3.10
  -6   1  -2    2.00    2.60
  -6   1  -2    2.90    2.80
   7  -1   2  182.38   12.40
  -7  -1  -2  172.78   12.30
   7  -1   2  218.28   14.00
  -7  -1  -2  193.68   13.50
  -7  -1  -2  199.38   13.00
  -7  -1  -2  194.38   14.20
  -7   1  -2  210.38   14.00
  -7   1  -2  189.08   13.90
   7   1   2  200.78   15.40
  -7   1  -2  181.48   13.80
   7   1   2  172.88   12.70
  -8  -1  -2   37.80    5.90
  -8  -1  -2   29.80    5.10
   8  -1   2   41.60    6.90
   8  -1   2   38.90    5.80
  -8  -1  -2   34.30    6.50
   8   1   2   48.50    8.60
  -8   1  -2   35.10    6.60
  -8   1  -2   35.60    6.60
  -9  -1  -2   60.39    8.60
   9  -1   2   75.69    9.90
  -9  -1  -2   54.19    7.80
  -9  -1  -2   43.60    6.20
   9  -1   2   57.69    7.30
  -9   1  -2   58.59    9.20
   9   1   2   75.09   10.80
  -9   1  -2   47.20    8.50
 -10  -1  -2   18.50    5.60
  10  -1   2   23.10    6.20
 -10  -1  -2    3.80    4.00
  10   1   2   15.60    6.50
 -10   1  -2   15.00    6.00
 -10   1  -2   11.90    5.60
  11  -1   2   36.50    7.30
 -11  -1  -2   32.80    7.60
 -11  -1  -2   20.40    5.80
 -11   1  -2   30.90    7.90
 -11   1  -2   21.80    7.20
  11   1   2   35.80    8.60
  12  -1   2   21.80    7.20
 -12  -1  -2   10.40    5.80
 -12  -1  -2    9.90    4.90
 -12   1  -2   20.40    6.80
  12   1   2    5.40    6.60
 -12   1  -2   17.90    7.30
  12  -2  -2   45.10    9.20
 -12  -2   2   28.50    6.00
 -12  -2   2   42.50    7.00
 -12  -2   2   33.70    8.40
 -12   2   2   31.80    7.60
 -12   2   2   43.40    8.60
  12   2  -2   33.40   10.50
 -12   2   2   34.90    7.90
 -11  -2   2   15.70    4.40
 -11  -2   2   17.00    4.90
 -11  -2   2   18.40    6.90
  11  -2  -2   26.20    7.70
 -11   2   2   15.90    5.70
  11   2  -2   15.10    8.00
 -11   2   2   16.20    5.60
 -11   2   2   19.40    6.10
 -10  -2   2  118.49   11.90
 -10  -2   2  121.99   10.00
 -10  -2   2  133.69   10.60
  10  -2  -2  138.89   13.40
 -10   2   2  129.89   12.20
  10   2  -2  115.09   16.10
 -10   2   2  117.89   10.80
  10   2  -2   98.49   10.40
 -10   2   2  148.89   12.30
  -9  -2   2   60.99    6.20
  -9  -2   2   59.59    6.60
   9  -2  -2   43.90    4.20
   9  -2  -2   72.99   10.00
  -9  -2   2   51.79    7.70
  -9  -2   2   53.49    7.80
  -9   2   2   70.99    8.70
  -9   2   2   61.49    7.80
   9   2  -2   52.19    6.70
  -9   2   2   50.49    8.00
   9   2  -2   47.50   10.10
   8  -2  -2   94.99    8.80
   8  -2  -2   89.49    7.00
  -8  -2   2   75.69   10.20
  -8  -2   2  101.39    9.00
   8  -2  -2   96.19    9.80
  -8  -2   2  101.89    9.10
  -8  -2   2   92.29    7.40
   8  -2  -2   82.79    8.10
  -8  -2   2   93.49    7.70
   8   2  -2   91.69    7.70
   8   2  -2  104.69   13.80
  -8   2   2  100.59    9.20
  -8   2   2   87.19    8.60
  -7  -2   2  183.38   12.70
  -7  -2   2  183.18   11.20
   7  -2  -2  191.18   13.60
  -7  -2   2  163.98   12.20
   7  -2  -2  173.48   10.20
  -7  -2   2  182.58   14.10
   7  -2  -2  178.28   11.80
  -7  -2   2  170.88   11.20
   7  -2  -2  185.48   12.60
   7   2  -2  216.18   16.60
  -7   2   2  172.98   12.30
  -7   2   2  182.58   12.80
   7   2  -2  182.08   11.40
   7   2  -2  183.58   12.30
  -6  -2   2 1028.90   49.80
   6  -2  -2 1000.40   50.59
   6  -2  -2  950.50   47.90
   6  -2  -2  997.00   49.90
  -6  -2   2  978.40   48.40
  -6  -2   2  920.91   49.60
  -6  -2   2  982.40   51.49
  -6  -2   2  997.50   48.30
   6  -2  -2  977.40   49.10
  -6   2   2  944.51   50.09
  -6   2   2 1029.40   50.19
   6   2  -2  953.40   53.09
   6   2  -2  982.10   49.30
  -6   2   2 1000.90   49.50
   6   2  -2  991.30   48.50
  -5  -2   2  179.68   10.20
   5  -2  -2  177.18   10.80
   5  -2  -2  166.08   11.30
  -5  -2   2  181.48   10.30
  -5  -2   2  178.98   11.20
  -5  -2   2  173.38   11.10
  -5  -2   2  196.38   12.90
   5  -2  -2  178.58   11.90
  -5   2   2  189.58   11.90
   5   2  -2  161.08   13.50
   5   2  -2  186.48   10.30
  -5   2   2  174.28   11.10
  -5   2   2  195.08   11.80
   5   2  -2  188.78   11.10
  -4  -2   2   99.49    6.20
   4  -2  -2  108.99    7.80
  -4  -2   2  107.29    7.30
   4  -2  -2  109.09    7.50
  -4  -2   2  121.09    8.60
  -4  -2   2  111.39    6.80
  -4  -2   2  110.49    6.30
   4  -2  -2   99.59    6.80
   4   2  -2   96.59    6.20
  -4   2   2  112.89    7.20
   4   2  -2   93.39    8.60
  -4   2   2   92.29    7.30
  -4   2   2  103.89    7.50
   4   2  -2  111.69    6.90
   3  -2  -2  358.46   18.70
   3  -2  -2  344.27   18.10
  -3  -2   2  352.06   17.10
   3  -2  -2  360.16   18.90
  -3  -2   2  346.27   19.40
  -3  -2   2  347.87   17.20
  -3  -2   2  341.47   18.40
  -3  -2   2  373.56   18.70
  -3  -2   2  350.46   17.50
  -3   2   2  353.96   18.70
   3   2  -2  334.37   19.50
  -3   2   2  360.36   18.80
  -3   2   2  349.07   18.30
   3   2  -2  352.46   17.90
   3   2  -2  352.16   17.50
   2  -2  -2 3655.43  169.48
  -2  -2   2 3681.13  170.18
  -2   2   2 3392.96  169.48
   1  -2  -2  226.08   11.80
  -1  -2   2  218.68   13.90
  -1  -2   2  194.48   11.80
  -1  -2   2  228.78   12.70
   1  -2  -2  235.88   12.50
   1  -2  -2  219.18   12.00
  -1   2   2  260.47   12.70
   1   2  -2  236.28   13.10
   1   2  -2  229.28   12.00
  -1   2   2  237.98   12.10
  -1   2   2  231.48   11.90
   1   2  -2  236.88   12.80
   0  -2  -2   26.80    2.20
   0  -2  -2   25.30    3.00
   0  -2  -2   29.30    2.30
   0  -2   2   22.30    4.50
   0  -2   2   33.10    2.90
   0  -2   2   26.80    2.40
   0   2  -2   33.80    3.00
   0   2   2   32.40    2.40
   0   2  -2   26.70    2.30
   0   2   2   28.80    2.30
   0   2  -2   23.50    4.20
   0   2   2   28.10    3.50
   1  -2   2   52.39    6.00
  -1  -2  -2   55.79    4.80
   1  -2   2   59.39    3.90
  -1  -2  -2   50.59    4.30
  -1  -2  -2   52.19    3.40
   1  -2   2   61.79    4.00
   1   2   2   53.49    4.70
  -1   2  -2   63.09    4.20
  -1   2  -2   59.39    3.90
   1   2   2   52.99    3.80
  -1   2  -2   49.40    5.30
  -1   2  -2   54.19    5.00
   2  -2   2 4577.84  212.98
   2   2   2 4512.85  208.68
  -2   2  -2 4200.08  209.38
  -3  -2  -2  174.88   10.70
  -3  -2  -2  185.98   11.30
  -3  -2  -2  201.58   11.00
  -3  -2  -2  187.38    9.50
   3   2   2  156.48   10.70
   3   2   2  164.28   10.80
  -3   2  -2  176.58   11.80
  -3   2  -2  197.78   10.10
  -3   2  -2  184.58   10.70
  -3   2  -2  168.28    9.20
   4  -2   2    7.60    1.70
  -4  -2  -2    7.80    2.50
  -4  -2  -2   10.70    2.30
   4  -2   2   10.60    1.80
  -4  -2  -2   10.90    2.70
  -4  -2  -2    6.50    2.70
   4  -2   2    7.80    2.50
  -4  -2  -2    8.10    2.00
   4   2   2    6.30    2.40
  -4   2  -2   12.30    3.50
   4   2   2    9.10    3.10
  -4   2  -2   10.50    2.70
  -4   2  -2    7.70    2.20
  -5  -2  -2   12.80    2.70
  -5  -2  -2    6.40    2.70
  -5  -2  -2   11.40    3.20
  -5  -2  -2   12.20    3.10
   5  -2   2   11.10    3.10
   5  -2   2    9.70    2.20
  -5  -2  -2    5.20    1.90
   5  -2   2   10.70    2.40
   5   2   2    8.80    2.80
  -5   2  -2    9.00    2.70
  -5   2  -2   10.10    2.90
   5   2   2    9.00    3.60
  -5   2  -2   14.00    3.70
   6  -2   2 2023.90  101.49
   6  -2   2 1935.81  103.09
  -6  -2  -2 2160.38  102.69
   6  -2   2 2145.29  101.89
  -6  -2  -2 2000.10  102.99
  -6  -2  -2 2278.57  101.89
  -6  -2  -2 2127.89  103.89
  -6   2  -2 2247.08  104.69
  -6   2  -2 2232.18  103.49
   6   2   2 2007.60  102.69
   6   2   2 2034.60  104.89
  -6   2  -2 2074.09  102.89
  -7  -2  -2  108.39   10.00
   7  -2   2   92.69    9.10
  -7  -2  -2  109.09    8.30
  -7  -2  -2   94.79    9.10
   7  -2   2  129.19    9.20
  -7  -2  -2  103.19    9.00
   7  -2   2  104.09    8.20
   7   2   2  121.39   11.70
  -7   2  -2   94.99    9.20
  -7   2  -2  113.49    9.90
  -7   2  -2  116.09   10.60
  -8  -2  -2   17.40    3.90
  -8  -2  -2   14.00    4.60
  -8  -2  -2   18.60    4.80
   8  -2   2   19.30    4.50
   8  -2   2   17.40    4.00
  -8  -2  -2   14.10    4.40
  -8   2  -2    7.50    4.60
   8   2   2   23.50    6.90
  -8   2  -2   20.90    5.50
   9  -2   2    9.30    4.10
  -9  -2  -2    6.30    3.70
   9  -2   2   15.50    3.80
  -9  -2  -2   17.50    5.20
  -9  -2  -2   12.30    3.90
   9   2   2   15.30    6.50
  -9   2  -2   14.40    5.50
  -9   2  -2    8.30    5.20
 -10  -2  -2  515.95   30.40
  10  -2   2  518.05   29.60
 -10  -2  -2  518.05   29.10
 -10  -2  -2  581.24   30.00
  10  -2   2  450.35   28.50
 -10   2  -2  506.75   32.00
 -10   2  -2  461.15   31.80
 -11  -2  -2   47.70    7.60
  11  -2   2   41.70    7.30
 -11  -2  -2   48.60    8.60
 -11   2  -2   47.80    9.70
 -11   2  -2   45.50    9.50
  11   2   2   59.79   10.90
 -12  -2  -2   13.30    7.10
 -12  -2  -2   -1.00    4.90
 -12  -2  -2    9.70    4.10
  12   2   2    4.70    5.90
 -12   2  -2    5.80    5.20
 -12   2  -2    9.70    6.30
 -12  -3   2   -6.40    4.70
 -12  -3   2    0.40    2.80
 -12  -3   2   -0.50    2.10
 -12  -3   2   -2.20    2.30
  12  -3  -2   -3.20    5.10
 -12   3   2   -1.60    4.60
  12   3  -2   -3.50    6.70
 -12   3   2   -2.00    3.90
 -12   3   2    4.80    4.90
  11  -3  -2  130.79   13.10
 -11  -3   2  124.39   10.30
 -11  -3   2  133.29   13.30
 -11   3   2  130.19   13.00
  11   3  -2  125.39   17.50
 -11   3   2  129.09   11.80
 -11   3   2  130.89   13.60
  10  -3  -2   44.30    8.00
 -10  -3   2   25.10    7.20
 -10  -3   2   35.40    7.60
 -10  -3   2   45.20    5.90
 -10  -3   2   35.60    6.00
 -10  -3   2   36.40    5.40
 -10   3   2   46.60    8.40
  10   3  -2   50.99   11.20
 -10   3   2   44.00    7.00
 -10   3   2   48.90    8.80
  -9  -3   2  276.27   18.40
  -9  -3   2  242.28   19.90
  -9  -3   2  271.77   15.70
   9  -3  -2  241.28   18.00
  -9  -3   2  254.07   16.80
   9  -3  -2  252.37   17.70
  -9   3   2  274.37   16.90
  -9   3   2  255.87   18.50
   9   3  -2  256.57   16.30
  -9   3   2  266.47   18.10
   9   3  -2  329.67   23.90
   8  -3  -2   47.80    7.20
  -8  -3   2   51.99    8.80
   8  -3  -2   40.30    3.60
   8  -3  -2   58.99    6.90
  -8  -3   2   46.00    6.90
  -8  -3   2   54.09    6.70
  -8  -3   2   44.20    5.00
  -8  -3   2   44.70    4.80
   8   3  -2   55.89   10.40
  -8   3   2   53.89    8.00
   8   3  -2   52.39    5.50
  -8   3   2   49.80    7.20
   7  -3  -2  318.77   18.10
   7  -3  -2  374.66   21.40
  -7  -3   2  354.06   19.60
  -7  -3   2  387.66   20.30
   7  -3  -2  348.57   21.10
  -7  -3   2  343.87   23.00
   7  -3  -2  341.77   19.70
  -7  -3   2  345.27   18.80
  -7  -3   2  363.76   18.70
  -7  -3   2  346.07   20.80
  -7   3   2  327.07   21.20
   7   3  -2  355.56   20.50
   7   3  -2  371.26   25.00
  -7   3   2  310.57   20.70
   7   3  -2  360.46   19.10
  -7   3   2  363.06   20.80
  -6  -3   2  186.58   10.60
   6  -3  -2  183.98   12.70
  -6  -3   2  190.18   11.80
  -6  -3   2  191.78   10.60
   6  -3  -2  186.48   11.70
  -6  -3   2  207.28   12.70
  -6  -3   2  180.98   11.00
   6  -3  -2  177.28   12.50
  -6  -3   2  184.48   14.40
   6   3  -2  197.68   12.20
   6   3  -2  192.38   10.90
  -6   3   2  183.28   12.70
  -6   3   2  186.78   12.30
  -6   3   2  195.28   13.00
   6   3  -2  175.58   15.00
  -5  -3   2 1161.48   54.29
   5  -3  -2 1148.79   56.69
  -5  -3   2 1117.69   58.09
  -5  -3   2 1227.48   55.99
   5  -3  -2 1116.79   55.39
  -5  -3   2 1125.39   54.09
   5  -3  -2 1156.98   56.49
  -5  -3   2 1158.88   56.19
  -5   3   2 1082.59   56.29
  -5   3   2 1135.19   56.79
   5   3  -2 1104.39   55.59
  -5   3   2 1089.19   55.89
   5   3  -2 1062.69   58.49
   5   3  -2 1110.79   54.39
  -4  -3   2  284.47   15.20
  -4  -3   2  278.87   16.50
  -4  -3   2  256.17   14.80
   4  -3  -2  261.77   15.00
   4  -3  -2  262.87   15.20
   4  -3  -2  250.27   14.10
  -4   3   2  264.67   15.30
   4   3  -2  250.07   13.20
  -4   3   2  259.97   14.70
   4   3  -2  239.68   15.80
  -4   3   2  248.78   14.90
   4   3  -2  265.67   14.20
  -3  -3   2  805.72   41.20
  -3  -3   2  798.62   39.80
  -3  -3   2  743.53   40.80
   3  -3  -2  807.92   39.10
   3  -3  -2  845.82   40.10
   3  -3  -2  797.82   40.20
  -3   3   2  793.32   40.00
  -3   3   2  807.72   39.60
  -3   3   2  811.12   40.20
   3   3  -2  772.02   38.20
   3   3  -2  803.82   38.90
   3   3  -2  823.72   39.80
   2  -3  -2  485.05   25.10
   2  -3  -2  480.35   25.10
  -2  -3   2  472.05   25.90
  -2  -3   2  482.25   24.80
   2  -3  -2  505.85   24.30
  -2   3   2  504.45   23.20
   2   3  -2  493.05   23.70
   2   3  -2  463.15   25.10
  -2   3   2  498.35   25.20
   2   3  -2  504.15   23.60
   2   3  -2  502.65   23.70
  -2   3   2  499.85   25.30
  -2   3   2  494.25   24.70
  -2   3   2  481.75   23.20
  -1  -3   2 2149.08  103.49
   1  -3  -2 2250.37  101.99
   1  -3  -2 2196.88  102.69
  -1  -3   2 2229.18  102.49
  -1   3   2 2184.08  102.59
  -1   3   2 2129.69  103.19
   1   3  -2 1919.11  104.19
   0  -3  -2  299.17   16.20
   0  -3  -2  315.07   15.70
   0  -3  -2  317.87   16.00
   0  -3   2  313.87   16.90
   0  -3   2  321.67   16.20
   0  -3  -2  312.87   15.30
   0  -3   2  309.37   19.20
   0  -3  -2  315.87   17.60
   0   3   2  323.37   16.00
   0   3  -2  319.07   17.10
   0   3   2  294.37   17.30
   0   3  -2  318.37   16.20
   0   3   2  325.27   16.10
  -1  -3  -2 1149.78   53.89
  -1  -3  -2 1115.59   53.99
   1  -3   2 1185.88   58.49
  -1  -3  -2 1137.89   56.19
   1  -3   2 1089.99   54.79
  -1  -3  -2 1146.59   54.59
   1  -3   2 1169.18   54.59
   1   3   2 1162.88   54.59
  -1   3  -2 1084.99   55.29
  -1   3  -2 1176.18   55.89
  -1   3  -2 1149.08   54.49
   1   3   2  993.00   55.59
  -2  -3  -2  448.26   24.10
  -2  -3  -2  418.96   22.00
   2  -3   2  429.76   22.20
   2  -3   2  495.45   26.80
  -2  -3  -2  437.46   22.40
  -2  -3  -2  439.06   21.40
   2   3   2  425.66   23.50
  -2   3  -2  455.95   24.00
   2   3   2  465.95   22.70
  -2   3  -2  430.66   22.40
  -2   3  -2  426.36   22.80
   3  -3   2 1326.47   71.89
  -3  -3  -2 1570.24   70.99
  -3  -3  -2 1540.65   72.89
   3  -3   2 1462.85   69.99
  -3  -3  -2 1570.74   70.89
   3   3   2 1442.56   71.79
  -3   3  -2 1471.35   72.69
   3   3   2 1465.35   71.49
  -3   3  -2 1493.65   70.89
  -3   3  -2 1334.17   70.49
  -3   3  -2 1459.75   70.09
   4  -3   2   79.49    4.40
  -4  -3  -2   87.19    5.30
  -4  -3  -2   90.69    6.30
  -4  -3  -2   75.19    7.20
   4  -3   2   73.09    6.80
  -4  -3  -2   70.69    5.90
  -4   3  -2   79.89    7.50
   4   3   2   77.09    6.80
  -4   3  -2   79.39    6.40
   4   3   2   75.39    6.60
  -4   3  -2   72.39    5.60
  -5  -3  -2  815.52   38.40
   5  -3   2  717.23   40.60
  -5  -3  -2  684.83   40.90
  -5  -3  -2  821.22   39.70
  -5  -3  -2  771.42   40.00
  -5   3  -2  735.13   39.40
   5   3   2  786.82   41.50
  -5   3  -2  861.81   40.60
   5   3   2  783.02   40.40
  -5   3  -2  812.22   42.00
  -6  -3  -2  104.99    8.20
   6  -3   2   96.19    6.50
   6  -3   2  110.29    6.70
  -6  -3  -2  102.89    6.20
  -6  -3  -2   96.69    6.80
  -6  -3  -2  119.69    9.70
  -6  -3  -2   88.19    8.20
   6  -3   2  108.49    9.10
   6   3   2   97.29    8.70
  -6   3  -2   99.19    8.10
   6   3   2   97.79    9.90
  -6   3  -2   95.29    9.70
  -6   3  -2  104.99    8.90
  -7  -3  -2  401.36   25.00
   7  -3   2  419.96   21.90
   7  -3   2  375.36   24.20
  -7  -3  -2  433.86   21.90
  -7  -3  -2  423.96   23.40
   7  -3   2  385.46   21.70
  -7  -3  -2  387.56   23.90
  -7  -3  -2  429.16   22.00
  -7   3  -2  366.66   23.50
  -7   3  -2  438.56   24.90
  -7   3  -2  437.06   26.40
   7   3   2  432.36   26.50
  -8  -3  -2    3.30    4.30
   8  -3   2    7.60    3.00
  -8  -3  -2    4.50    3.80
  -8  -3  -2    5.90    2.40
  -8  -3  -2    6.60    3.50
  -8  -3  -2    8.80    2.50
   8  -3   2    7.60    2.60
   8   3   2    4.00    4.50
  -8   3  -2    2.40    4.00
  -8   3  -2    5.60    4.50
  -9  -3  -2  304.17   21.20
  -9  -3  -2  306.37   17.90
   9  -3   2  311.97   18.10
   9  -3   2  294.27   17.80
  -9  -3  -2  281.87   18.10
  -9  -3  -2  293.77   19.30
  -9   3  -2  296.97   22.30
  -9   3  -2  339.67   22.10
   9   3   2  334.47   23.30
  10  -3   2    6.10    3.40
 -10  -3  -2    7.80    3.30
  10  -3   2    5.00    3.00
 -10  -3  -2   10.10    5.00
 -10  -3  -2   10.10    4.70
 -10   3  -2    6.20    5.30
  10   3   2   -5.20    4.90
 -10   3  -2   -0.30    4.90
 -11  -3  -2   93.39   10.40
 -11  -3  -2   92.99   12.70
 -11  -3  -2   96.49   10.40
 -11   3  -2   63.99   10.90
 -11   3  -2   77.39   12.60
  11   3   2  101.09   14.00
  12  -3   2   -5.00    2.90
 -12  -3  -2   -4.60    5.30
 -12  -3  -2    9.70    5.10
 -12  -3  -2    2.20    2.20
 -12   3  -2  -10.30    4.70
  12   3   2    5.60    6.20
 -11  -4   2   -0.50    1.70
 -11  -4   2    3.40    1.60
 -11  -4   2   -1.80    3.60
 -11  -4   2    8.70    6.70
  11  -4  -2   -3.80    2.60
 -11  -4   2    2.30    5.00
 -11   4   2   11.60    6.30
 -11   4   2    3.60    4.60
  11   4  -2   11.30    8.50
 -11   4   2   10.30    5.60
 -10  -4   2   -0.70    1.70
 -10  -4   2   -0.20    1.20
 -10  -4   2   -0.30    4.60
 -10  -4   2    0.70    4.50
  10  -4  -2    1.20    3.70
 -10  -4   2   -0.50    1.00
 -10  -4   2    8.60    3.00
 -10   4   2   -0.70    4.30
 -10   4   2    7.20    3.70
  10   4  -2    3.00    6.70
 -10   4   2   -1.40    3.60
  -9  -4   2   12.00    6.00
   9  -4  -2    8.70    3.30
  -9  -4   2    0.50    2.50
  -9  -4   2    8.70    4.70
  -9  -4   2    5.60    2.10
  -9  -4   2    8.50    2.10
   9  -4  -2    8.90    3.70
  -9   4   2    9.10    3.60
  -9   4   2    4.20    4.20
   9   4  -2    6.30    6.50
  -9   4   2   10.10    5.00
   8  -4  -2   56.29    6.20
  -8  -4   2   74.19   11.20
  -8  -4   2   55.19    7.70
  -8  -4   2   51.49    4.80
   8  -4  -2   50.89    4.20
  -8  -4   2   49.80    5.60
   8  -4  -2   56.19    4.10
  -8  -4   2   52.99    4.50
   8  -4  -2   50.09    6.80
  -8  -4   2   56.79    4.50
  -8   4   2   55.59    8.40
  -8   4   2   47.40    7.40
   8   4  -2   49.70   10.10
  -7  -4   2  133.49   12.80
  -7  -4   2  123.49    7.30
   7  -4  -2  130.49   10.10
   7  -4  -2  128.79    8.10
  -7  -4   2  118.89   10.30
  -7  -4   2  129.19    9.10
   7  -4  -2  126.09    9.00
  -7  -4   2  117.59    7.10
  -7   4   2  131.59   10.50
  -7   4   2  122.59   10.80
   7   4  -2  125.99   13.10
   7   4  -2  140.59   10.40
   6  -4  -2   97.19    7.00
  -6  -4   2   94.29    8.30
  -6  -4   2   95.69   10.10
  -6  -4   2   90.99    7.30
   6  -4  -2   88.99    7.70
   6  -4  -2  100.69    6.90
   6   4  -2   91.59    7.70
  -6   4   2   77.79    7.90
   6   4  -2  106.09   10.50
  -6   4   2   94.59    7.90
  -6   4   2   96.49    8.70
   6   4  -2   90.69    5.90
   5  -4  -2   63.49    5.80
  -5  -4   2   57.99    5.90
   5  -4  -2   54.79    4.80
  -5  -4   2   64.79    8.70
   5  -4  -2   53.39    6.60
  -5  -4   2   61.39    5.90
  -5   4   2   66.99    6.50
  -5   4   2   62.59    5.90
  -5   4   2   56.19    6.70
   5   4  -2   56.09    5.30
   5   4  -2   63.39    8.10
   5   4  -2   56.69    3.70
  -4  -4   2  176.48   12.80
   4  -4  -2  208.98   12.50
  -4  -4   2  209.68   12.60
  -4  -4   2  192.28   14.00
   4  -4  -2  193.48   12.80
   4  -4  -2  212.48   12.20
   4  -4  -2  207.18   11.30
   4   4  -2  218.38   13.00
  -4   4   2  207.88   12.70
  -4   4   2  212.28   13.10
   4   4  -2  196.98   11.70
  -4   4   2  221.98   12.50
   4   4  -2  205.38   10.00
  -3  -4   2  274.67   18.80
   3  -4  -2  331.37   17.50
   3  -4  -2  336.17   18.50
   3  -4  -2  322.47   18.40
   3  -4  -2  336.77   16.80
  -3  -4   2  304.97   17.80
  -3  -4   2  347.97   19.80
   3   4  -2  331.67   16.00
   3   4  -2  338.97   17.30
  -3   4   2  341.47   18.50
  -3   4   2  320.27   18.10
   3   4  -2  335.77   16.90
  -3   4   2  338.37   16.10
   3   4  -2  340.97   15.80
  -3   4   2  333.67   17.80
   2  -4  -2  446.66   24.50
   2  -4  -2  487.35   25.60
   2  -4  -2  502.45   24.10
   2  -4  -2  519.75   26.50
  -2  -4   2  517.85   25.40
  -2  -4   2  493.95   27.30
  -2  -4   2  488.45   26.70
  -2   4   2  517.15   25.70
  -2   4   2  502.05   25.20
   2   4  -2  493.05   23.80
  -2   4   2  472.85   25.70
   2   4  -2  491.95   24.20
   2   4  -2  495.85   26.20
  -1  -4   2  139.99    9.50
  -1  -4   2  143.39   10.60
   1  -4  -2  135.09    7.00
   1  -4  -2  132.79    7.20
   1  -4  -2  137.19    8.40
   1  -4  -2  136.49    9.60
  -1  -4   2  141.69    8.20
  -1   4   2  142.99    8.40
  -1   4   2  132.09    9.10
   1   4  -2  117.19   10.50
  -1   4   2  140.19    8.10
   1   4  -2  137.89    8.00
   0  -4   2  345.87   19.30
   0  -4   2  356.36   18.30
   0  -4  -2  355.76   17.20
   0  -4  -2  348.07   20.00
   0  -4  -2  347.47   18.10
   0  -4   2  384.16   21.90
   0  -4  -2  340.87   17.20
   0  -4  -2  351.26   17.00
   0   4   2  305.67   19.40
   0   4   2  376.66   18.10
   0   4   2  350.06   18.10
   0   4  -2  372.36   18.80
  -1  -4  -2  249.28   12.70
   1  -4   2  261.97   13.80
  -1  -4  -2  251.47   13.20
  -1  -4  -2  251.47   12.80
   1  -4   2  264.27   17.50
  -1  -4  -2  253.27   13.20
  -1  -4  -2  255.27   15.70
   1  -4   2  249.97   14.30
   1   4   2  269.97   13.10
   1   4   2  223.58   15.00
   1   4   2  268.57   13.90
  -1   4  -2  269.37   14.80
   2  -4   2  664.83   33.90
  -2  -4  -2  701.43   36.20
  -2  -4  -2  664.53   33.50
  -2  -4  -2  672.93   32.60
  -2  -4  -2  688.73   32.90
  -2  -4  -2  664.83   33.00
   2   4   2  689.63   34.10
   2   4   2  654.23   35.20
   2   4   2  672.53   33.60
  -2   4  -2  722.93   35.50
  -3  -4  -2  167.78    8.30
  -3  -4  -2  168.68    9.40
  -3  -4  -2  158.68   11.80
  -3  -4  -2  161.68    9.20
   3  -4   2  159.98    9.50
   3   4   2  155.18   11.00
  -3   4  -2  164.08    9.10
  -3   4  -2  171.48    9.80
   3   4   2  172.18   10.50
  -3   4  -2  177.08   11.80
   4  -4   2  249.88   17.00
   4  -4   2  283.77   14.80
  -4  -4  -2  276.97   13.90
  -4  -4  -2  298.87   18.40
  -4  -4  -2  289.87   15.40
  -4  -4  -2  285.07   13.80
  -4   4  -2  273.57   15.30
  -4   4  -2  302.37   16.30
   4   4   2  272.27   16.90
   4   4   2  296.87   17.00
  -4   4  -2  305.57   18.30
  -5  -4  -2   86.69    6.40
   5  -4   2   76.89    7.60
  -5  -4  -2   79.49    6.40
  -5  -4  -2   78.99    4.70
  -5  -4  -2   90.39    8.90
   5  -4   2   83.09    4.80
  -5   4  -2   94.59    7.50
   5   4   2   78.89    7.80
  -5   4  -2   89.29    8.80
   5   4   2   71.39    7.50
  -5   4  -2   76.49    6.40
  -6  -4  -2  314.37   18.20
  -6  -4  -2  306.67   16.20
  -6  -4  -2  329.97   18.00
  -6  -4  -2  326.17   21.10
   6   4   2  303.57   19.50
  -6   4  -2  348.27   19.70
   6   4   2  290.67   20.40
  -6   4  -2  305.97   18.40
  -6   4  -2  346.57   21.70
  -7  -4  -2  106.69    6.80
  -7  -4  -2   91.09   11.70
  -7  -4  -2  115.59    9.20
  -7  -4  -2  115.49    8.70
  -7   4  -2  108.89    9.30
   7   4   2   95.39   11.10
  -7   4  -2  135.69   10.90
  -7   4  -2  109.39   11.50
  -8  -4  -2  142.49   11.20
  -8  -4  -2  139.59   13.30
  -8  -4  -2  148.49    9.10
  -8  -4  -2  153.98   10.90
  -8   4  -2  159.58   13.30
   8   4   2  133.39   13.70
  -8   4  -2  127.69   13.70
  -9  -4  -2   29.80    4.00
  -9  -4  -2   32.30    7.30
  -9  -4  -2   31.20    6.80
  -9  -4  -2   32.20    5.80
   9   4   2   20.80    7.20
  -9   4  -2   32.70    8.40
  -9   4  -2   25.10    6.80
 -10  -4  -2   92.69   11.80
 -10  -4  -2   80.19    8.70
 -10  -4  -2   75.39   11.40
  10   4   2   87.59   13.00
 -10   4  -2   92.89   12.80
 -10   4  -2   95.89   13.50
 -11  -4  -2   58.29   10.80
 -11  -4  -2   60.19   10.10
 -11  -4  -2   48.50    7.80
 -11   4  -2   44.50   10.20
  11   4   2   53.69   10.70
 -11   4  -2   50.59   10.40
 -11  -5   2   78.09   12.10
 -11  -5   2   94.29   14.50
 -11   5   2   87.79   10.10
 -11   5   2  103.59   13.10
  11   5  -2  134.69   18.10
 -11   5   2   89.79   13.30
 -10  -5   2   31.00    8.80
 -10  -5   2   38.40    8.00
 -10   5   2   32.30    5.70
 -10   5   2   42.60    8.60
  10   5  -2   36.40    9.90
 -10   5   2   15.80    6.50
   9  -5  -2  190.08   12.90
  -9  -5   2  234.68   16.80
  -9  -5   2  208.08   19.30
  -9   5   2  232.08   16.90
  -9   5   2  214.68   14.00
   9   5  -2  238.08   20.70
  -9   5   2  215.38   17.40
  -8  -5   2   24.10    5.70
   8  -5  -2   13.40    3.10
   8  -5  -2   19.30    3.70
  -8  -5   2   23.90    7.50
  -8   5   2   34.30    6.60
   8   5  -2   27.80    7.60
  -8   5   2   25.40    6.10
   7  -5  -2  224.98   13.30
  -7  -5   2  233.38   15.90
  -7  -5   2  235.68   18.80
   7  -5  -2  245.48   14.10
   7  -5  -2  220.88   13.30
  -7   5   2  246.68   15.90
  -7   5   2  238.08   16.80
   7   5  -2  239.88   18.70
   6  -5  -2  258.57   14.40
  -6  -5   2  290.27   16.70
   6  -5  -2  253.27   13.80
  -6  -5   2  241.08   18.50
   6  -5  -2  269.87   14.90
  -6  -5   2  242.98   13.00
  -6   5   2  244.18   16.90
  -6   5   2  243.28   16.30
   6   5  -2  245.48   15.70
   6   5  -2  266.87   18.40
  -6   5   2  257.57   16.10
  -5  -5   2  688.83   34.90
   5  -5  -2  706.63   34.20
   5  -5  -2  655.33   34.50
   5  -5  -2  727.53   36.20
  -5  -5   2  766.22   37.10
   5  -5  -2  663.53   37.40
  -5  -5   2  749.42   39.80
   5   5  -2  731.73   38.10
  -5   5   2  721.23   36.60
   5   5  -2  712.23   36.20
  -5   5   2  682.53   36.80
  -5   5   2  705.53   37.50
  -5   5   2  649.74   34.40
  -4  -5   2  249.38   13.70
   4  -5  -2  230.08   14.20
  -4  -5   2  234.78   14.20
  -4  -5   2  244.48   16.50
   4  -5  -2  225.98   14.70
  -4   5   2  234.18   11.70
   4   5  -2  217.48   13.80
  -4   5   2  222.58   13.80
  -4   5   2  235.28   14.70
  -4   5   2  236.78   14.40
   4   5  -2  225.48   13.20
  -3  -5   2  475.45   27.90
   3  -5  -2  492.75   26.80
  -3  -5   2  488.85   26.00
  -3  -5   2  524.85   26.70
   3  -5  -2  502.25   26.70
   3   5  -2  498.95   24.90
   3   5  -2  490.15   25.70
  -3   5   2  501.75   25.90
   3   5  -2  495.85   25.10
  -3   5   2  482.05   26.50
  -3   5   2  474.85   26.30
  -2  -5   2  942.81   43.90
   2  -5  -2  784.82   44.80
   2  -5  -2  845.72   44.20
  -2  -5   2  865.11   45.70
  -2  -5   2  967.40   45.80
  -2   5   2  954.80   44.40
   2   5  -2  873.21   42.10
  -2   5   2  904.41   43.70
  -2   5   2  804.92   44.30
   2   5  -2  859.41   42.10
   1  -5  -2  963.30   49.30
  -1  -5   2  941.91   49.00
  -1  -5   2  935.61   47.30
  -1  -5   2 1081.49   50.59
   1  -5  -2  983.20   47.70
  -1   5   2  966.10   47.20
  -1   5   2  973.50   47.50
  -1   5   2  840.02   48.30
   1   5  -2  978.50   46.70
   0  -5  -2  457.35   23.80
   0  -5   2  387.96   22.40
   0  -5   2  399.06   21.10
   0  -5  -2  405.76   21.10
   0  -5  -2  418.96   20.00
   0   5   2  416.46   20.90
   0   5  -2  410.76   21.30
   0   5   2  416.56   21.00
   0   5   2  343.77   22.60
  -1  -5  -2  667.63   32.90
  -1  -5  -2  691.33   36.30
  -1  -5  -2  716.23   33.20
   1  -5   2  701.13   33.80
   1  -5   2  660.43   34.60
   1   5   2  676.93   32.80
   1   5   2  660.43   35.60
   1   5   2  581.94   35.40
  -1   5  -2  690.03   34.50
  -2  -5  -2  760.52   36.90
  -2  -5  -2  738.13   40.80
   2  -5   2  770.72   38.70
  -2  -5  -2  771.52   37.80
  -2   5  -2  735.33   36.60
   2   5   2  770.72   40.20
  -2   5  -2  822.62   39.80
  -2   5  -2  724.13   36.70
   2   5   2  807.02   38.50
  -3  -5  -2  488.05   23.40
   3  -5   2  462.85   25.30
  -3  -5  -2  507.45   25.50
  -3  -5  -2  485.55   28.30
  -3  -5  -2  454.45   23.40
  -3   5  -2  527.15   25.00
  -3   5  -2  482.95   24.50
   3   5   2  511.75   26.10
   3   5   2  479.35   27.10
  -3   5  -2  501.85   27.40
  -4  -5  -2  159.08   10.30
  -4  -5  -2  156.88    8.50
   4  -5   2  157.18    9.40
  -4  -5  -2  146.69    8.40
  -4  -5  -2  146.09   12.50
  -4   5  -2  140.79   11.80
   4   5   2  159.58   11.00
   4   5   2  152.38   11.40
  -4   5  -2  148.79    9.40
  -4   5  -2  174.18   10.20
  -5  -5  -2  493.15   29.30
   5  -5   2  479.35   24.10
  -5  -5  -2  474.15   24.30
  -5  -5  -2  488.55   26.30
   5  -5   2  450.35   27.50
   5   5   2  496.75   27.40
  -5   5  -2  478.25   26.20
   5   5   2  454.25   27.10
  -5   5  -2  521.75   28.90
  -5   5  -2  467.45   25.40
  -6  -5  -2  137.89   12.40
  -6  -5  -2  149.59   10.50
   6  -5   2  114.49    6.60
   6   5   2  112.39   10.30
  -6   5  -2  126.09   11.90
  -6   5  -2  141.49   10.50
   6   5   2  105.89   10.90
  -6   5  -2  120.09    9.30
  -7  -5  -2  146.59   11.90
  -7  -5  -2  134.49   13.30
  -7  -5  -2  130.49    9.60
  -7  -5  -2  141.89    9.50
  -7   5  -2  137.59   13.50
  -7   5  -2  147.89   11.00
   7   5   2  152.08   13.60
  -7   5  -2  172.98   12.80
  -8  -5  -2    7.70    3.40
  -8  -5  -2   12.60    6.10
  -8  -5  -2   10.60    3.00
  -8  -5  -2   17.30    5.50
  -8   5  -2   21.80    5.80
   8   5   2   24.10    6.70
  -8   5  -2    9.20    5.70
  -9  -5  -2  192.38   17.10
  -9  -5  -2  164.88   12.40
  -9  -5  -2  200.38   15.70
  -9   5  -2  217.78   18.60
  -9   5  -2  166.48   15.40
   9   5   2  175.18   16.80
 -10  -5  -2   -5.60    1.80
 -10  -5  -2    3.70    5.50
 -10  -5  -2   -3.60    3.90
 -10  -5  -2   -0.40    0.80
 -10   5  -2    1.70    4.70
 -10   5  -2    1.70    5.10
  10   5   2   -3.90    4.40
 -11  -5  -2   47.70    9.90
 -11  -5  -2   42.90    9.80
  11   5   2   34.20    9.20
 -11   5  -2   50.59   10.50
 -11   5  -2   36.90    9.60
 -10  -6   2    5.10    6.90
 -10  -6   2    9.30    6.30
  10   6  -2   20.20    8.00
 -10   6   2    2.50    5.30
 -10   6   2   21.10    6.30
 -10   6   2   12.30    3.70
  -9  -6   2    3.80    4.70
  -9  -6   2    6.90    6.60
  -9   6   2    3.10    4.00
  -9   6   2    4.30    2.80
  -9   6   2   -5.60    4.10
   9   6  -2   14.00    6.50
  -8  -6   2  224.58   20.60
  -8  -6   2  287.17   18.40
  -8   6   2  237.18   18.50
  -8   6   2  254.37   17.80
   8   6  -2  276.77   21.40
  -8   6   2  231.58   14.30
   7  -6  -2    2.60    2.00
  -7  -6   2    9.00    4.30
  -7  -6   2    0.80    4.90
  -7   6   2   -1.30    3.20
   7   6  -2    4.70    4.50
  -7   6   2    1.40    1.60
  -7   6   2    1.00    3.00
  -6  -6   2   72.99   10.70
   6  -6  -2   63.89    6.00
  -6  -6   2   64.49    7.80
  -6   6   2   51.49    4.10
   6   6  -2   62.79    7.60
  -6   6   2   62.49    7.70
  -6   6   2   56.09    8.30
  -6   6   2   56.59    4.70
   6   6  -2   55.69    8.40
  -5  -6   2    3.40    3.00
   5  -6  -2    1.10    1.80
  -5  -6   2    4.00    4.00
   5  -6  -2    3.90    2.50
  -5   6   2    2.00    0.90
  -5   6   2    1.60    2.80
  -5   6   2   -0.20    2.60
  -5   6   2    2.10    2.90
  -5   6   2    2.70    1.00
   5   6  -2   -0.90    2.40
   5   6  -2    3.20    2.50
   4  -6  -2  587.94   33.00
  -4  -6   2  631.34   35.20
  -4  -6   2  609.04   32.20
   4  -6  -2  624.84   32.50
   4   6  -2  615.44   31.80
  -4   6   2  609.64   31.90
   4   6  -2  591.34   31.30
  -4   6   2  579.34   32.30
  -4   6   2  613.94   32.90
   3  -6  -2   30.00    5.20
  -3  -6   2   25.20    5.60
  -3  -6   2   22.70    4.10
   3  -6  -2   30.00    4.90
  -3   6   2   24.20    4.30
   3   6  -2   28.50    3.60
  -3   6   2   25.60    4.40
   3   6  -2   18.80    3.10
  -3   6   2   24.40    3.90
  -2  -6   2  165.08   10.80
   2  -6  -2  179.28   12.40
  -2  -6   2  180.68   13.10
   2  -6  -2  170.88   11.40
  -2   6   2  187.68   10.90
   2   6  -2  170.68    9.50
   2   6  -2  165.38    8.90
  -2   6   2  166.08   11.60
  -2   6   2  176.08   11.30
  -1  -6   2  103.29    9.00
   1  -6  -2  127.99    9.90
   1  -6  -2  115.49    8.10
  -1  -6   2  100.49    7.50
  -1   6   2  114.09    7.60
   1   6  -2  110.79    5.80
  -1   6   2  114.39    9.20
   1   6  -2  109.19    6.90
   1   6  -2  106.79    5.70
  -1   6   2  111.99    7.70
   0  -6  -2  961.50   47.00
   0  -6   2  981.80   47.00
   0  -6   2  964.50   48.90
   0  -6  -2  973.70   49.80
   0  -6  -2  928.71   45.60
   0   6   2  851.01   49.00
   0   6   2  946.01   46.80
   0   6  -2  943.11   46.90
   0   6   2  979.10   46.60
  -1  -6  -2  260.17   17.00
  -1  -6  -2  265.97   13.60
   1  -6   2  257.87   14.30
  -1  -6  -2  248.58   13.80
   1  -6   2  238.98   15.50
  -1   6  -2  269.07   15.10
   1   6   2  209.38   16.20
   1   6   2  266.47   13.40
   2  -6   2  166.58   11.20
  -2  -6  -2  187.68   13.70
  -2  -6  -2  161.68    9.90
  -2  -6  -2  163.28    9.20
   2   6   2  147.99   12.30
  -2   6  -2  190.08   11.80
   2   6   2  167.08   10.70
  -2   6  -2  166.78    9.10
  -2   6  -2  169.18    9.50
  -3  -6  -2  319.57   20.40
  -3  -6  -2  314.27   16.80
   3  -6   2  272.67   16.90
   3   6   2  303.07   17.40
   3   6   2  276.77   15.00
  -3   6  -2  278.17   18.30
   3   6   2  312.87   19.20
  -3   6  -2  297.17   16.00
  -3   6  -2  314.57   16.10
  -4  -6  -2  908.11   45.30
   4  -6   2  886.21   44.80
  -4  -6  -2  922.01   49.20
   4   6   2  885.61   46.10
  -4   6  -2  939.91   45.00
  -4   6  -2  847.72   44.40
  -4   6  -2  963.10   48.00
   4   6   2  811.22   46.90
  -5  -6  -2  449.46   23.50
  -5  -6  -2  372.26   26.10
   5  -6   2  388.56   21.50
   5   6   2  443.46   24.70
   5   6   2  382.26   24.40
  -5   6  -2  432.36   25.90
  -5   6  -2  402.26   22.40
  -5   6  -2  414.86   23.10
  -6  -6  -2   34.30    8.00
  -6  -6  -2   49.10    6.80
   6  -6   2   41.40    3.60
  -6   6  -2   35.60    5.40
  -6   6  -2   37.10    7.90
  -6   6  -2   48.10    6.70
   6   6   2   37.70    7.10
  -7  -6  -2  200.28   14.50
  -7  -6  -2  189.88   16.80
  -7   6  -2  179.48   16.50
  -7   6  -2  197.88   14.80
   7   6   2  175.88   15.70
  -8  -6  -2  429.26   29.40
  -8  -6  -2  369.66   25.80
  -8   6  -2  453.85   30.00
  -8   6  -2  442.36   27.30
   8   6   2  446.56   28.80
  -9  -6  -2  169.98   16.60
  -9  -6  -2  172.58   14.70
  -9   6  -2  154.38   16.50
  -9   6  -2  156.18   15.20
   9   6   2  147.29   15.50
 -10  -6  -2    2.20    4.90
 -10  -6  -2    2.70    5.90
 -10  -6  -2   -1.40    1.70
  10   6   2    0.10    5.60
 -10   6  -2   -1.50    5.00
 -10   6  -2   -6.90    4.60
  -9  -7   2    3.90    4.70
  -9  -7   2   -0.90    6.10
  -9   7   2   -6.20    4.40
  -9   7   2    4.70    2.20
  -9   7   2    1.20    4.60
   9   7  -2    1.20    5.40
  -8  -7   2   80.59   13.70
  -8  -7   2  100.29   11.60
  -8   7   2   76.99    5.80
  -8   7   2   93.49   10.20
  -8   7   2   96.99   12.40
   8   7  -2   80.99   12.40
  -7  -7   2   35.60    6.90
  -7  -7   2   46.90   10.30
  -7   7   2   35.40    7.20
   7   7  -2   38.50    8.30
  -7   7   2   34.20    3.00
  -7   7   2   26.50    6.00
  -6  -7   2   93.69   12.80
  -6  -7   2   68.49    8.70
   6  -7  -2   77.09    7.20
  -6   7   2   66.99    8.50
  -6   7   2   72.59    9.60
   6   7  -2   67.39    9.70
  -5  -7   2    0.50    3.00
   5  -7  -2   -0.70    2.50
  -5  -7   2   -1.40    3.80
  -5   7   2   -0.30    2.70
  -5   7   2    2.20    3.20
   5   7  -2    2.40    2.70
   5   7  -2   -2.90    2.40
  -4  -7   2  150.48   11.00
   4  -7  -2  144.69   11.20
  -4  -7   2  153.68   13.70
   4   7  -2  143.39   10.40
  -4   7   2  163.48   11.10
   4   7  -2  147.69   10.40
  -4   7   2  132.79   10.90
  -4   7   2  147.99   11.40
  -3  -7   2   95.49   11.40
   3  -7  -2   72.69    8.10
   3  -7  -2   70.79    7.40
  -3  -7   2   85.39    7.30
  -3   7   2   73.59    7.40
  -3   7   2   72.69    6.90
  -3   7   2   88.79    7.70
   3   7  -2   74.19    6.50
   3   7  -2   75.99    6.20
   2  -7  -2   53.89    6.70
   2  -7  -2   52.59    7.60
  -2  -7   2   54.29    8.20
  -2  -7   2   42.70    5.70
  -2   7   2   62.99    5.80
   2   7  -2   53.09    3.40
   2   7  -2   56.59    4.90
  -2   7   2   48.70    6.70
  -2   7   2   55.79    6.40
  -1  -7   2   22.70    3.90
   1  -7  -2   29.30    4.60
   1  -7  -2   34.70    6.20
  -1  -7   2   25.50    5.90
   1   7  -2   26.60    3.20
   1   7  -2   25.80    3.10
  -1   7   2   25.90    3.90
   1   7  -2   24.60    2.50
  -1   7   2   23.50    3.90
  -1   7   2   24.00    5.10
   0  -7  -2  112.49    8.20
   0  -7   2  114.79   10.00
   0  -7  -2  133.09   11.20
   0  -7   2  121.39    8.20
   0  -7  -2  105.99    6.70
   0   7  -2  122.49    6.50
   0   7   2  104.59   10.40
   0   7   2  115.09    8.20
   0   7  -2  112.39    7.20
   0   7   2  117.29    7.70
   0   7  -2  115.19    8.00
  -1  -7  -2   71.99    9.80
  -1  -7  -2   85.59    6.20
  -1  -7  -2   80.99    5.60
   1  -7   2   85.19    8.30
   1  -7   2   84.69    6.50
  -1   7  -2   79.29    6.70
  -1   7  -2   74.59    5.90
   1   7   2   60.69    9.30
   1   7   2   83.09    5.40
  -1   7  -2   78.29    4.90
   1   7   2   74.79    6.60
  -2  -7  -2   54.09    8.90
   2  -7   2   50.59    6.90
  -2  -7  -2   60.39    5.20
  -2   7  -2   64.29    5.30
  -2   7  -2   56.19    4.40
   2   7   2   71.59    6.30
  -2   7  -2   63.49    7.30
   2   7   2   51.29    8.30
  -3  -7  -2   55.29    5.20
   3  -7   2   55.59    6.60
  -3  -7  -2   48.50    8.50
  -3   7  -2   53.79    7.50
   3   7   2   47.30    3.90
  -3   7  -2   48.80    4.90
  -3   7  -2   46.90    4.60
   3   7   2   61.09    8.90
   3   7   2   58.49    6.30
   4  -7   2   72.19    6.90
  -4  -7  -2   73.89   11.00
  -4  -7  -2   71.69    6.90
   4   7   2   85.59    9.30
  -4   7  -2   81.49    9.90
   4   7   2   93.59    8.40
  -4   7  -2   78.99    6.60
  -4   7  -2   73.39    6.50
   5  -7   2   49.10    5.20
  -5  -7  -2   52.49    6.70
  -5  -7  -2   59.49   10.10
  -5   7  -2   55.99    6.30
  -5   7  -2   39.60    5.50
  -5   7  -2   49.60    8.60
   5   7   2   65.59    8.50
  -6  -7  -2   73.39   12.00
  -6  -7  -2   81.69    9.10
   6  -7   2   83.19    6.10
  -6   7  -2   65.79    8.00
   6   7   2   74.09   10.10
  -6   7  -2   92.49   12.10
  -6   7  -2   78.89    8.30
  -7  -7  -2   10.90    6.90
  -7  -7  -2   13.70    5.00
  -7   7  -2    6.20    5.30
   7   7   2    7.40    4.80
  -8  -7  -2   31.40    7.30
  -8  -7  -2   61.79   11.80
  -8   7  -2   57.59    9.40
   8   7   2   47.10    9.40
  -8   7  -2   46.80   10.40
  -9  -7  -2   26.40    7.30
  -9  -7  -2   29.90    9.20
   9   7   2   22.70    7.80
  -9   7  -2   43.10    8.70
  -9   7  -2    7.50    6.80
  -8  -8   2  158.38   20.00
  -8  -8   2  136.59   13.30
   8   8  -2  169.08   17.00
  -8   8   2  125.09   13.60
  -8   8   2  145.49   13.50
  -7  -8   2   41.20    7.60
  -7  -8   2   43.40   10.70
   7   8  -2   55.59    9.80
  -7   8   2   41.50    7.10
  -7   8   2   45.10    8.40
   6  -8  -2   64.69    7.00
  -6  -8   2   71.79    9.00
  -6  -8   2   68.89   12.10
  -6   8   2   52.99    7.80
   6   8  -2   61.29    9.20
  -6   8   2   65.99    9.20
  -5  -8   2   13.00    6.60
   5  -8  -2    6.30    3.50
  -5  -8   2   13.80    4.40
   5   8  -2   13.00    4.50
  -5   8   2   20.10    5.20
  -5   8   2   22.30    4.90
  -4  -8   2  350.26   25.00
  -4  -8   2  380.76   21.90
   4  -8  -2  377.26   22.50
   4   8  -2  366.86   21.90
  -4   8   2  375.56   21.80
   4   8  -2  358.76   21.30
  -4   8   2  355.06   22.20
   3  -8  -2   86.29    8.70
  -3  -8   2   95.19    8.20
  -3  -8   2  105.89   12.90
   3  -8  -2   92.39    9.60
  -3   8   2  109.09    8.70
   3   8  -2   93.19    7.50
   3   8  -2   97.09    8.60
  -3   8   2   89.79    9.10
  -3   8   2   88.59    8.60
   2  -8  -2   57.49    7.40
  -2  -8   2   61.69    6.20
  -2  -8   2   51.99    9.00
   2  -8  -2   69.59    9.30
  -2   8   2   60.49    6.40
   2   8  -2   54.79    6.30
  -2   8   2   53.19    7.60
   2   8  -2   59.39    3.20
  -2   8   2   61.59    6.40
   2   8  -2   67.49    5.40
  -1  -8   2   59.09    6.10
  -1  -8   2   63.99    9.20
   1  -8  -2   75.09    9.90
   1  -8  -2   58.49    7.10
   1   8  -2   63.79    4.90
  -1   8   2   60.79    8.50
   1   8  -2   62.39    4.90
   1   8  -2   57.99    6.40
  -1   8   2   70.19    6.30
  -1   8   2   60.69    6.30
   0  -8  -2  539.05   31.40
   0  -8  -2  487.45   27.90
   0  -8   2  525.85   30.40
   0  -8   2  509.15   27.50
   0  -8  -2  487.55   25.80
   0   8  -2  552.74   27.40
   0   8   2  518.15   27.80
   0   8   2  482.65   30.70
   0   8   2  551.94   27.10
   0   8  -2  534.55   26.10
   1  -8   2   89.09    7.10
   1  -8   2   87.69    9.00
  -1  -8  -2  104.09   11.00
  -1  -8  -2   75.09    5.90
  -1   8  -2   87.99    5.90
  -1   8  -2   81.69    7.20
   1   8   2   86.79    7.50
   1   8   2   87.99   11.60
  -1   8  -2   80.29    7.30
  -2  -8  -2   45.10    8.30
   2  -8   2   78.29    7.70
  -2  -8  -2   61.39    5.30
  -2   8  -2   59.39    7.30
   2   8   2   51.99    6.60
  -2   8  -2   54.79    4.90
   2   8   2   45.60    8.70
  -2   8  -2   52.29    5.60
  -3  -8  -2   82.99   12.20
   3  -8   2  114.49    9.10
  -3  -8  -2   89.69    7.40
   3   8   2   79.99    6.00
  -3   8  -2  103.69    7.30
  -3   8  -2   92.09    7.50
   3   8   2   76.89   11.20
  -3   8  -2   89.19    9.20
   3   8   2   99.49    8.70
  -4  -8  -2  429.66   23.90
  -4  -8  -2  422.46   28.80
   4  -8   2  420.86   24.20
  -4   8  -2  430.56   26.30
  -4   8  -2  395.26   23.30
  -4   8  -2  412.16   23.50
   4   8   2  485.55   25.80
   5  -8   2   51.09    6.30
  -5  -8  -2   37.50    6.10
  -5  -8  -2   50.09   10.00
  -5   8  -2   41.00    6.20
  -5   8  -2   46.40    6.20
   5   8   2   47.40    7.90
  -5   8  -2   57.89    9.20
  -6  -8  -2   39.30    9.50
  -6  -8  -2   54.39    7.60
   6   8   2   56.39    8.90
  -6   8  -2   46.00    8.80
  -6   8  -2   47.50    7.40
  -7  -8  -2   80.99    9.80
  -7  -8  -2   90.29   14.20
   7   8   2   64.89   11.20
  -7   8  -2   79.69   12.10
  -7   8  -2   82.79   10.30
  -8  -8  -2  231.18   16.70
  -8  -8  -2  227.38   20.90
   8   8   2  195.78   18.10
  -8   8  -2  198.08   17.10
  -8   8  -2  184.68   18.40
   7  -9  -2   -1.60    1.70
  -7  -9   2   -0.10    4.20
  -7  -9   2   -2.20    6.80
  -7   9   2   -2.70    4.30
  -7   9   2   -2.20    3.80
   7   9  -2   -2.80    5.20
  -6  -9   2   11.50    7.50
  -6  -9   2   12.20    4.60
   6   9  -2   17.30    5.90
  -6   9   2   12.20    5.10
  -6   9   2    5.90    4.60
  -5  -9   2   58.99   10.90
  -5  -9   2   35.10    6.70
   5  -9  -2   40.90    7.20
   5   9  -2   39.90    7.20
  -5   9   2   40.70    7.40
  -5   9   2   52.69    7.50
  -4  -9   2  130.09   10.80
  -4  -9   2  113.39   15.30
   4  -9  -2  122.99   11.60
   4   9  -2  116.49   11.80
  -4   9   2  148.89   11.30
   4   9  -2  137.79   11.00
  -4   9   2  117.19   11.20
  -3  -9   2   -0.70    4.90
   3  -9  -2   -7.20    2.60
  -3  -9   2    3.80    3.10
   3   9  -2    1.20    4.10
   3   9  -2    0.80    2.50
  -3   9   2   -1.70    3.00
  -3   9   2    1.10    2.80
  -2  -9   2   50.39    6.50
   2  -9  -2   51.79    8.60
   2  -9  -2   49.00    7.50
  -2  -9   2   46.10    9.10
  -2   9   2   55.89    7.00
   2   9  -2   57.29    5.50
  -2   9   2   50.89    6.70
   2   9  -2   39.10    7.10
  -1  -9   2   25.20    7.20
   1  -9  -2   34.80    6.10
  -1  -9   2   46.20    5.60
   1  -9  -2   41.70    8.00
   1   9  -2   39.90    3.70
  -1   9   2   43.70    6.10
  -1   9   2   32.80    5.00
   1   9  -2   34.10    7.20
   0  -9   2  111.89   11.00
   0  -9  -2   97.69   12.30
   0  -9   2   90.39    7.60
   0   9  -2   79.59    9.60
   0   9   2   90.79   15.60
   0   9   2   91.39    7.00
   0   9  -2   93.89    6.80
   0   9  -2   86.59    7.10
  -1  -9  -2   -0.30    4.80
   1  -9   2    0.50    3.50
  -1  -9  -2   -1.30    0.90
  -1   9  -2    2.70    1.90
  -1   9  -2   -1.50    3.10
   1   9   2    7.80    3.40
  -1   9  -2   -3.20    2.00
  -2  -9  -2   85.29   12.40
   2  -9   2   99.49    9.80
  -2   9  -2   83.89    6.90
  -2   9  -2   95.89    8.20
   2   9   2   69.29    8.00
  -2   9  -2   96.99    8.70
  -3  -9  -2   48.80    5.70
  -3  -9  -2   45.10    9.60
   3  -9   2   50.69    7.80
   3   9   2   59.39    7.90
  -3   9  -2   49.10    7.40
  -3   9  -2   41.60    5.90
  -3   9  -2   55.39    5.70
  -4  -9  -2   24.00    4.60
   4  -9   2   33.80    5.80
  -4  -9  -2    9.90    7.00
   4   9   2   28.40    6.00
  -4   9  -2   28.70    6.80
  -4   9  -2   27.00    4.80
  -4   9  -2   14.10    4.10
  -5  -9  -2    5.10    6.40
   5  -9   2    3.70    2.70
  -5  -9  -2    3.10    3.30
  -5   9  -2    2.30    3.80
   5   9   2    9.10    4.80
  -5   9  -2    4.50    3.50
  -6  -9  -2   43.30   11.70
  -6  -9  -2   86.99    8.60
  -6   9  -2   57.59    8.60
  -6   9  -2   56.59   10.00
   6   9   2   53.59    9.30
  -7  -9  -2   76.09   14.10
  -7  -9  -2   60.49    8.80
  -7   9  -2   53.19    8.50
   7   9   2   47.50    9.70
  -7   9  -2   44.60    9.70
   5 -10  -2    2.30    3.20
  -5 -10   2   -7.70    5.90
  -5 -10   2    5.60    4.30
   5  10  -2   13.70    5.20
  -5  10   2   12.00    4.80
  -5  10   2    6.40    4.50
  -4 -10   2  129.29   16.70
  -4 -10   2  133.69   11.20
   4 -10  -2  132.79   12.30
  -4  10   2  133.99   12.00
   4  10  -2  138.39   11.80
  -4  10   2  122.89   11.50
  -3 -10   2   27.30    5.70
   3 -10  -2   38.60    7.80
  -3 -10   2   37.30    9.10
  -3  10   2   30.60    6.10
   3  10  -2   40.40    6.10
  -3  10   2   43.30    6.90
  -2 -10   2   29.30    7.40
  -2 -10   2   19.20    4.40
   2 -10  -2   32.20    7.70
   2  10  -2   20.60    4.60
   2  10  -2   14.00    6.60
  -2  10   2   23.00    5.40
  -2  10   2   24.30    4.90
  -1 -10   2   20.30    3.80
  -1 -10   2   23.10    7.30
   1 -10  -2   16.00    6.50
   1  10  -2   16.50    2.30
  -1  10   2   17.00    3.90
   1  10  -2   11.90    6.30
   0 -10   2  129.69   13.30
   0 -10  -2  148.79   14.90
   0  10  -2  150.78   12.90
   0  10  -2  130.09    9.60
   0  10   2  124.99    9.00
   0  10   2  150.78   11.60
   1 -10   2   79.59   10.70
  -1 -10  -2   75.79   12.10
  -1  10  -2   87.79    8.80
  -1  10  -2   78.19    7.00
  -1  10  -2   69.89    7.30
   1  10   2   77.39    8.40
   2 -10   2   22.70    6.20
  -2 -10  -2   20.40    7.50
  -2  10  -2   22.00    4.30
   2  10   2   23.10    5.50
  -2  10  -2   28.90    5.50
  -2  10  -2   28.30    5.40
  -3 -10  -2   24.60    8.00
   3 -10   2   21.70    5.90
   3  10   2   17.60    5.10
  -3  10  -2   19.40    4.30
  -3  10  -2   24.70    6.40
  -3  10  -2   25.50    5.50
   4 -10   2   71.99    8.90
  -4 -10  -2   89.19   14.40
   4  10   2   67.09    9.60
  -4  10  -2   84.79   10.80
  -4  10  -2   72.69    7.90
  -5 -10  -2   85.19   15.00
  -5 -10  -2   72.19    7.50
   5  10   2   59.99    9.90
  -5  10  -2   69.29    8.70
  -2 -11   2   44.70   10.10
   2 -11  -2   42.50    9.00
  -2  11   2   24.50    5.30
   2  11  -2   40.70    6.40
  -2  11   2   44.30    7.10
  -1 -11   2  212.18   19.40
   1 -11  -2  256.67   20.20
   1  11  -2  236.38   15.50
   0 -11  -2   39.10    9.50
   0 -11   2   35.80    9.10
   0  11   2   48.30    7.60
   0  11  -2   44.70    4.70
   1 -11   2    8.80    5.60
  -1 -11  -2   45.20   10.70
  -1  11  -2   11.60    4.10
  -1  11  -2   20.70    4.20
   1  11   2    8.60    4.60
   2 -11   2   33.90    7.90
  -2 -11  -2   50.49   11.40
   2  11   2   36.20    7.10
  -2  11  -2   41.50    6.20
  -2  11  -2   36.20    6.10
 -12   0   3    3.90    4.60
  12   0  -3    7.60    7.30
 -12   0   3    0.30    3.80
 -12   0   3    1.60    5.20
  11   0  -3   -1.10    5.60
 -11   0   3   -2.40    3.50
 -11   0   3    2.10    4.30
 -11   0   3    7.50    4.40
 -10   0   3    2.50    3.30
 -10   0   3   -1.70    2.90
  10   0  -3    1.90    4.90
 -10   0   3   -3.30    3.30
   9   0  -3    1.50    4.40
  -9   0   3   -0.10    2.60
   9   0  -3    1.10    2.90
  -9   0   3    2.20    3.10
  -9   0   3    1.70    3.10
   8   0  -3   -1.30    2.10
   8   0  -3    3.60    4.90
  -8   0   3    3.60    2.80
  -8   0   3    3.90    3.00
  -8   0   3    2.50    2.90
  -8   0   3    3.20    2.90
   7   0  -3   -1.20    1.70
  -7   0   3    5.30    3.00
  -7   0   3    6.50    2.70
   7   0  -3    3.90    3.60
   6   0  -3   -1.30    1.50
  -6   0   3    1.40    2.10
  -6   0   3    1.50    1.90
  -6   0   3    2.60    2.20
  -6   0   3   -1.20    1.90
   6   0  -3    1.30    3.00
   6   0  -3    1.50    1.90
   5   0  -3    3.30    1.80
   5   0  -3    4.60    2.70
  -5   0   3   -0.20    1.40
  -5   0   3    1.70    1.70
  -5   0   3   -1.10    1.70
  -5   0   3    1.30    1.70
   5   0  -3    1.60    1.60
  -4   0   3   -0.80    1.30
  -4   0   3    1.70    1.80
   4   0  -3   -0.60    1.20
   4   0  -3    1.90    2.00
   4   0  -3   -1.00    1.00
  -4   0   3    0.60    1.30
  -4   0   3    0.70    1.40
   3   0  -3    1.10    1.10
   3   0  -3   -0.40    1.00
  -3   0   3   -1.10    1.30
  -3   0   3    0.40    1.00
   3   0  -3    1.40    1.20
  -3   0   3    0.70    1.10
  -3   0   3    3.60    1.30
   3   0  -3    0.20    1.50
   2   0  -3    0.60    0.70
  -2   0   3   -0.10    1.00
  -2   0   3    0.40    0.80
  -2   0   3    0.50    1.00
   2   0  -3   -0.60    0.80
  -2   0   3    1.60    0.90
   2   0  -3    0.20    1.10
   2   0  -3    0.30    0.90
  -1   0   3    0.20    0.70
   1   0  -3    0.10    0.70
   1   0  -3    0.40    0.60
  -1   0   3    1.90    1.00
   1   0  -3    2.30    1.00
   1   0  -3   -0.70    0.80
  -1   0   3    2.70    0.90
   0   0   3    0.50    0.70
   0   0  -3    2.00    0.90
   0   0  -3    0.00    1.10
   0   0  -3    1.00    0.80
   0   0   3   -0.10    0.70
   0   0   3    0.10    0.80
   0   0  -3    0.40    0.80
   0   0   3   -0.10    1.10
   1   0   3   -0.90    0.80
  -1   0  -3   -0.50    0.90
   1   0   3   -1.20    1.20
   1   0   3    0.10    0.80
  -1   0  -3   -0.70    1.20
  -1   0  -3    0.40    1.10
  -2   0  -3   -0.20    1.30
   2   0   3    0.90    1.30
   2   0   3   -0.40    1.70
  -2   0  -3   -0.70    1.40
  -2   0  -3    0.50    1.40
   2   0   3    0.50    1.20
  -3   0  -3    0.80    1.80
  -3   0  -3    0.00    1.50
  -3   0  -3    3.00    1.90
   3   0   3   -0.50    1.30
   3   0   3   -0.20    1.50
   3   0   3    0.00    1.80
   4   0   3   -0.10    2.00
   4   0   3   -1.60    1.30
  -4   0  -3    1.30    2.10
   4   0   3   -0.80    1.90
  -4   0  -3   11.90    3.00
  -4   0  -3   -0.30    2.00
  -4   0  -3    3.40    1.30
   5   0   3    5.30    2.30
  -5   0  -3   -0.70    1.90
  -5   0  -3   -0.90    2.00
  -5   0  -3   -1.70    1.70
   5   0   3   -2.10    2.10
  -5   0  -3   -0.60    1.00
   6   0   3    3.20    2.30
  -6   0  -3    1.10    1.30
  -6   0  -3   -1.60    2.10
  -6   0  -3   -0.80    2.30
   6   0   3   -0.60    2.80
  -6   0  -3    1.30    2.50
  -7   0  -3   -1.00    2.30
  -7   0  -3    3.30    3.20
  -7   0  -3   -2.00    1.20
   7   0   3    0.80    3.10
  -7   0  -3   -0.80    1.70
   7   0   3    4.00    2.50
  -8   0  -3    3.80    3.80
  -8   0  -3    1.30    3.30
   8   0   3    2.30    2.90
   8   0   3    0.80    3.80
   9   0   3    1.10    3.70
  -9   0  -3   -2.10    3.00
  -9   0  -3    1.50    3.70
 -10   0  -3    2.60    5.00
  10   0   3    4.90    5.00
 -10   0  -3    2.90    4.50
 -11   0  -3    1.70    4.90
  11   0   3   -5.10    4.30
 -11   0  -3    0.50    4.50
 -12   0  -3   -4.60    4.60
 -12   0  -3    4.30    5.30
  12   0   3    1.10    5.10
 -12  -1   3  408.66   26.90
  12  -1  -3  467.25   32.50
 -12  -1   3  448.36   29.10
 -12   1   3  454.85   28.50
  12   1  -3  542.85   35.60
 -12   1   3  444.36   28.30
 -12   1   3  385.96   27.90
 -11  -1   3  251.47   18.40
 -11  -1   3  286.67   20.30
  11  -1  -3  305.27   23.80
 -11  -1   3  270.57   18.70
 -11   1   3  299.77   20.10
  11   1  -3  303.77   24.70
 -11   1   3  268.87   19.50
 -11   1   3  309.07   20.40
 -10  -1   3    0.80    4.00
 -10  -1   3   -1.00    2.90
  10  -1  -3    7.40    5.60
 -10  -1   3    1.30    3.40
  10   1  -3    0.50    6.00
 -10   1   3   -0.90    3.40
 -10   1   3    5.30    4.10
 -10   1   3    5.70    4.00
  -9  -1   3   24.40    4.60
  -9  -1   3   12.70    3.80
   9  -1  -3   16.90    6.50
  -9  -1   3   27.20    5.70
  -9   1   3   23.10    5.00
   9   1  -3    5.80    5.80
   9   1  -3   23.80    4.90
  -9   1   3   17.70    4.70
  -9   1   3   21.00    5.10
   8  -1  -3 1625.74   84.79
  -8  -1   3 1718.83   84.09
  -8  -1   3 1691.43   84.79
   8  -1  -3 1732.83   87.89
  -8  -1   3 1593.94   85.89
  -8  -1   3 1774.12   84.09
  -8   1   3 1734.53   84.79
   8   1  -3 1737.23   84.29
   8   1  -3 1740.53   89.59
  -8   1   3 1769.32   85.29
  -8   1   3 1702.13   84.29
  -7  -1   3  755.12   44.30
   7  -1  -3  879.11   43.90
  -7  -1   3  879.91   43.60
   7  -1  -3  812.32   43.20
   7  -1  -3  851.11   45.80
  -7  -1   3  856.91   42.90
  -7  -1   3  880.01   42.90
  -7   1   3  875.71   43.50
  -7   1   3  838.32   43.60
  -7   1   3  853.51   43.00
   7   1  -3  871.41   47.60
   7   1  -3  844.22   42.90
   7   1  -3  867.31   43.40
  -7   1   3  752.22   44.40
  -6  -1   3  203.08   12.30
  -6  -1   3  194.48   11.70
   6  -1  -3  197.38   13.90
  -6  -1   3  195.08   11.60
  -6  -1   3  172.68   12.80
   6  -1  -3  189.58   12.20
   6  -1  -3  200.48   12.00
   6   1  -3  197.68   12.00
   6   1  -3  195.18   11.70
  -6   1   3  179.28   13.00
  -6   1   3  198.98   12.20
   6   1  -3  185.78   14.80
  -6   1   3  181.58   11.50
  -6   1   3  187.58   12.30
  -5  -1   3   61.69    5.50
   5  -1  -3   72.79    5.60
  -5  -1   3   71.29    5.20
   5  -1  -3   76.59    6.90
  -5  -1   3   68.49    5.20
  -5  -1   3   55.49    6.00
   5  -1  -3   70.79    5.80
   5   1  -3   66.99    5.50
  -5   1   3   62.39    5.10
  -5   1   3   68.99    5.80
   5   1  -3   79.79    7.80
  -5   1   3   65.29    6.20
  -5   1   3   64.19    5.50
   5   1  -3   63.09    5.20
   4  -1  -3 4273.37  194.78
  -4  -1   3 4116.39  195.88
   4  -1  -3 3944.61  195.38
   4   1  -3 3687.63  196.08
  -4   1   3 4126.09  195.28
   4   1  -3 4437.46  194.38
   3  -1  -3 1159.98   54.99
  -3  -1   3 1126.39   53.49
   3  -1  -3 1092.29   54.29
  -3  -1   3 1133.99   54.19
   3  -1  -3 1093.39   54.09
  -3  -1   3 1118.99   53.89
  -3  -1   3 1113.29   55.29
  -3   1   3 1102.79   53.59
  -3   1   3 1143.29   54.39
  -3   1   3 1142.49   54.79
   3   1  -3 1102.79   53.79
   3   1  -3 1102.49   53.79
   3   1  -3 1055.19   55.39
  -3   1   3 1145.99   54.19
   2  -1  -3 1152.68   53.29
  -2  -1   3 1217.78   53.89
  -2  -1   3 1081.29   53.59
   2  -1  -3 1107.99   52.89
  -2  -1   3 1094.99   52.69
   2  -1  -3 1081.39   52.59
  -2  -1   3  965.70   52.09
   2  -1  -3 1057.09   51.99
   2   1  -3 1098.49   53.49
   2   1  -3 1099.69   52.19
  -2   1   3 1140.49   52.89
  -2   1   3 1121.49   53.19
  -2   1   3 1117.19   52.09
   2   1  -3 1007.70   52.49
   2   1  -3  979.50   53.09
  -2   1   3 1112.59   52.59
   2   1  -3 1133.49   52.49
   1  -1  -3  130.89    7.30
   1  -1  -3  121.49    7.10
  -1  -1   3  136.99    7.20
   1  -1  -3  126.19    7.60
   1  -1  -3  127.69    6.60
  -1  -1   3  130.19    8.30
  -1   1   3  132.59    7.60
  -1   1   3  122.39    7.20
   1   1  -3  124.79    7.10
   1   1  -3  125.59    6.50
  -1   1   3  133.39    6.70
   1   1  -3  136.19    8.20
  -1   1   3  123.79    7.10
   1   1  -3  113.69    6.90
   1   1  -3  122.49    7.80
   0  -1   3 5394.46  268.47
   0  -1  -3 5929.11  272.27
  -1  -1  -3  287.67   16.00
  -1  -1  -3  321.07   15.90
  -1  -1  -3  308.57   15.50
   1  -1   3  275.07   17.80
  -1   1  -3  278.87   15.30
   1   1   3  314.27   15.50
  -1   1  -3  296.47   14.40
  -1   1  -3  295.57   15.50
  -1   1  -3  309.77   14.50
   1   1   3  277.17   15.90
   1   1   3  295.17   15.70
   2  -1   3  900.21   51.59
   2  -1   3 1015.40   47.50
  -2  -1  -3 1042.90   49.80
   2  -1   3 1051.59   47.50
  -2  -1  -3  991.20   49.70
  -2  -1  -3 1076.49   49.60
   2   1   3 1069.69   49.40
  -2   1  -3  994.80   48.60
   2   1   3  967.10   49.60
  -2   1  -3  989.20   48.50
   2   1   3  922.11   49.40
  -3  -1  -3  209.08   12.60
   3  -1   3  206.18   14.50
  -3  -1  -3  202.58   12.80
  -3  -1  -3  193.58   12.80
   3  -1   3  205.28   11.00
   3  -1   3  217.28   11.20
  -3  -1  -3  182.48   11.70
   3   1   3  212.38   12.70
   3   1   3  207.58   12.40
  -3   1  -3  186.38   13.30
  -3   1  -3  208.08   11.90
  -3   1  -3  214.68   12.30
   3   1   3  190.98   12.50
   4  -1   3 3744.33  189.88
  -4  -1  -3 4201.58  191.48
   4  -1   3 4195.08  194.18
  -4  -1  -3 4057.29  190.28
  -4  -1  -3 3817.92  191.58
   4  -1   3 4031.70  189.98
  -4  -1  -3 4103.29  191.48
  -4  -1  -3 4070.69  192.08
  -4   1  -3 3798.82  190.68
   4   1   3 4399.76  191.68
   4   1   3 3871.81  190.78
  -4   1  -3 3846.12  188.28
  -4   1  -3 4026.60  191.18
   4   1   3 3807.72  191.68
  -4   1  -3 4063.79  192.58
   5  -1   3   33.90    4.70
  -5  -1  -3   36.70    4.70
  -5  -1  -3   41.60    5.60
   5  -1   3   43.70    4.40
  -5  -1  -3   41.60    6.30
  -5  -1  -3   35.70    5.50
  -5   1  -3   38.40    5.60
   5   1   3   32.60    5.10
  -5   1  -3   31.60    5.70
   5   1   3   42.70    6.40
  -5   1  -3   39.90    5.60
   6  -1   3  160.08   10.70
   6  -1   3  135.49    9.80
  -6  -1  -3  144.29   11.60
  -6  -1  -3  135.99    9.70
  -6  -1  -3  152.88   10.80
  -6  -1  -3  154.38   11.30
  -6   1  -3  133.89   11.50
   6   1   3  131.89   10.30
   6   1   3  150.88   12.10
  -6   1  -3  129.79   10.70
  -6   1  -3  150.18   11.40
  -7  -1  -3  237.18   15.00
   7  -1   3  219.58   13.90
  -7  -1  -3  222.38   15.10
   7  -1   3  215.18   14.40
  -7  -1  -3  177.08   13.20
   7   1   3  248.18   16.60
  -7   1  -3  212.98   15.10
   7   1   3  200.38   14.20
  -7   1  -3  225.68   16.00
  -7   1  -3  212.28   15.40
  -8  -1  -3 1520.75   81.99
  -8  -1  -3 1719.43   84.59
   8  -1   3 1517.45   82.39
   8  -1   3 1757.62   83.89
  -8  -1  -3 1665.43   83.79
  -8   1  -3 1622.84   85.29
   8   1   3 1908.31   86.49
  -8   1  -3 1671.13   84.89
  -9  -1  -3   21.90    5.30
  -9  -1  -3    7.70    4.70
  -9  -1  -3   19.50    3.90
   9  -1   3   10.70    4.60
   9  -1   3   10.90    4.00
   9   1   3   14.30    6.00
  -9   1  -3   14.50    5.60
  -9   1  -3   11.20    5.10
 -10  -1  -3    5.50    4.10
  10  -1   3    2.40    4.20
 -10  -1  -3   -1.60    4.30
 -10   1  -3    2.00    4.60
 -10   1  -3    2.90    4.50
  10   1   3    2.40    4.70
 -11  -1  -3   98.89   11.00
 -11  -1  -3  125.69   13.20
  11  -1   3  128.99   12.10
 -11   1  -3   87.49   12.80
  11   1   3  129.89   13.50
 -11   1  -3  127.39   13.90
  12  -1   3  435.06   27.50
 -12  -1  -3  399.86   28.70
  12   1   3  499.85   30.60
 -12   1  -3  393.96   29.60
 -12   1  -3  433.06   29.80
  12  -2  -3   22.10    7.10
 -12  -2   3    1.80    3.60
 -12  -2   3   -1.00    4.80
 -12  -2   3   -1.70    3.80
 -12   2   3   -2.90    4.30
 -12   2   3    1.80    4.70
  12   2  -3   -5.40    6.60
 -12   2   3   -2.90    3.90
  11  -2  -3  153.38   15.60
 -11  -2   3  155.58   14.00
 -11  -2   3  160.98   12.10
 -11  -2   3  157.88   11.90
  11   2  -3  178.48   18.90
 -11   2   3  113.39   12.10
 -11   2   3  133.89   13.20
 -11   2   3  138.69   13.30
 -10  -2   3   27.20    5.20
 -10  -2   3   32.70    7.20
  10  -2  -3   35.90    8.30
 -10  -2   3   28.30    5.10
 -10   2   3   37.90    7.10
  10   2  -3   41.70   10.50
 -10   2   3   30.00    5.90
 -10   2   3   28.70    6.90
  10   2  -3   26.50    5.30
  -9  -2   3  129.39   11.30
   9  -2  -3  137.69   13.20
  -9  -2   3  128.19    9.80
  -9  -2   3  126.59   11.20
  -9  -2   3  128.39    9.80
   9   2  -3  153.98   15.60
  -9   2   3  112.09   10.70
  -9   2   3  138.79   10.50
  -9   2   3  126.29   11.20
   9   2  -3  126.49   10.00
  -8  -2   3   45.10    5.40
   8  -2  -3   32.70    6.80
  -8  -2   3   21.70    5.30
  -8  -2   3   31.70    4.60
  -8  -2   3   32.80    5.80
  -8   2   3   42.10    6.60
   8   2  -3   37.70    8.60
   8   2  -3   42.00    5.40
  -8   2   3   42.90    6.40
  -8   2   3   38.40    5.30
  -7  -2   3  405.56   26.60
  -7  -2   3  435.76   23.40
   7  -2  -3  427.76   24.90
   7  -2  -3  442.16   24.20
   7  -2  -3  433.86   26.00
  -7  -2   3  402.36   24.30
  -7  -2   3  443.96   24.70
  -7  -2   3  441.76   23.30
  -7   2   3  445.06   25.10
   7   2  -3  438.06   24.30
   7   2  -3  449.36   23.60
  -7   2   3  451.85   24.70
   7   2  -3  464.25   29.00
  -7   2   3  451.45   23.70
   6  -2  -3   12.60    3.90
   6  -2  -3   11.70    3.00
  -6  -2   3   10.10    3.00
  -6  -2   3   14.60    4.50
   6  -2  -3   12.20    3.30
  -6  -2   3    7.60    3.10
  -6  -2   3   11.20    2.50
  -6  -2   3   15.00    2.70
   6   2  -3   18.10    3.60
  -6   2   3   10.10    3.10
   6   2  -3   12.10    2.60
  -6   2   3   16.50    3.60
  -6   2   3    9.80    3.20
   6   2  -3   15.60    5.10
  -6   2   3   12.90    2.70
  -5  -2   3  398.06   22.20
  -5  -2   3  373.86   18.80
   5  -2  -3  369.46   19.80
  -5  -2   3  387.46   20.30
   5  -2  -3  340.07   20.20
  -5  -2   3  350.36   19.50
  -5  -2   3  358.66   19.00
   5  -2  -3  377.96   21.10
  -5   2   3  368.36   20.40
  -5   2   3  347.67   19.90
   5   2  -3  363.86   19.10
   5   2  -3  317.67   22.20
   5   2  -3  393.06   19.80
  -5   2   3  368.96   20.70
  -5   2   3  370.16   19.10
  -4  -2   3  321.17   16.90
   4  -2  -3  313.07   16.60
  -4  -2   3  297.07   15.30
  -4  -2   3  284.17   14.70
  -4  -2   3  300.27   16.20
   4  -2  -3  268.47   15.70
  -4  -2   3  305.47   17.80
  -4  -2   3  290.47   15.20
   4  -2  -3  309.17   17.10
  -4   2   3  300.27   16.20
   4   2  -3  254.57   17.90
  -4   2   3  284.87   15.10
   4   2  -3  295.87   15.70
   4   2  -3  286.97   15.20
  -4   2   3  295.77   16.50
  -4   2   3  283.57   16.60
   3  -2  -3  877.51   42.30
   3  -2  -3  825.42   41.30
   3  -2  -3  731.33   41.50
  -3  -2   3  858.81   42.90
  -3  -2   3  914.81   42.50
  -3  -2   3  784.12   41.40
  -3   2   3  849.02   40.40
  -3   2   3  882.61   41.60
   3   2  -3  846.32   40.80
  -3   2   3  829.42   41.80
   3   2  -3  887.31   40.80
  -3   2   3  808.32   41.90
  -2  -2   3    0.90    1.60
  -2  -2   3    3.30    1.50
   2  -2  -3    1.10    1.30
  -2  -2   3    6.10    2.20
   2  -2  -3    2.60    1.20
   2  -2  -3    1.50    1.70
  -2   2   3    2.80    1.30
   2   2  -3    4.10    0.90
  -2   2   3    0.90    1.30
   2   2  -3    1.70    1.10
   2   2  -3    2.90    1.50
  -2   2   3    2.70    0.70
  -2   2   3    4.40    1.80
   2   2  -3    1.60    1.00
   1  -2  -3  666.73   32.60
  -1  -2   3  695.13   34.70
   1  -2  -3  721.03   34.50
  -1  -2   3  656.23   33.70
   1  -2  -3  686.73   33.60
   1  -2  -3  675.73   33.80
  -1   2   3  689.93   33.70
  -1   2   3  662.53   34.30
  -1   2   3  708.43   33.90
   1   2  -3  724.93   35.40
   0  -2   3  402.46   26.20
   0  -2   3  484.05   23.60
   0  -2  -3  484.75   24.40
   0  -2  -3  466.85   23.40
   0  -2   3  478.15   24.00
   0   2   3  485.05   23.30
   0   2   3  497.05   23.50
   0   2  -3  470.95   24.30
   0   2  -3  510.05   23.70
   0   2   3  458.05   24.30
   0   2  -3  411.96   25.80
   1  -2   3  597.24   37.70
   1  -2   3  748.33   34.60
  -1  -2  -3  673.83   35.20
  -1  -2  -3  732.43   34.40
   1  -2   3  697.73   34.30
  -1  -2  -3  727.23   34.00
  -1   2  -3  708.63   34.80
   1   2   3  617.54   35.30
   1   2   3  751.22   34.50
  -1   2  -3  707.23   34.40
  -2  -2  -3    7.50    2.40
   2  -2   3   10.30    3.90
  -2  -2  -3    5.60    2.20
  -2  -2  -3    8.90    2.10
  -2   2  -3    5.10    2.70
  -2   2  -3    7.70    1.00
  -2   2  -3    6.90    1.10
  -2   2  -3    8.30    1.70
   2   2   3    6.90    1.70
   2   2   3   10.50    2.70
   2   2   3    8.00    2.00
  -3  -2  -3  525.75   27.40
  -3  -2  -3  576.94   26.50
   3  -2   3  525.15   31.10
  -3  -2  -3  525.95   27.80
  -3  -2  -3  565.84   27.90
  -3   2  -3  525.75   29.30
  -3   2  -3  508.75   25.80
  -3   2  -3  529.15   26.20
  -3   2  -3  511.95   26.90
   3   2   3  451.05   27.50
   3   2   3  512.45   27.40
  -4  -2  -3   23.70    4.40
  -4  -2  -3   19.30    3.50
  -4  -2  -3   21.70    3.50
  -4  -2  -3   21.10    4.10
  -4  -2  -3   24.20    4.00
   4  -2   3   19.60    1.90
   4  -2   3   23.20    2.00
   4   2   3   27.80    4.40
  -4   2  -3   22.50    3.40
  -4   2  -3   21.80    4.80
  -4   2  -3   24.30    4.00
   4   2   3   27.70    4.60
  -5  -2  -3  309.17   17.20
  -5  -2  -3  285.67   16.70
   5  -2   3  283.47   15.10
  -5  -2  -3  240.38   16.40
   5  -2   3  297.07   15.10
  -5  -2  -3  296.07   17.70
  -5  -2  -3  277.37   16.30
   5   2   3  277.67   17.80
  -5   2  -3  261.87   16.20
  -5   2  -3  279.47   17.10
  -5   2  -3  253.67   18.00
   5   2   3  280.87   16.90
  -6  -2  -3   57.49    5.90
  -6  -2  -3   56.49    7.10
  -6  -2  -3   46.40    6.50
  -6  -2  -3   52.99    5.70
  -6  -2  -3   64.89    8.00
   6  -2   3   55.59    5.20
   6  -2   3   50.39    4.90
  -6   2  -3   45.70    6.80
   6   2   3   65.89    8.50
  -6   2  -3   54.39    8.10
  -6   2  -3   48.30    6.40
   6   2   3   44.90    6.40
  -7  -2  -3  241.68   15.90
  -7  -2  -3  241.58   16.50
  -7  -2  -3  248.28   15.00
   7  -2   3  229.68   14.10
   7  -2   3  255.77   14.60
  -7  -2  -3  206.28   15.10
  -7   2  -3  242.48   16.60
   7   2   3  235.08   17.40
  -7   2  -3  222.68   17.10
  -7   2  -3  208.18   15.40
  -8  -2  -3   36.30    6.20
   8  -2   3   36.90    5.50
   8  -2   3   32.30    4.90
  -8  -2  -3   38.50    6.90
  -8  -2  -3   34.70    5.60
  -8   2  -3   44.80    8.60
  -8   2  -3   46.10    7.90
   8   2   3   33.80    7.40
  -9  -2  -3  100.39    9.10
   9  -2   3  105.39    9.10
  -9  -2  -3   83.69    9.10
  -9  -2  -3   92.19   10.20
  -9   2  -3   74.29   11.10
   9   2   3  117.39   12.40
  -9   2  -3   92.39   12.40
  10  -2   3   28.40    5.00
 -10  -2  -3   23.10    5.30
 -10  -2  -3   28.90    6.80
  10  -2   3   21.60    5.30
 -10  -2  -3   36.30    6.20
 -10   2  -3   27.50    7.70
  10   2   3   29.80    7.50
 -10   2  -3   13.00    6.30
 -11  -2  -3   57.99    9.60
 -11  -2  -3   75.99    7.90
 -11  -2  -3   61.09    8.70
  11  -2   3   83.79    8.80
 -11   2  -3   75.79   12.00
  11   2   3   74.79   11.60
 -11   2  -3   77.59   12.20
 -12  -2  -3   31.30    8.00
 -12  -2  -3   29.30    6.60
 -12   2  -3   23.40    8.00
 -12   2  -3   16.80    7.50
  12   2   3   45.30   10.00
 -12  -3   3  125.69   15.00
  12  -3  -3  101.29   13.60
  12   3  -3  189.28   20.10
 -12   3   3  138.59   13.90
 -12   3   3  142.89   13.00
 -12   3   3  122.79   15.10
 -11  -3   3   59.69    9.70
  11  -3  -3   54.29    9.80
  11   3  -3   76.19   13.80
 -11   3   3   71.09    9.40
 -11   3   3   50.89    9.50
 -11   3   3   52.89    9.20
 -10  -3   3   85.39   10.70
 -10  -3   3   87.19    7.40
  10  -3  -3   83.79   11.40
 -10  -3   3   72.79    6.90
 -10  -3   3   63.49    7.90
 -10   3   3   74.99   10.60
 -10   3   3   72.99    9.80
  10   3  -3   86.59   15.00
  10   3  -3   79.69    8.30
 -10   3   3   80.89    9.10
  -9  -3   3   48.90    5.20
  -9  -3   3   39.70    8.60
  -9  -3   3   49.00    7.20
  -9  -3   3   56.49    8.20
   9  -3  -3   65.59    9.30
  -9  -3   3   42.10    5.30
   9   3  -3   57.69   11.40
  -9   3   3   41.30    6.10
  -9   3   3   61.29    8.20
   9   3  -3   46.80    6.10
  -9   3   3   58.09    8.40
  -8  -3   3  673.13   32.80
  -8  -3   3  646.34   33.10
  -8  -3   3  694.43   35.40
   8  -3  -3  653.53   36.30
  -8  -3   3  665.13   35.50
  -8  -3   3  575.84   37.80
  -8  -3   3  612.74   33.40
   8  -3  -3  621.44   34.10
  -8   3   3  650.03   35.30
   8   3  -3  614.54   39.70
   8   3  -3  652.63   33.50
  -8   3   3  655.83   36.00
  -8   3   3  625.84   33.60
   7  -3  -3   71.29    6.50
  -7  -3   3   79.39    7.20
  -7  -3   3   54.79    5.40
  -7  -3   3   63.69    5.00
   7  -3  -3   61.49    6.80
   7  -3  -3   68.39    8.40
  -7  -3   3   65.19    5.40
  -7  -3   3   62.09    9.80
  -7  -3   3   65.69    6.80
  -7   3   3   66.39    8.20
   7   3  -3   76.79   11.50
  -7   3   3   67.99    5.80
   7   3  -3   67.29    5.70
   7   3  -3   62.59    6.50
  -7   3   3   77.69    7.20
  -6  -3   3  361.76   18.10
  -6  -3   3  378.36   18.80
   6  -3  -3  356.96   19.80
   6  -3  -3  363.06   21.20
  -6  -3   3  373.06   20.60
  -6  -3   3  368.86   23.00
  -6  -3   3  362.46   20.60
  -6  -3   3  342.77   18.30
  -6   3   3  342.57   20.80
   6   3  -3  365.96   18.90
   6   3  -3  366.36   20.00
  -6   3   3  329.47   18.80
  -6   3   3  333.17   20.70
   6   3  -3  328.47   23.40
  -6   3   3  361.46   20.40
  -5  -3   3  124.49    6.60
  -5  -3   3  132.29    9.30
   5  -3  -3  117.99    9.20
   5  -3  -3  137.89    9.90
  -5  -3   3  142.39    9.60
   5  -3  -3  134.29    8.60
  -5  -3   3  145.29   11.30
  -5   3   3  116.79    9.30
   5   3  -3  135.99    8.60
  -5   3   3  115.89    9.20
   5   3  -3  110.99   10.80
  -5   3   3  136.19    9.10
  -5   3   3  120.49    7.60
   5   3  -3  129.29    7.60
   4  -3  -3 2215.38  103.59
  -4  -3   3 2129.39  102.99
  -4  -3   3 2191.98  104.99
   4  -3  -3 2203.88  103.69
   4  -3  -3 2116.19  102.29
  -4  -3   3 2142.19  103.79
  -4   3   3 2091.99  103.29
  -4   3   3 2117.59  101.29
  -4   3   3 2146.59  102.89
  -4   3   3 2083.19  103.29
   4   3  -3 1886.11  104.29
   4   3  -3 2191.98  102.19
   4   3  -3 2238.98  101.49
  -3  -3   3  175.18   11.90
  -3  -3   3  163.08   10.30
   3  -3  -3  177.68   10.70
   3  -3  -3  173.18    9.90
  -3  -3   3  174.58   11.60
   3  -3  -3  185.78   11.10
  -3   3   3  159.38   10.60
   3   3  -3  168.98    9.30
   3   3  -3  188.38   10.60
   3   3  -3  163.58    9.10
  -3   3   3  178.98   10.80
  -3   3   3  175.98   10.40
  -3   3   3  168.98    8.70
  -2  -3   3  731.23   43.90
  -2  -3   3  845.22   42.90
   2  -3  -3  830.52   42.20
  -2  -3   3  840.42   41.60
   2  -3  -3  850.21   41.90
   2  -3  -3  858.01   41.20
   2   3  -3  836.72   39.90
  -2   3   3  860.31   41.60
   2   3  -3  845.92   42.50
  -2   3   3  903.31   41.90
  -2   3   3  842.52   42.20
   2   3  -3  870.91   39.80
   1  -3  -3  465.35   24.80
  -1  -3   3  473.25   24.10
  -1  -3   3  489.45   25.10
   1  -3  -3  468.45   23.70
   1  -3  -3  480.85   24.20
  -1   3   3  479.55   24.00
  -1   3   3  479.15   25.00
  -1   3   3  474.65   24.10
   1   3  -3  465.45   26.20
   0  -3   3 2892.61  147.79
   0  -3  -3 2787.72  143.79
   0  -3   3 3304.27  144.09
   0   3   3 3076.89  144.59
  -1  -3  -3  605.44   28.70
  -1  -3  -3  591.44   28.40
   1  -3   3  594.34   29.20
   1  -3   3  567.04   33.60
  -1  -3  -3  567.24   29.60
  -1  -3  -3  563.74   30.60
   1  -3   3  602.14   29.10
   1   3   3  521.95   30.30
  -1   3  -3  557.34   31.00
   1   3   3  600.64   29.00
  -1   3  -3  568.24   29.80
  -2  -3  -3  766.72   38.60
  -2  -3  -3  754.22   39.70
  -2  -3  -3  803.02   37.20
   2  -3   3  776.82   43.20
  -2   3  -3  698.13   38.20
   2   3   3  811.82   37.40
   2   3   3  693.13   39.30
  -2   3  -3  791.22   40.60
   2   3   3  793.32   38.30
   3  -3   3  768.52   36.40
  -3  -3  -3  744.03   37.40
   3  -3   3  783.52   43.10
  -3  -3  -3  761.92   38.00
  -3  -3  -3  776.42   39.20
  -3   3  -3  677.23   36.90
  -3   3  -3  734.03   36.20
   3   3   3  763.52   38.00
  -3   3  -3  720.43   37.00
  -3   3  -3  818.92   40.50
   3   3   3  693.63   38.60
  -4  -3  -3 2346.87  107.09
  -4  -3  -3 2265.77  108.29
  -4  -3  -3 2276.07  106.79
  -4  -3  -3 2198.68  106.19
  -4   3  -3 2166.98  105.69
   4   3   3 2142.09  107.59
   4   3   3 2236.18  107.49
  -4   3  -3 2104.79  106.79
  -4   3  -3 2142.39  109.09
  -5  -3  -3  574.34   30.10
  -5  -3  -3  571.94   30.30
  -5  -3  -3  550.14   31.10
  -5  -3  -3  582.84   29.10
  -5   3  -3  576.94   29.50
  -5   3  -3  541.15   30.40
   5   3   3  540.55   30.60
  -5   3  -3  603.94   32.90
   5   3   3  521.05   30.90
  -6  -3  -3  255.77   17.00
  -6  -3  -3  265.57   14.60
  -6  -3  -3  240.68   16.00
  -6  -3  -3  258.87   15.80
  -6  -3  -3  247.28   13.30
  -6   3  -3  234.18   15.30
  -6   3  -3  254.57   16.60
  -6   3  -3  253.27   18.00
   6   3   3  226.38   16.90
  -7  -3  -3  335.67   22.60
   7  -3   3  366.86   18.90
  -7  -3  -3  387.06   22.10
  -7  -3  -3  384.36   19.90
  -7  -3  -3  364.26   20.40
  -7  -3  -3  336.87   22.10
   7  -3   3  376.36   18.90
  -7   3  -3  381.46   24.80
  -7   3  -3  360.06   22.00
   7   3   3  354.56   23.80
  -7   3  -3  392.86   23.40
  -8  -3  -3  704.83   38.40
  -8  -3  -3  708.13   36.80
  -8  -3  -3  731.33   36.50
   8  -3   3  703.63   35.50
   8  -3   3  670.63   35.40
  -8  -3  -3  709.93   39.70
   8   3   3  685.53   40.90
  -8   3  -3  739.13   42.10
  -8   3  -3  719.63   40.30
  -9  -3  -3  149.88   11.10
  -9  -3  -3  163.78   13.50
  -9  -3  -3  168.28   13.00
   9  -3   3  175.58   10.40
  -9  -3  -3  141.59   10.60
   9  -3   3  141.49   10.10
  -9   3  -3  152.98   15.10
   9   3   3  159.08   14.90
  -9   3  -3  143.99   14.10
 -10  -3  -3   30.20    7.10
 -10  -3  -3   30.80    5.10
  10  -3   3   21.80    4.00
 -10  -3  -3   30.00    6.60
 -10   3  -3   24.50    8.20
 -10   3  -3   38.90    8.50
  10   3   3   22.30    7.30
 -11  -3  -3   56.39    9.10
 -11  -3  -3   64.79    9.20
 -11   3  -3   46.30    9.80
  11   3   3   55.69   10.60
 -11   3  -3   46.30   10.20
 -12  -3  -3  150.28   11.60
 -12  -3  -3  105.29   13.70
 -12  -3  -3  151.48   17.60
 -12   3  -3  109.19   16.10
  12   3   3  140.39   16.90
 -12   3  -3   89.99   14.20
 -11  -4   3  149.39   14.80
  11  -4  -3  142.69   13.50
 -11   4   3  165.68   15.40
 -11   4   3  170.48   14.90
  11   4  -3  177.28   19.20
 -11   4   3  147.29   12.50
 -10  -4   3    3.20    4.90
 -10  -4   3   -7.50    3.10
  10  -4  -3   -0.50    0.70
 -10  -4   3    1.00    1.20
  10  -4  -3   -6.40    3.70
 -10  -4   3   -1.20    1.90
 -10   4   3    3.40    4.40
  10   4  -3   -5.60    5.50
 -10   4   3   -1.70    2.70
 -10   4   3   -2.90    3.80
  -9  -4   3   82.39   10.10
   9  -4  -3   79.29    8.50
  -9  -4   3   89.29   13.20
   9  -4  -3   83.89    9.50
  -9   4   3   92.99    8.00
   9   4  -3   97.09   14.40
  -9   4   3   88.79    9.80
  -9   4   3  101.69   11.80
   8  -4  -3  129.99   11.00
  -8  -4   3  129.89   13.80
  -8  -4   3  119.99   10.00
   8  -4  -3  133.59    9.80
  -8  -4   3  130.19   11.00
   8   4  -3  175.38   16.30
   8   4  -3  125.89    8.70
  -8   4   3  107.69   11.00
  -8   4   3  123.29   10.80
  -8   4   3  118.29    9.00
  -7  -4   3  425.46   25.60
  -7  -4   3  439.86   25.40
   7  -4  -3  460.65   24.60
   7  -4  -3  435.36   25.80
  -7  -4   3  508.95   29.80
   7   4  -3  439.66   25.30
  -7   4   3  478.85   26.80
  -7   4   3  419.06   23.50
   7   4  -3  471.95   29.90
   7   4  -3  451.15   23.30
  -7   4   3  454.95   25.70
   6  -4  -3   10.30    2.80
  -6  -4   3   20.20    4.20
  -6  -4   3   16.40    4.20
  -6  -4   3   16.20    5.70
   6  -4  -3   10.50    3.60
   6   4  -3   13.80    2.30
  -6   4   3   15.60    2.60
  -6   4   3    5.90    3.10
   6   4  -3   16.80    5.30
   6   4  -3   12.40    3.30
  -6   4   3   10.40    3.60
  -6   4   3   11.90    3.90
  -5  -4   3  201.18   12.40
   5  -4  -3  180.48   12.30
   5  -4  -3  182.68   11.10
  -5  -4   3  189.78   14.30
  -5  -4   3  181.78   13.00
   5  -4  -3  170.18   12.20
  -5   4   3  188.58   12.00
  -5   4   3  188.28   10.10
  -5   4   3  186.08   12.60
  -5   4   3  202.48   12.60
   5   4  -3  163.58   13.30
   5   4  -3  188.68   11.40
   5   4  -3  180.38    9.90
  -4  -4   3   14.50    4.40
  -4  -4   3   18.30    3.50
   4  -4  -3   17.20    3.40
  -4  -4   3   10.20    3.60
   4  -4  -3   18.00    3.50
   4  -4  -3   13.70    2.60
   4   4  -3   17.10    3.70
  -4   4   3   12.80    1.50
   4   4  -3   15.90    2.50
   4   4  -3    9.20    1.40
  -4   4   3   13.90    3.10
  -4   4   3    8.80    2.90
  -4   4   3   12.10    3.20
  -3  -4   3  700.13   38.00
   3  -4  -3  725.43   36.90
  -3  -4   3  698.53   36.40
   3  -4  -3  724.93   36.70
   3  -4  -3  731.83   35.50
  -3   4   3  695.13   36.80
   3   4  -3  711.13   35.00
  -3   4   3  708.83   36.70
  -3   4   3  727.73   36.40
   3   4  -3  734.33   35.50
   3   4  -3  745.13   36.80
   3   4  -3  719.93   34.60
   2  -4  -3   71.39    5.50
   2  -4  -3   64.69    4.60
   2  -4  -3   69.59    5.60
  -2  -4   3   56.99    8.50
  -2  -4   3   54.89    6.10
  -2  -4   3   66.39    5.30
  -2   4   3   75.89    6.10
  -2   4   3   65.29    5.40
  -2   4   3   66.39    5.20
   1  -4  -3  451.65   24.90
   1  -4  -3  411.86   23.10
   1  -4  -3  453.35   23.20
   1  -4  -3  445.56   22.30
  -1  -4   3  467.45   23.20
  -1  -4   3  404.16   26.80
  -1  -4   3  435.96   24.20
  -1   4   3  447.96   23.10
  -1   4   3  470.55   23.10
  -1   4   3  482.85   24.50
   0  -4   3  150.98   13.00
   0  -4  -3  150.08    9.30
   0  -4   3  140.19    9.80
   0  -4  -3  163.48   11.20
   0  -4  -3  164.18    9.10
   0  -4  -3  147.89    8.50
   0  -4  -3  158.38    7.90
   0  -4   3  151.58    9.20
   0   4   3  156.38    8.90
   0   4  -3  159.08   10.50
   0   4   3  154.38   10.80
   0   4   3  153.28    9.10
   1  -4   3  701.53   35.80
   1  -4   3  744.33   40.90
  -1  -4  -3  689.13   34.70
  -1  -4  -3  758.72   35.40
  -1  -4  -3  768.82   37.90
  -1  -4  -3  683.43   34.60
   1  -4   3  704.13   35.40
  -1   4  -3  750.02   37.40
   1   4   3  636.64   37.10
   1   4   3  670.03   35.30
  -2  -4  -3   26.80    4.90
  -2  -4  -3   29.30    2.90
   2  -4   3   23.10    6.20
  -2  -4  -3   31.00    2.60
   2  -4   3   31.60    3.30
  -2  -4  -3   30.70    3.40
   2   4   3   26.70    4.80
  -2   4  -3   27.60    5.00
   2   4   3   29.60    3.80
  -3  -4  -3  819.22   37.60
   3  -4   3  800.82   38.50
  -3  -4  -3  788.02   41.50
  -3  -4  -3  813.62   39.10
  -3  -4  -3  788.72   38.50
  -3   4  -3  765.72   38.40
  -3   4  -3  791.92   37.60
   3   4   3  850.71   39.90
  -3   4  -3  669.43   39.20
   3   4   3  713.63   37.30
  -3   4  -3  772.02   41.70
   3   4   3  773.12   40.90
  -4  -4  -3  200.98   11.20
  -4  -4  -3  201.78   12.20
   4  -4   3  204.88   10.90
  -4  -4  -3  203.58   11.90
  -4  -4  -3  191.98   10.40
  -4  -4  -3  195.78   14.20
  -4   4  -3  206.28   11.40
   4   4   3  198.68   13.00
  -4   4  -3  197.58   14.70
   4   4   3  190.18   13.50
  -4   4  -3  195.58   12.40
  -5  -4  -3  483.75   28.40
  -5  -4  -3  503.35   26.00
  -5  -4  -3  477.05   25.80
  -5  -4  -3  493.95   24.50
  -5   4  -3  476.95   25.50
   5   4   3  495.25   27.60
  -5   4  -3  480.65   26.80
   5   4   3  434.76   27.10
  -5   4  -3  509.95   29.40
  -6  -4  -3   -0.20    1.10
  -6  -4  -3    7.60    2.80
  -6  -4  -3    1.60    2.30
  -6  -4  -3   -2.20    2.70
  -6   4  -3   -2.30    2.00
   6   4   3    2.30    3.60
  -6   4  -3    3.60    3.00
   6   4   3    4.50    3.40
  -6   4  -3    5.80    4.30
  -7  -4  -3  597.74   35.30
  -7  -4  -3  652.33   33.00
  -7  -4  -3  624.94   30.80
  -7  -4  -3  574.84   33.00
  -7   4  -3  594.04   34.50
  -7   4  -3  575.14   36.50
   7   4   3  656.63   36.20
  -7   4  -3  579.94   33.10
  -8  -4  -3   46.60    6.60
  -8  -4  -3   31.30    4.20
  -8  -4  -3   38.30    6.40
  -8  -4  -3   46.20    8.50
  -8   4  -3   36.70    7.30
  -8   4  -3   48.30    9.50
   8   4   3   40.90    8.70
  -9  -4  -3  272.17   19.50
  -9  -4  -3  230.18   14.60
  -9  -4  -3  234.48   16.80
  -9   4  -3  283.87   20.50
  -9   4  -3  294.97   22.00
   9   4   3  247.08   20.00
 -10  -4  -3    3.30    5.00
 -10  -4  -3   18.70    6.20
 -10  -4  -3    7.60    4.80
 -10   4  -3    9.50    6.60
 -10   4  -3   16.60    6.50
  10   4   3   10.80    6.10
 -11  -4  -3  260.97   19.60
 -11  -4  -3  264.17   20.70
 -11  -4  -3  231.38   17.50
 -11   4  -3  213.68   20.70
 -11   4  -3  231.78   21.40
  11   4   3  300.27   22.80
 -11  -5   3   65.69   10.90
 -11  -5   3   39.20   10.20
 -11   5   3   39.30    8.30
 -11   5   3   36.60    8.90
  11   5  -3   66.09   13.50
 -11   5   3   45.30    6.90
 -10  -5   3  171.48   14.70
 -10  -5   3  135.79   18.10
 -10   5   3  150.18   11.50
 -10   5   3  175.18   14.70
  10   5  -3  174.28   19.00
 -10   5   3  144.99   14.60
  -9  -5   3  146.99   12.80
  -9  -5   3  110.39   15.80
  -9   5   3  147.59   13.40
  -9   5   3  138.59   12.30
   9   5  -3  145.89   16.50
  -9   5   3  126.69    9.70
   8  -5  -3   69.69    5.60
   8  -5  -3   62.99    7.20
  -8  -5   3   60.19   10.70
   8  -5  -3   49.90    6.00
  -8  -5   3   65.89    8.70
  -8   5   3   65.49    9.30
   8   5  -3   82.79   12.90
  -8   5   3   66.99    5.80
  -8   5   3   60.09    8.50
  -7  -5   3  331.77   23.90
   7  -5  -3  356.96   19.80
  -7  -5   3  346.87   20.70
   7  -5  -3  340.67   18.80
  -7  -5   3  277.67   18.50
   7  -5  -3  327.57   18.40
   7   5  -3  360.76   25.30
   7   5  -3  355.86   24.20
  -7   5   3  321.07   17.60
  -7   5   3  330.77   20.50
  -7   5   3  313.47   21.00
  -6  -5   3  668.93   38.40
   6  -5  -3  637.94   34.10
   6  -5  -3  665.53   34.30
   6  -5  -3  621.84   33.00
  -6  -5   3  684.73   35.30
  -6   5   3  658.93   35.00
  -6   5   3  636.44   32.10
   6   5  -3  698.73   38.10
   6   5  -3  644.54   34.40
  -6   5   3  650.43   35.80
  -6   5   3  633.84   35.40
  -5  -5   3  373.06   20.70
   5  -5  -3  311.77   20.00
   5  -5  -3  349.27   18.70
  -5  -5   3  376.66   23.40
   5  -5  -3  385.36   20.00
   5  -5  -3  358.26   21.20
  -5   5   3  348.37   17.60
  -5   5   3  323.77   17.70
  -5   5   3  365.26   21.20
  -5   5   3  336.57   20.70
   5   5  -3  383.56   22.10
   5   5  -3  357.66   19.70
  -5   5   3  375.96   20.60
  -4  -5   3  109.49    8.30
   4  -5  -3  107.69    7.50
   4  -5  -3   95.19    8.30
   4  -5  -3   99.19    6.60
  -4  -5   3  123.59   10.50
   4  -5  -3  116.69    9.00
  -4  -5   3  112.69    9.50
  -4   5   3  107.09    8.20
  -4   5   3  105.69    8.40
   4   5  -3  114.19    8.20
  -4   5   3   96.69    8.40
   4   5  -3  100.19    7.10
   3  -5  -3  694.23   33.20
   3  -5  -3  643.14   33.80
  -3  -5   3  680.43   34.90
  -3  -5   3  677.03   36.90
  -3  -5   3  653.23   37.20
   3  -5  -3  663.13   36.00
   3  -5  -3  690.23   35.50
  -3   5   3  635.44   35.30
   3   5  -3  690.73   32.90
   3   5  -3  712.43   33.30
   3   5  -3  696.43   33.60
  -3   5   3  699.23   35.40
  -3   5   3  661.43   34.70
   3   5  -3  697.33   32.60
   2  -5  -3 1492.75   72.79
   2  -5  -3 1481.75   71.39
   2  -5  -3 1446.46   69.09
  -2  -5   3 1480.05   74.49
   2  -5  -3 1358.96   69.49
  -2  -5   3 1491.95   70.99
  -2  -5   3 1403.56   72.59
  -2   5   3 1496.25   70.89
  -2   5   3 1385.66   71.79
   2   5  -3 1497.55   69.99
  -2   5   3 1462.85   71.09
   1  -5  -3  460.45   26.60
   1  -5  -3  459.65   23.10
   1  -5  -3  471.95   24.70
   1  -5  -3  469.75   22.90
  -1  -5   3  476.45   24.60
  -1  -5   3  485.15   28.70
  -1  -5   3  490.85   26.20
  -1   5   3  468.45   24.50
  -1   5   3  485.15   24.60
  -1   5   3  459.35   26.10
   1   5  -3  469.05   24.50
   0  -5   3  107.49    7.20
   0  -5  -3  105.09    5.80
   0  -5  -3  108.89    5.60
   0  -5  -3  103.29    6.90
   0  -5   3  105.09    8.10
   0  -5  -3  105.59    5.60
   0  -5   3  104.59   10.90
   0  -5  -3   94.39    8.90
   0   5   3   97.29    6.60
   0   5   3   95.39    8.70
   0   5  -3  104.79    7.70
   0   5   3   91.49    6.90
   1  -5   3  470.45   24.80
  -1  -5  -3  459.55   23.60
  -1  -5  -3  462.95   23.20
   1  -5   3  465.95   25.50
  -1  -5  -3  465.35   24.10
  -1  -5  -3  474.65   27.40
   1  -5   3  551.94   31.20
  -1  -5  -3  458.35   23.40
   1   5   3  476.45   24.90
  -1   5  -3  527.35   26.50
  -2  -5  -3 1625.84   74.99
  -2  -5  -3 1544.85   74.39
  -2  -5  -3 1558.14   74.19
   2  -5   3 1571.64   75.99
  -2  -5  -3 1555.94   74.39
  -2  -5  -3 1585.94   78.69
   2   5   3 1573.84   75.99
   2   5   3 1356.46   77.69
  -2   5  -3 1642.84   77.89
  -3  -5  -3  288.37   15.10
  -3  -5  -3  284.67   14.50
  -3  -5  -3  313.27   19.50
   3  -5   3  313.07   16.30
  -3  -5  -3  299.37   15.40
  -3  -5  -3  294.27   16.10
   3   5   3  263.17   18.00
   3   5   3  300.37   17.00
   3   5   3  285.77   14.40
  -3   5  -3  297.07   14.80
  -3   5  -3  251.87   15.30
  -3   5  -3  294.07   18.70
  -4  -5  -3   58.79    8.50
  -4  -5  -3   60.79    4.90
  -4  -5  -3   62.99    5.90
   4  -5   3   65.29    5.10
  -4  -5  -3   59.99    3.50
  -4  -5  -3   62.09    3.70
  -4  -5  -3   75.69    5.40
  -4   5  -3   64.79    5.90
   4   5   3   58.89    8.00
   4   5   3   72.79    7.00
  -4   5  -3   69.69    9.00
  -4   5  -3   60.39    4.90
   5  -5   3  141.39    8.30
  -5  -5  -3  150.98    9.40
  -5  -5  -3  148.89   12.90
  -5  -5  -3  147.19    9.20
   5   5   3  144.99   11.50
  -5   5  -3  139.59   10.60
  -5   5  -3  143.29   13.00
   5   5   3  149.29   11.80
  -5   5  -3  132.39    9.40
  -6  -5  -3  756.62   37.30
  -6  -5  -3  771.52   37.20
  -6  -5  -3  811.92   40.00
  -6  -5  -3  838.12   44.80
   6   5   3  728.33   42.60
  -6   5  -3  809.52   45.20
  -6   5  -3  807.22   42.10
  -6   5  -3  779.82   40.60
  -7  -5  -3  114.39    6.30
  -7  -5  -3  114.89   12.10
  -7  -5  -3  107.09    9.00
  -7  -5  -3  116.19   10.40
  -7  -5  -3  130.29    9.20
  -7   5  -3  123.09   11.40
  -7   5  -3  128.79   10.10
  -7   5  -3  122.09   13.10
   7   5   3   95.69   11.20
  -8  -5  -3   18.00    5.50
  -8  -5  -3   31.10    7.60
  -8  -5  -3   22.10    4.30
  -8  -5  -3   21.30    4.50
   8   5   3   37.50    8.10
  -8   5  -3   13.40    5.50
  -8   5  -3   26.10    7.80
  -9  -5  -3   44.50    9.50
  -9  -5  -3   43.10    8.40
  -9  -5  -3   42.80    9.20
   9   5   3   43.50    9.10
  -9   5  -3   46.50   10.70
  -9   5  -3   50.89    9.70
 -10  -5  -3  242.08   19.10
 -10  -5  -3  243.18   19.80
 -10   5  -3  249.68   20.40
 -10   5  -3  195.68   20.30
  10   5   3  238.68   20.30
 -11  -5  -3   43.80   10.10
 -11  -5  -3   32.30    8.40
 -11   5  -3   15.00    8.10
  11   5   3   46.40   10.90
 -11   5  -3   42.10    9.60
 -10  -6   3   29.60    7.40
 -10  -6   3   17.90    7.90
 -10   6   3   21.70    6.90
  10   6  -3   22.50    8.10
 -10   6   3   10.10    3.40
 -10   6   3   15.50    5.60
  -9  -6   3   21.40    8.80
  -9  -6   3   42.20    8.00
  -9   6   3   33.00    7.00
  -9   6   3   32.40    7.70
  -9   6   3   34.40    4.50
   9   6  -3   27.40    9.10
  -8  -6   3   51.79   11.20
  -8  -6   3   56.09    8.60
   8   6  -3   69.29   11.50
  -8   6   3   58.09    8.60
  -8   6   3   52.09    4.80
  -8   6   3   56.39    9.20
  -7  -6   3  182.38   13.20
   7  -6  -3  144.19   10.50
  -7  -6   3  192.58   16.90
  -7   6   3  159.78   13.30
   7   6  -3  167.18   15.20
  -7   6   3  140.59    8.80
  -7   6   3  162.48   12.70
  -6  -6   3   32.80    7.80
  -6  -6   3   24.10    5.50
  -6  -6   3   22.50    3.00
   6  -6  -3   24.20    4.50
  -6   6   3   25.90    2.30
  -6   6   3   24.60    2.10
   6   6  -3   32.20    5.40
   6   6  -3   18.30    5.70
  -6   6   3   23.30    5.00
  -6   6   3   16.50    4.90
  -5  -6   3   22.90    6.60
  -5  -6   3   33.40    5.60
  -5  -6   3   36.90    4.40
   5  -6  -3   31.20    5.20
  -5   6   3   28.10    5.10
   5   6  -3   36.70    5.10
  -5   6   3   37.10    6.10
   5   6  -3   32.20    5.60
  -5   6   3   39.50    6.20
  -4  -6   3   72.39    6.90
   4  -6  -3   77.89    7.60
   4  -6  -3   75.89    7.30
  -4  -6   3   75.69    9.90
  -4  -6   3   71.19    7.00
   4   6  -3   73.49    5.90
   4   6  -3   79.89    6.70
  -4   6   3   59.59    7.00
  -4   6   3   68.39    7.20
  -4   6   3   69.59    6.90
   3  -6  -3  190.08   13.20
   3  -6  -3  200.28   14.00
  -3  -6   3  233.48   13.30
  -3  -6   3  229.88   14.60
  -3  -6   3  209.78   15.10
   3   6  -3  205.28   11.40
  -3   6   3  187.48   13.40
  -3   6   3  193.98   13.10
   3   6  -3  197.58    9.70
  -3   6   3  199.48   12.80
   3   6  -3  200.08    9.70
   3   6  -3  198.28   11.20
  -2  -6   3   18.60    3.60
   2  -6  -3   23.70    4.00
   2  -6  -3   29.50    5.40
  -2  -6   3   24.90    5.50
  -2  -6   3   18.60    4.90
  -2   6   3   24.00    3.90
  -2   6   3   21.50    4.80
   2   6  -3   19.10    2.40
  -2   6   3   24.20    3.70
   2   6  -3   19.20    1.90
   2   6  -3   24.90    1.90
   1  -6  -3   40.40    6.60
  -1  -6   3   30.70    5.60
   1  -6  -3   33.10    4.40
  -1  -6   3   44.50    7.70
  -1  -6   3   35.90    4.70
  -1   6   3   28.10    4.10
   1   6  -3   33.70    3.70
  -1   6   3   45.00    6.50
  -1   6   3   36.20    4.50
   0  -6  -3    7.20    2.20
   0  -6  -3    6.70    1.20
   0  -6   3    3.50    2.70
   0  -6   3    6.90    2.50
   0  -6  -3    2.90    3.40
   0   6  -3    9.90    2.60
   0   6   3    7.30    2.00
   0   6   3   18.70    4.80
   0   6   3    7.80    2.40
  -1  -6  -3  138.99   11.50
   1  -6   3  133.09    9.70
  -1  -6  -3  126.79    7.50
  -1  -6  -3  134.59    8.10
   1  -6   3  132.09    8.80
   1   6   3  102.39   10.50
  -1   6  -3  120.79    9.30
   1   6   3  133.89    9.00
  -2  -6  -3    8.10    2.10
  -2  -6  -3    3.20    3.60
   2  -6   3   10.50    3.10
  -2  -6  -3    5.30    1.50
   2   6   3    3.70    2.40
  -2   6  -3   10.00    3.60
   2   6   3    6.10    2.60
   2   6   3    7.00    3.70
  -3  -6  -3   68.59    5.80
   3  -6   3   81.39    6.60
  -3  -6  -3   59.39    9.10
  -3  -6  -3   67.99    4.00
  -3   6  -3   68.29    4.90
   3   6   3   64.79    8.90
  -3   6  -3   84.09    8.30
  -3   6  -3   69.89    5.30
   3   6   3   65.39    6.70
   3   6   3   69.39    4.30
  -4  -6  -3   26.50    6.50
   4  -6   3   33.30    4.40
  -4  -6  -3   35.70    5.10
  -4  -6  -3   28.50    2.60
  -4   6  -3   33.20    4.00
  -4   6  -3   30.70    4.40
   4   6   3   25.60    5.90
   4   6   3   36.20    5.90
  -4   6  -3   36.40    7.00
  -5  -6  -3   57.49    4.20
  -5  -6  -3   65.99    6.70
   5  -6   3   57.19    5.00
  -5  -6  -3   74.89   10.40
  -5  -6  -3   56.49    4.10
  -5   6  -3   64.69    5.90
  -5   6  -3   58.79    9.40
  -5   6  -3   57.59    6.50
   5   6   3   60.29    9.80
   5   6   3   72.79    8.00
  -6  -6  -3    3.30    1.80
   6  -6   3    1.90    1.30
  -6  -6  -3   -0.50    2.80
  -6  -6  -3    3.00    1.70
  -6  -6  -3    4.20    4.90
  -6   6  -3    2.70    3.10
   6   6   3    3.00    3.90
  -6   6  -3    0.90    4.20
  -6   6  -3   -0.60    2.30
  -7  -6  -3   98.59    9.50
  -7  -6  -3   79.29    6.20
  -7  -6  -3  106.49   13.50
   7   6   3   72.69   10.80
  -7   6  -3   74.09   12.00
  -7   6  -3   85.89    9.70
  -8  -6  -3   67.39    9.50
  -8  -6  -3   62.89   11.00
  -8  -6  -3   51.79    5.30
  -8   6  -3   59.29   11.50
  -8   6  -3   67.59   10.10
   8   6   3   70.19   11.30
  -9  -6  -3   42.20    8.40
  -9  -6  -3   39.80    9.10
   9   6   3   30.30    7.90
  -9   6  -3   33.20    8.00
  -9   6  -3   32.00    9.30
 -10  -6  -3    0.10    2.10
 -10  -6  -3    4.50    5.70
 -10  -6  -3    2.40    5.60
 -10   6  -3   -6.50    3.60
  10   6   3    8.00    6.10
 -10   6  -3   -2.20    5.10
  -9  -7   3  147.19   14.00
  -9  -7   3  151.18   19.60
  -9   7   3  136.09   14.30
  -9   7   3  139.49   13.50
   9   7  -3  174.48   17.80
  -8  -7   3    7.70    5.00
  -8  -7   3   11.80    6.90
  -8   7   3   10.90    5.30
  -8   7   3   11.10    4.90
   8   7  -3   17.80    6.90
  -7  -7   3   98.39   11.00
   7  -7  -3   88.39    7.80
  -7  -7   3   91.39   14.10
  -7   7   3   81.19    9.20
  -7   7   3   89.59   11.30
   7   7  -3   91.09   12.60
  -6  -7   3  731.43   42.80
  -6  -7   3  727.93   38.70
   6  -7  -3  695.33   37.50
  -6   7   3  703.43   38.40
   6   7  -3  728.43   40.40
  -6   7   3  707.83   39.40
   6   7  -3  657.63   38.20
  -5  -7   3  438.16   24.60
   5  -7  -3  389.06   24.10
  -5  -7   3  407.36   27.60
  -5   7   3  420.06   25.20
   5   7  -3  412.66   23.50
   5   7  -3  439.16   25.00
  -5   7   3  421.66   24.30
  -4  -7   3   29.90    7.00
   4  -7  -3   23.40    5.30
  -4  -7   3   18.10    4.40
  -4   7   3   18.50    4.70
  -4   7   3   22.20    4.70
   4   7  -3   19.40    3.70
  -4   7   3   21.00    4.60
   4   7  -3   27.00    4.00
  -3  -7   3  218.88   14.00
  -3  -7   3  239.28   16.90
   3  -7  -3  212.78   15.30
   3  -7  -3  209.68   14.50
  -3   7   3  230.58   14.60
  -3   7   3  222.98   15.00
   3   7  -3  221.68   12.60
  -3   7   3  217.38   14.00
   3   7  -3  205.88   12.40
  -2  -7   3  999.10   51.39
   2  -7  -3 1025.00   52.09
   2  -7  -3 1031.60   53.89
  -2  -7   3 1039.30   54.19
  -2   7   3  996.50   51.49
   2   7  -3 1016.50   49.40
   2   7  -3 1059.39   49.30
  -2   7   3 1010.40   52.99
  -2   7   3 1010.10   51.39
  -1  -7   3  573.24   30.50
   1  -7  -3  553.34   33.00
  -1  -7   3  580.84   32.80
   1  -7  -3  573.24   30.80
   1   7  -3  591.14   29.50
   1   7  -3  569.34   27.70
  -1   7   3  564.74   32.70
  -1   7   3  598.24   30.70
   1   7  -3  581.94   27.80
  -1   7   3  616.14   30.50
   0  -7   3   58.79    7.70
   0  -7  -3   46.20    5.00
   0  -7  -3   63.39    8.80
   0  -7  -3   46.50    3.40
   0  -7   3   59.29    5.70
   0   7  -3   47.20    5.60
   0   7   3   57.99    5.00
   0   7   3   69.29    9.10
  -1  -7  -3  210.68   11.70
   1  -7   3  212.58   14.60
  -1  -7  -3  235.58   16.90
  -1  -7  -3  212.88   12.50
   1  -7   3  222.58   13.30
   1   7   3  177.58   15.50
  -1   7  -3  216.98   13.90
   1   7   3  230.08   13.70
  -2  -7  -3  862.71   42.00
   2  -7   3  848.62   44.50
  -2  -7  -3  917.91   47.90
  -2   7  -3  850.11   44.90
   2   7   3  842.82   43.90
  -2   7  -3  831.42   41.80
  -2   7  -3  858.81   41.50
  -3  -7  -3  344.67   23.80
  -3  -7  -3  365.66   19.40
   3  -7   3  329.67   20.20
  -3   7  -3  387.86   22.50
   3   7   3  298.77   18.00
   3   7   3  337.97   23.40
  -3   7  -3  360.96   18.80
   3   7   3  378.96   21.00
  -3   7  -3  368.16   18.70
  -4  -7  -3   49.40    5.80
  -4  -7  -3   64.49   10.20
   4  -7   3   49.30    6.00
  -4   7  -3   39.20    7.50
  -4   7  -3   45.70    5.20
   4   7   3   49.40    7.10
  -4   7  -3   31.70    4.50
   5  -7   3   97.29    8.00
  -5  -7  -3  128.59    9.80
  -5  -7  -3  135.29   13.60
  -5   7  -3  107.49    8.60
  -5   7  -3  115.89    9.40
   5   7   3  113.79   10.70
  -5   7  -3  113.09   13.60
  -6  -7  -3  467.15   27.00
  -6  -7  -3  447.76   30.90
   6   7   3  472.85   28.90
  -6   7  -3  460.85   26.20
  -6   7  -3  488.95   31.00
  -6   7  -3  476.65   27.50
  -7  -7  -3   86.19   13.30
  -7  -7  -3  115.39   10.60
  -7   7  -3   99.79   10.70
  -7   7  -3   99.79   14.60
   7   7   3  102.19   12.70
  -8  -7  -3   13.70    6.00
  -8  -7  -3    2.30    6.00
  -8   7  -3   20.30    6.00
  -8   7  -3   24.70    7.90
   8   7   3   14.40    6.50
  -9  -7  -3   46.50   10.50
  -9  -7  -3   47.10    9.30
  -9   7  -3   41.20    8.80
  -9   7  -3   42.20   10.20
   9   7   3   43.60   10.00
  -8  -8   3   -2.20    6.20
   8  -8  -3   -2.00    1.40
  -8  -8   3    9.50    5.70
   8   8  -3    6.60    5.70
  -8   8   3    0.10    4.10
  -8   8   3    1.70    4.20
   7  -8  -3   -0.60    1.50
  -7  -8   3   -6.10    3.50
  -7  -8   3   -1.50    6.20
  -7   8   3    2.60    4.00
   7   8  -3   -2.10    4.60
  -7   8   3   -3.10    3.30
  -6  -8   3    8.40    6.10
  -6  -8   3   -5.00    3.00
  -6   8   3    2.80    3.50
   6   8  -3    5.30    4.20
  -6   8   3    7.30    4.30
  -5  -8   3    7.00    6.00
   5  -8  -3    1.70    3.20
  -5  -8   3    2.20    3.50
  -5   8   3    6.00    4.00
   5   8  -3    8.30    3.40
  -5   8   3    5.70    3.90
   5   8  -3    0.20    3.20
  -4  -8   3    2.10    3.30
  -4  -8   3    0.00    4.20
   4  -8  -3    9.90    4.40
  -4   8   3   -0.80    2.90
   4   8  -3    5.40    2.70
  -4   8   3    2.40    3.10
   4   8  -3    4.40    3.10
   3  -8  -3   -5.40    3.00
  -3  -8   3    4.40    3.00
   3  -8  -3    0.10    3.20
  -3  -8   3    1.60    4.60
   3   8  -3   -3.00    1.70
  -3   8   3    1.50    3.10
  -3   8   3    9.30    3.40
   3   8  -3    2.00    2.40
   2  -8  -3    2.30    2.90
  -2  -8   3    3.90    4.20
  -2  -8   3    7.40    3.10
   2  -8  -3    7.90    4.60
   2   8  -3    2.90    1.10
   2   8  -3    3.10    1.70
  -2   8   3    6.40    3.10
  -2   8   3    5.10    3.80
   2   8  -3    7.80    2.50
  -2   8   3    5.10    3.10
   1  -8  -3   -0.20    2.60
   1  -8  -3    2.70    4.30
  -1  -8   3    1.10    3.50
  -1  -8   3    3.90    2.70
  -1   8   3   -0.60    2.60
  -1   8   3    6.40    3.60
   1   8  -3    2.80    1.70
   1   8  -3    4.10    2.00
   1   8  -3    7.00    1.60
  -1   8   3    7.00    2.70
   0  -8  -3    5.30    2.40
   0  -8   3    2.70    2.60
   0  -8  -3    7.50    4.80
   0  -8   3   13.70    4.80
   0   8   3    3.60    4.40
   0   8   3    6.30    2.40
   0   8  -3    4.00    2.00
   0   8  -3    8.60    1.50
   0   8  -3   10.40    2.80
   1  -8   3    2.50    2.50
  -1  -8  -3    2.50    1.40
  -1  -8  -3    4.60    2.30
   1  -8   3    0.10    3.00
  -1  -8  -3   -1.10    4.00
  -1   8  -3   -0.20    2.00
   1   8   3    5.00    2.80
   1   8   3    9.10    4.50
  -1   8  -3    3.30    1.30
  -1   8  -3    4.60    2.70
   2  -8   3   -0.60    2.90
  -2  -8  -3    0.90    4.40
  -2  -8  -3    0.50    1.50
  -2   8  -3    3.30    1.60
  -2   8  -3    1.70    1.80
   2   8   3    0.80    2.50
   2   8   3    1.00    4.70
  -2   8  -3    0.70    2.80
   3  -8   3   14.10    4.10
  -3  -8  -3   19.30    6.40
  -3  -8  -3   11.50    3.00
  -3   8  -3    8.00    4.20
  -3   8  -3    9.70    2.80
   3   8   3    5.90    1.90
  -3   8  -3    9.10    2.60
   3   8   3    8.30    3.90
  -4  -8  -3    2.40    4.80
  -4  -8  -3   -0.30    2.50
   4  -8   3    3.20    2.70
   4   8   3   -2.10    3.10
  -4   8  -3   -3.80    3.30
  -4   8  -3    0.30    2.30
  -4   8  -3    4.20    2.60
   5  -8   3   -2.20    2.10
  -5  -8  -3    0.40    4.90
  -5  -8  -3   -0.90    2.40
  -5   8  -3    1.20    2.90
   5   8   3    3.50    3.70
  -5   8  -3    1.20    3.80
  -5   8  -3   -0.30    2.70
  -6  -8  -3    7.50    6.40
  -6  -8  -3    7.30    3.90
  -6   8  -3    5.30    3.80
  -6   8  -3    3.10    4.80
   6   8   3    8.10    5.00
  -7  -8  -3   14.90    5.40
  -7  -8  -3   20.70    7.80
  -7   8  -3   15.90    6.50
  -7   8  -3   11.70    5.10
   7   8   3   10.90    5.50
  -8  -8  -3    7.60    4.90
  -8  -8  -3   31.10    9.50
  -8   8  -3   13.90    6.20
   8   8   3    7.20    5.30
  -8   8  -3   12.30    6.90
  -7  -9   3    0.10    4.40
  -7  -9   3    0.90    6.30
   7  -9  -3    3.60    1.80
  -7   9   3   -3.70    4.00
  -7   9   3    2.00    4.20
   7   9  -3   13.50    6.40
  -6  -9   3  187.98   14.30
  -6  -9   3  172.38   18.40
   6  -9  -3  174.08   13.30
  -6   9   3  168.78   14.10
   6   9  -3  171.78   15.40
  -6   9   3  158.88   14.20
  -5  -9   3  137.59   15.50
   5  -9  -3  144.59   12.30
  -5  -9   3  155.18   12.60
   5   9  -3  148.79   12.90
  -5   9   3  167.88   13.00
  -5   9   3  138.69   12.70
  -4  -9   3    3.30    3.60
   4  -9  -3    0.50    3.70
  -4  -9   3   13.00    6.80
   4   9  -3   10.50    4.60
  -4   9   3   -2.30    3.40
  -4   9   3    4.80    3.60
   4   9  -3    1.70    3.10
  -3  -9   3   54.09    6.90
  -3  -9   3   39.90    8.90
   3  -9  -3   33.50    7.40
  -3   9   3   54.29    7.60
   3   9  -3   42.70    6.40
  -3   9   3   47.70    7.00
   3   9  -3   40.70    5.50
  -2  -9   3  232.28   15.00
  -2  -9   3  249.58   18.60
   2  -9  -3  227.48   17.50
   2  -9  -3  223.68   15.70
   2   9  -3  225.18   13.30
  -2   9   3  238.88   15.50
  -2   9   3  210.48   14.70
   2   9  -3  205.48   14.90
   1  -9  -3  241.58   18.30
   1  -9  -3  218.98   15.40
  -1  -9   3  230.08   14.80
  -1  -9   3  216.98   17.40
   1   9  -3  244.58   13.10
   1   9  -3  195.38   14.90
   1   9  -3  246.58   13.10
  -1   9   3  219.38   14.20
  -1   9   3  240.28   15.50
   0  -9  -3   -2.10    4.20
   0  -9   3    0.40    2.50
   0  -9   3    5.20    4.70
   0  -9  -3    2.70    3.00
   0   9  -3    6.60    1.90
   0   9  -3    1.40    2.10
   0   9   3   -0.50    1.80
   0   9   3    2.30    3.30
   0   9  -3    6.20    3.60
  -1  -9  -3  196.48   17.60
   1  -9   3  212.38   15.80
  -1   9  -3  217.98   13.60
  -1   9  -3  212.88   11.80
  -1   9  -3  186.08   13.40
   1   9   3  196.08   14.10
  -2  -9  -3  264.87   20.50
   2  -9   3  274.57   17.80
  -2   9  -3  238.38   14.80
  -2   9  -3  257.07   16.80
  -2   9  -3  237.78   14.00
   2   9   3  230.08   16.30
  -3  -9  -3  199.98   12.30
  -3  -9  -3  185.28   17.70
   3  -9   3  197.78   14.40
  -3   9  -3  232.88   15.90
  -3   9  -3  182.98   12.50
  -3   9  -3  206.38   12.40
   3   9   3  180.78   14.30
   3   9   3  190.78   10.00
   4  -9   3   -1.10    2.80
  -4  -9  -3    0.50    2.60
  -4  -9  -3   -8.80    4.20
  -4   9  -3    9.90    3.40
   4   9   3    0.20    3.80
  -4   9  -3    4.20    4.10
  -4   9  -3    4.00    3.10
  -5  -9  -3  233.48   20.80
  -5  -9  -3  215.18   15.10
  -5   9  -3  235.08   18.50
   5   9   3  237.58   17.70
  -5   9  -3  228.88   19.10
  -5   9  -3  219.28   15.50
  -6  -9  -3  159.28   20.20
  -6  -9  -3  190.48   14.00
  -6   9  -3  189.38   14.60
  -6   9  -3  162.08   16.90
   6   9   3  189.68   16.20
  -7  -9  -3   65.89    8.80
  -7  -9  -3   68.99   13.40
  -7   9  -3   53.29   11.10
   7   9   3   54.79   10.10
  -5 -10   3   72.59   13.00
   5 -10  -3   67.59    9.50
  -5 -10   3   58.09    8.50
   5  10  -3   61.29    9.50
  -5  10   3   62.09    9.10
  -5  10   3   71.99    9.80
  -4 -10   3   31.00    9.40
  -4 -10   3   13.50    4.60
   4 -10  -3   13.20    5.30
   4  10  -3   17.30    5.20
  -4  10   3   17.80    5.50
  -4  10   3   11.60    4.70
   3 -10  -3   58.69    9.80
  -3 -10   3   58.59    7.80
  -3 -10   3   78.39   12.30
   3  10  -3   79.29    7.60
  -3  10   3   66.69    8.70
  -3  10   3   62.29    8.30
  -2 -10   3    1.00    4.40
   2 -10  -3   -0.70    4.40
  -2 -10   3    8.10    3.50
   2  10  -3   -6.40    5.10
  -2  10   3    5.50    3.60
  -2  10   3    6.70    3.70
   2  10  -3    5.20    2.90
  -1 -10   3  117.09    9.90
   1 -10  -3  127.49   13.80
  -1 -10   3  143.89   13.80
  -1  10   3  123.59    9.60
   1  10  -3  126.49    7.70
   0 -10  -3   60.79   10.50
   0 -10   3   41.30    8.20
   0 -10   3   43.20    5.80
   0  10   3   39.20    6.80
   0  10  -3   37.10    4.80
   0  10  -3   30.10    6.60
   0  10  -3   45.90    5.20
  -1 -10  -3   62.09   11.70
   1 -10   3   60.89    9.30
  -1  10  -3   69.49    7.10
   1  10   3   64.59    8.30
  -1  10  -3   73.99    6.10
  -1  10  -3   50.79    7.20
   2 -10   3    5.80    4.20
  -2 -10  -3    6.30    6.30
  -2 -10  -3   -1.60    1.20
   2  10   3   -3.20    3.40
  -2  10  -3    1.60    3.40
  -2  10  -3    5.30    3.30
  -2  10  -3    1.30    2.20
  -3 -10  -3  105.69   15.20
   3 -10   3   88.79   10.90
  -3  10  -3   92.29   10.00
   3  10   3   97.69   10.20
  -3  10  -3  101.39    8.40
   4 -10   3   23.20    5.60
  -4 -10  -3   10.80    7.70
  -4  10  -3   19.70    4.80
   4  10   3   14.30    5.70
  -4  10  -3   15.70    5.80
  -5 -10  -3   38.80   10.80
   5  10   3   25.80    7.20
  -5  10  -3   38.30    8.40
  -5  10  -3   30.60    6.10
  -1 -11   3   68.59   11.40
   1 -11  -3   72.59   11.90
  -1  11   3   54.19    6.80
  -1  11   3   52.49    8.50
   1  11  -3   71.69    7.20
   0 -11  -3   -3.90    6.00
   0 -11   3    3.90    5.40
   0  11   3    5.30    4.50
   0  11  -3    4.00    2.30
  -1 -11  -3   68.19   12.20
   1 -11   3   73.79   10.90
  -1  11  -3   62.49    7.50
  -1  11  -3   69.79    7.20
   1  11   3   78.29   10.00
 -12   0   4   13.10    6.20
  12   0  -4    3.20    6.70
 -12   0   4   13.00    5.40
 -12   0   4   21.80    5.90
 -11   0   4    1.90    4.30
  11   0  -4    4.70    6.00
 -11   0   4    0.00    3.30
 -11   0   4    7.20    4.20
 -10   0   4  546.85   31.30
 -10   0   4  547.95   31.50
 -10   0   4  511.45   30.70
  10   0  -4  607.54   37.40
  -9   0   4   10.20    3.70
  -9   0   4   14.10    4.60
  -9   0   4   11.30    4.00
   9   0  -4   11.40    5.90
   8   0  -4   27.50    5.00
  -8   0   4   28.80    5.10
  -8   0   4   23.90    5.20
  -8   0   4   28.20    5.00
  -8   0   4   30.30    5.40
   8   0  -4   48.50    9.00
  -7   0   4   28.10    4.70
  -7   0   4   30.10    4.60
  -7   0   4   28.20    5.70
   7   0  -4   27.30    4.50
  -7   0   4   28.70    4.50
   7   0  -4   23.20    6.00
  -6   0   4 2298.77  111.09
  -6   0   4 2110.19  112.29
  -6   0   4 2412.16  110.79
   6   0  -4 2341.57  110.99
  -6   0   4 2273.27  110.79
   6   0  -4 2263.87  110.99
   6   0  -4 2384.76  113.89
   5   0  -4   27.00    4.80
  -5   0   4   24.40    3.50
  -5   0   4   20.70    4.20
   5   0  -4   23.20    3.50
  -5   0   4   19.10    3.20
   5   0  -4   16.50    3.10
  -5   0   4   19.90    3.30
   4   0  -4   63.49    6.10
  -4   0   4   59.89    5.00
  -4   0   4   58.89    5.60
   4   0  -4   65.19    5.10
  -4   0   4   57.99    4.70
  -4   0   4   62.19    4.90
   4   0  -4   60.39    4.90
  -3   0   4   41.40    3.50
   3   0  -4   40.50    3.80
   3   0  -4   46.80    3.80
  -3   0   4   44.80    3.70
  -3   0   4   43.30    4.20
  -3   0   4   46.40    3.90
   3   0  -4   45.70    4.50
   2   0  -4 5265.47  248.48
  -2   0   4 4987.30  247.68
  -1   0   4   15.00    2.00
  -1   0   4   14.60    2.80
   1   0  -4   11.60    1.70
   1   0  -4   10.20    1.70
   1   0  -4   12.10    1.90
   1   0  -4    9.80    1.90
  -1   0   4   11.60    1.60
  -1   0   4   11.80    1.90
   0   0   4  384.56   19.30
   0   0  -4  385.16   19.60
   0   0   4  402.06   19.70
   0   0  -4  375.06   19.60
   0   0  -4  406.26   21.20
   0   0  -4  388.46   19.60
   0   0   4  387.76   19.40
   0   0   4  385.26   20.90
  -1   0  -4   -0.10    1.00
  -1   0  -4    1.70    1.50
   1   0   4   -0.70    1.50
  -1   0  -4    1.40    1.20
   1   0   4    1.60    1.20
  -1   0  -4    2.00    1.80
   1   0   4    1.80    1.00
   2   0   4 3948.90  182.88
  -2   0  -4 4156.28  184.18
   2   0   4 3733.83  185.08
  -2   0  -4 3583.54  185.58
  -3   0  -4  262.57   16.30
   3   0   4  279.17   15.30
  -3   0  -4  263.27   15.80
   3   0   4  270.67   15.50
   3   0   4  274.07   17.60
  -4   0  -4  825.82   43.70
  -4   0  -4  844.12   44.40
   4   0   4  864.81   45.30
  -4   0  -4  831.82   43.30
   4   0   4  793.82   42.30
   4   0   4  874.41   43.00
   5   0   4   10.70    4.10
   5   0   4    2.80    2.40
   5   0   4    0.60    2.30
  -5   0  -4    8.40    3.30
  -5   0  -4    2.90    2.60
  -5   0  -4    4.60    1.70
  -5   0  -4    7.40    3.30
   6   0   4 1251.27   56.99
  -6   0  -4 1118.09   57.19
  -6   0  -4 1024.10   53.69
  -6   0  -4 1123.19   56.99
   6   0   4 1047.70   55.39
  -6   0  -4 1041.40   57.09
  -7   0  -4  149.09    9.90
  -7   0  -4  183.78   13.80
  -7   0  -4  171.88   13.60
   7   0   4  166.08   12.00
   7   0   4  193.68   13.30
   8   0   4  515.35   30.90
  -8   0  -4  573.24   33.10
  -8   0  -4  548.05   28.00
  -8   0  -4  554.14   33.10
   8   0   4  627.94   32.80
   9   0   4   -0.30    3.30
  -9   0  -4    0.80    3.90
  -9   0  -4   29.00    7.00
 -10   0  -4  111.59   13.10
 -10   0  -4  127.29   12.80
  10   0   4  133.39   12.70
  11   0   4   15.40    5.80
 -11   0  -4    4.90    5.40
 -11   0  -4   11.50    6.70
 -12   0  -4  195.58   19.20
  12   0   4  243.08   18.20
 -12  -1   4    5.20    4.70
 -12  -1   4    3.90    4.10
 -12  -1   4    1.50    4.90
  12  -1  -4   -3.10    6.80
 -12   1   4    6.90    4.90
 -12   1   4    7.60    4.60
  12   1  -4  -13.60    5.70
 -12   1   4    5.50    4.70
 -11  -1   4   23.60    5.40
 -11  -1   4   22.90    5.50
 -11  -1   4   14.50    5.80
  11  -1  -4   30.80    9.30
 -11   1   4   32.40    6.60
 -11   1   4   21.20    6.00
 -11   1   4   20.10    5.90
  11   1  -4   25.10    9.00
 -10  -1   4    5.50    3.60
 -10  -1   4   11.20    4.20
  10  -1  -4    4.60    5.80
 -10  -1   4    5.00    4.40
  10   1  -4   10.00    7.20
 -10   1   4    4.80    3.90
 -10   1   4    3.80    3.60
 -10   1   4    2.80    3.60
  -9  -1   4  159.98   12.00
  -9  -1   4  173.58   12.00
  -9  -1   4  164.68   12.90
   9  -1  -4  177.98   15.70
  -9   1   4  153.88   12.10
   9   1  -4  209.08   18.00
  -9   1   4  172.78   12.80
   9   1  -4  170.58   12.20
  -9   1   4  163.28   12.80
   8  -1  -4    1.30    3.80
  -8  -1   4   -0.40    3.00
   8  -1  -4    3.00    2.70
  -8  -1   4    2.30    3.20
  -8  -1   4    5.80    2.80
  -8  -1   4    4.00    2.70
   8   1  -4    7.40    5.20
  -8   1   4    2.10    2.90
  -8   1   4    1.70    2.60
  -8   1   4    1.40    2.80
   8   1  -4    2.30    2.30
   7  -1  -4   79.19    7.40
  -7  -1   4   93.99    7.10
   7  -1  -4   81.99   10.40
   7  -1  -4   79.69    7.00
  -7  -1   4  108.59    8.30
  -7  -1   4   81.59    8.30
  -7  -1   4   98.19    7.50
  -7   1   4   70.39    8.30
   7   1  -4   91.69   10.50
   7   1  -4   79.09    7.00
  -7   1   4   77.99    7.00
  -7   1   4  108.89    8.30
   7   1  -4   87.99    7.60
  -7   1   4   85.29    7.60
  -6  -1   4    2.90    1.90
  -6  -1   4    1.30    2.40
   6  -1  -4   -4.50    2.30
  -6  -1   4   -0.60    2.10
  -6  -1   4    4.00    2.10
   6  -1  -4   -1.60    1.70
   6  -1  -4    1.90    2.10
   6   1  -4   -0.30    2.90
   6   1  -4    1.10    2.00
  -6   1   4    1.30    2.20
  -6   1   4    1.20    2.50
   6   1  -4    1.90    1.80
  -6   1   4    3.70    2.10
  -6   1   4    0.90    2.00
   5  -1  -4  511.55   27.00
   5  -1  -4  508.65   26.60
   5  -1  -4  518.95   28.30
  -5  -1   4  436.16   27.10
  -5  -1   4  506.35   26.70
  -5  -1   4  520.35   26.50
  -5  -1   4  524.95   26.00
   5   1  -4  522.25   26.60
  -5   1   4  509.95   27.80
   5   1  -4  489.85   26.30
  -5   1   4  520.45   27.10
  -5   1   4  530.25   26.30
   5   1  -4  535.05   29.30
  -5   1   4  519.45   26.70
   4  -1  -4  225.58   12.90
  -4  -1   4  194.08   13.10
  -4  -1   4  232.98   12.80
   4  -1  -4  240.78   14.20
   4  -1  -4  232.98   13.30
  -4  -1   4  237.38   12.30
  -4  -1   4  223.18   12.90
   4   1  -4  232.78   12.70
   4   1  -4  221.48   12.70
   4   1  -4  232.38   14.60
  -4   1   4  224.88   12.50
  -4   1   4  230.28   13.30
  -4   1   4  231.58   13.90
  -4   1   4  238.18   13.00
  -3  -1   4  366.16   19.40
   3  -1  -4  384.96   20.20
   3  -1  -4  370.86   19.60
  -3  -1   4  379.56   19.40
   3  -1  -4  335.57   19.10
   3  -1  -4  336.37   18.60
  -3  -1   4  383.76   19.20
  -3   1   4  392.16   19.70
  -3   1   4  363.46   18.80
  -3   1   4  379.26   20.00
   3   1  -4  387.96   20.40
   3   1  -4  371.56   19.20
   3   1  -4  370.86   19.00
  -3   1   4  377.86   19.30
  -2  -1   4   34.50    4.00
  -2  -1   4   27.50    2.30
   2  -1  -4   28.10    2.40
   2  -1  -4   27.90    2.90
  -2  -1   4   28.90    2.90
  -2  -1   4   30.20    2.00
   2  -1  -4   27.30    2.90
   2  -1  -4   29.90    3.70
  -2   1   4   32.60    3.00
   2   1  -4   34.50    3.10
  -2   1   4   32.70    2.60
  -2   1   4   29.10    3.60
  -2   1   4   30.90    3.00
   2   1  -4   30.10    3.20
   2   1  -4   31.30    2.60
   1  -1  -4  496.05   24.80
   1  -1  -4  477.05   24.20
   1  -1  -4  518.95   25.30
   1  -1  -4  486.25   24.90
  -1  -1   4  510.05   26.50
  -1  -1   4  483.35   24.70
   1   1  -4  504.15   26.30
   1   1  -4  495.45   25.20
   1   1  -4  489.15   24.40
  -1   1   4  510.15   24.30
   1   1  -4  498.85   24.10
  -1   1   4  491.35   24.70
  -1   1   4  486.65   25.10
  -1   1   4  495.35   24.90
   0  -1  -4  958.00   46.00
   0  -1   4  921.81   47.60
   0  -1  -4  931.21   45.60
   0  -1  -4  986.30   45.30
   0  -1  -4  942.31   45.50
   0  -1   4  966.00   45.70
   0   1   4  953.50   45.50
   0   1  -4  850.21   45.90
   0   1   4  916.21   45.90
   0   1   4 1026.00   46.70
   0   1  -4  861.51   45.00
   0   1  -4  944.21   44.60
   0   1  -4  916.11   47.70
   0   1  -4  953.90   45.70
  -1  -1  -4  689.63   32.60
   1  -1   4  602.84   35.00
  -1  -1  -4  664.53   33.30
  -1  -1  -4  642.94   33.00
   1   1   4  709.33   33.30
   1   1   4  652.23   32.90
   1   1   4  663.73   32.30
  -1   1  -4  644.74   31.40
  -1   1  -4  598.14   32.00
  -2  -1  -4    7.40    2.50
  -2  -1  -4    4.00    2.10
  -2  -1  -4    5.40    2.10
   2  -1   4    5.90    3.30
  -2   1  -4    3.60    1.60
   2   1   4    4.20    1.90
   2   1   4    6.40    2.40
  -2   1  -4    4.00    1.60
   2   1   4    5.50    2.30
   3  -1   4   55.19    3.90
  -3  -1  -4   55.29    5.60
  -3  -1  -4   44.90    5.60
   3  -1   4   57.99    7.40
   3  -1   4   59.09    4.00
  -3  -1  -4   48.00    5.40
   3   1   4   49.00    5.60
   3   1   4   47.30    5.20
  -3   1  -4   61.39    5.30
  -3   1  -4   51.19    5.00
   3   1   4   61.69    5.60
  -4  -1  -4  332.87   21.00
   4  -1   4  342.27   18.40
   4  -1   4  361.66   18.50
  -4  -1  -4  363.66   20.40
  -4  -1  -4  344.27   19.20
   4  -1   4  365.56   23.00
  -4  -1  -4  352.96   20.70
   4   1   4  358.66   20.70
   4   1   4  361.76   20.30
  -4   1  -4  311.37   19.40
  -4   1  -4  369.26   20.10
  -4   1  -4  318.97   21.20
   4   1   4  309.37   19.40
  -5  -1  -4  309.77   17.80
  -5  -1  -4  249.88   15.70
   5  -1   4  282.47   15.70
  -5  -1  -4  279.07   17.40
   5  -1   4  291.37   15.80
  -5  -1  -4  298.47   18.00
  -5   1  -4  267.27   18.30
  -5   1  -4  280.37   17.30
   5   1   4  250.37   16.40
  -5   1  -4  268.87   16.90
  -5   1  -4  248.58   13.80
   5   1   4  282.27   17.60
   6  -1   4    1.10    2.10
  -6  -1  -4    9.20    2.70
  -6  -1  -4    7.90    3.40
  -6  -1  -4    3.60    2.90
   6  -1   4    6.70    2.90
  -6  -1  -4   11.90    3.80
   6   1   4    4.50    3.70
   6   1   4    9.60    3.20
  -6   1  -4    5.10    3.40
  -6   1  -4   11.30    3.80
  -6   1  -4    0.30    3.20
  -7  -1  -4    9.20    4.20
  -7  -1  -4    7.80    3.50
  -7  -1  -4    8.50    2.80
   7  -1   4    3.80    2.70
   7  -1   4    5.30    3.00
  -7   1  -4    7.40    3.80
  -7   1  -4    9.70    4.30
   7   1   4    4.70    2.80
   7   1   4    0.30    3.50
  -7   1  -4    9.90    4.30
   8  -1   4   12.80    3.90
  -8  -1  -4   17.70    5.50
  -8  -1  -4   13.50    4.70
   8  -1   4   24.60    5.10
  -8  -1  -4   18.90    4.10
  -8   1  -4   19.50    5.90
  -8   1  -4   21.60    6.20
   8   1   4   42.10    7.90
  -9  -1  -4   42.60    8.20
   9  -1   4   50.19    7.30
  -9  -1  -4   40.50    5.50
   9  -1   4   43.50    6.60
  -9  -1  -4   49.00    8.00
  -9   1  -4   42.00    8.40
  -9   1  -4   40.80    8.20
   9   1   4   51.89    8.60
 -10  -1  -4    7.30    5.20
  10  -1   4    9.40    4.50
 -10  -1  -4    3.80    2.50
 -10  -1  -4    5.40    4.20
  10   1   4    2.60    4.90
 -10   1  -4    7.30    5.30
 -10   1  -4   10.90    5.50
  11  -1   4    4.30    4.30
 -11  -1  -4   13.80    6.00
 -11  -1  -4    6.70    4.20
 -11   1  -4    5.90    5.40
  11   1   4    9.80    5.30
 -11   1  -4    2.70    5.40
 -12  -1  -4    9.00    6.00
 -12  -1  -4    3.30    5.10
  12  -1   4    0.00    4.20
 -12   1  -4    3.10    5.00
  12   1   4   -0.70    5.70
 -12   1  -4   -1.10    5.50
 -12  -2   4   -1.00    2.60
 -12  -2   4   17.90    4.40
  12  -2  -4   24.90    8.10
 -12  -2   4    3.80    5.60
 -12   2   4    5.60    5.60
 -12   2   4   10.80    5.70
  12   2  -4   -1.50    6.70
 -12   2   4    0.90    4.10
 -11  -2   4    1.70    3.10
  11  -2  -4    1.50    5.40
 -11  -2   4    3.40    3.70
 -11  -2   4    6.50    5.10
 -11   2   4   -1.40    3.90
 -11   2   4    2.10    3.80
 -11   2   4    9.00    4.50
  11   2  -4   10.60    7.40
 -10  -2   4  394.46   24.00
 -10  -2   4  346.67   21.20
  10  -2  -4  367.06   26.10
 -10  -2   4  354.46   21.90
 -10   2   4  381.96   22.50
  10   2  -4  376.86   29.20
 -10   2   4  391.16   24.30
 -10   2   4  370.16   23.30
  10   2  -4  369.76   22.30
  -9  -2   4   70.69    6.90
  -9  -2   4   79.09    9.30
   9  -2  -4   81.79   11.60
  -9  -2   4   67.79    8.40
  -9  -2   4   82.89    7.50
  -9   2   4   83.19    7.70
   9   2  -4   79.29   13.10
  -9   2   4   87.69    8.90
  -9   2   4   72.99    8.20
   9   2  -4   87.79    7.80
  -8  -2   4   12.00    3.30
   8  -2  -4   10.30    4.70
  -8  -2   4   20.00    4.50
  -8  -2   4    7.30    2.60
  -8  -2   4    9.60    3.90
  -8   2   4    8.80    3.70
   8   2  -4    7.50    5.60
  -8   2   4   10.40    3.50
  -8   2   4    5.60    3.70
   8   2  -4   12.50    3.40
  -7  -2   4   26.90    3.90
  -7  -2   4   22.10    3.40
   7  -2  -4   24.30    5.80
   7  -2  -4   27.20    4.50
  -7  -2   4   16.60    4.40
  -7  -2   4   24.50    4.20
   7  -2  -4   23.30    4.50
  -7   2   4   23.40    3.80
   7   2  -4   22.40    3.80
  -7   2   4   21.80    4.60
   7   2  -4   22.00    4.30
   7   2  -4   27.90    7.40
  -7   2   4   23.30    4.60
  -6  -2   4 1133.69   53.89
   6  -2  -4 1094.89   55.09
  -6  -2   4 1102.09   54.49
  -6  -2   4 1132.09   58.29
  -6  -2   4 1161.68   55.69
  -6  -2   4 1055.69   54.79
   6  -2  -4 1075.79   55.79
   6  -2  -4 1132.49   57.09
  -6   2   4 1117.39   55.49
  -6   2   4 1125.49   56.49
   6   2  -4 1091.59   54.49
   6   2  -4 1112.49   55.09
  -6   2   4 1110.59   55.89
  -6   2   4 1077.19   54.29
   6   2  -4 1076.69   58.99
  -5  -2   4  110.19    6.50
   5  -2  -4   96.69    7.50
  -5  -2   4  116.59    7.30
   5  -2  -4  112.89    9.00
  -5  -2   4  112.79    7.30
  -5  -2   4  115.69    9.90
  -5  -2   4  108.49    8.10
   5  -2  -4   95.79    8.00
  -5  -2   4  126.49    9.20
  -5   2   4  101.69    8.10
   5   2  -4  107.09    7.50
  -5   2   4  116.09    8.10
  -5   2   4  107.09    7.00
   5   2  -4  109.09   10.10
  -5   2   4  114.49    8.70
   5   2  -4   96.09    7.00
   4  -2  -4   11.20    2.50
   4  -2  -4    1.40    2.10
  -4  -2   4    7.20    2.60
  -4  -2   4    3.20    2.70
   4  -2  -4    8.70    2.50
  -4  -2   4    8.10    1.30
  -4  -2   4    6.30    2.30
  -4   2   4    5.80    2.20
  -4   2   4    5.70    1.50
  -4   2   4    1.50    1.50
   4   2  -4    6.90    1.80
   4   2  -4    2.80    2.50
  -4   2   4    5.00    2.30
   3  -2  -4   12.90    2.30
  -3  -2   4   11.50    3.30
  -3  -2   4    9.90    2.30
  -3  -2   4   10.90    2.90
   3  -2  -4   10.00    2.40
   3  -2  -4   14.80    3.10
   3   2  -4   10.60    2.90
   3   2  -4   10.20    1.80
  -3   2   4   14.90    2.90
  -3   2   4    8.60    2.50
  -3   2   4   11.20    1.60
  -3   2   4   13.10    2.50
   3   2  -4   14.10    2.10
  -2  -2   4 1795.12   88.29
   2  -2  -4 1842.72   87.29
  -2  -2   4 1866.91   88.99
   2  -2  -4 1747.63   85.79
   2  -2  -4 1812.82   86.89
  -2  -2   4 1757.22   86.99
   2  -2  -4 1896.31   87.89
  -2   2   4 1792.22   87.59
   2   2  -4 1835.42   86.69
   2   2  -4 1867.71   85.99
  -2   2   4 1839.52   85.89
  -2   2   4 1755.72   86.89
  -2   2   4 1784.32   87.19
   1  -2  -4   53.39    4.20
   1  -2  -4   54.29    4.30
  -1  -2   4   53.29    4.30
   1  -2  -4   58.89    5.00
  -1  -2   4   57.89    4.90
   1  -2  -4   55.39    3.30
  -1  -2   4   51.09    5.90
  -1   2   4   54.29    4.30
  -1   2   4   59.39    4.30
  -1   2   4   56.29    4.90
   0  -2  -4  127.99    7.20
   0  -2   4  137.19    8.00
   0  -2   4  136.69    8.40
   0  -2   4  115.69   10.30
   0  -2  -4  139.39    7.90
   0  -2  -4  122.09    7.70
   0  -2  -4  130.39    8.70
   0   2   4  128.39    8.70
   0   2   4  135.89    7.90
  -1  -2  -4   17.90    2.80
   1  -2   4   14.00    2.60
  -1  -2  -4   19.70    3.50
  -1  -2  -4   14.00    2.30
   1  -2   4    9.60    3.90
  -1   2  -4   19.50    3.00
   1   2   4   18.10    2.90
   1   2   4   16.00    3.30
   1   2   4   14.90    2.50
   2  -2   4 1265.97   67.69
  -2  -2  -4 1260.37   63.99
  -2  -2  -4 1314.37   63.09
  -2   2  -4 1214.68   62.59
   2   2   4 1264.47   64.09
  -2   2  -4 1318.67   61.39
   2   2   4 1323.57   62.99
  -2   2  -4 1321.17   61.39
   2   2   4 1330.97   62.99
  -3  -2  -4    8.50    2.20
  -3  -2  -4    3.20    2.20
  -3  -2  -4   10.20    3.00
   3  -2   4    8.20    3.90
  -3  -2  -4    4.30    2.30
  -3   2  -4    9.20    1.80
  -3   2  -4    7.90    2.10
   3   2   4    7.00    2.30
  -3   2  -4    3.50    2.90
   3   2   4   11.00    2.80
   3   2   4   10.80    3.00
  -3   2  -4    6.50    1.70
  -4  -2  -4  192.48   12.50
   4  -2   4  184.78   15.60
  -4  -2  -4  184.98   11.70
  -4  -2  -4  169.28   11.80
  -4  -2  -4  192.88   12.50
  -4   2  -4  183.18   11.10
   4   2   4  171.88   12.00
  -4   2  -4  149.59   13.10
  -4   2  -4  163.98    9.60
   4   2   4  179.98   11.70
  -4   2  -4  195.58   12.10
   4   2   4  188.28   12.30
  -5  -2  -4   15.30    3.70
  -5  -2  -4   12.50    4.00
   5  -2   4   13.60    2.00
   5  -2   4   14.40    2.00
  -5  -2  -4   14.30    3.80
  -5  -2  -4   13.70    3.80
  -5  -2  -4   15.40    3.80
   5   2   4   20.50    4.90
   5   2   4   16.20    4.00
  -5   2  -4   19.40    5.10
  -5   2  -4   13.80    3.40
  -5   2  -4   12.00    3.60
  -6  -2  -4  400.06   24.70
  -6  -2  -4  419.36   24.40
  -6  -2  -4  432.66   24.50
   6  -2   4  458.85   22.40
  -6  -2  -4  419.96   25.60
   6  -2   4  446.46   22.40
  -6   2  -4  424.06   25.30
   6   2   4  440.16   25.90
  -6   2  -4  416.66   24.40
  -6   2  -4  405.36   26.60
   6   2   4  421.06   24.80
  -7  -2  -4    0.20    3.10
  -7  -2  -4   -5.10    2.10
   7  -2   4   -1.40    2.00
   7  -2   4    0.10    2.00
  -7  -2  -4    3.10    3.70
  -7  -2  -4    1.20    2.30
   7   2   4   -1.40    3.20
  -7   2  -4    2.70    3.50
   7   2   4   -1.80    2.50
  -7   2  -4   -3.80    2.70
  -7   2  -4    1.20    2.60
  -8  -2  -4  120.79   10.10
  -8  -2  -4  108.29    9.60
  -8  -2  -4  113.39   11.00
   8  -2   4  101.99    8.40
   8  -2   4  105.59    8.50
  -8   2  -4  110.49   13.80
  -8   2  -4  102.99   11.20
   8   2   4  119.49   11.90
   9  -2   4    2.70    3.00
   9  -2   4   -0.60    2.80
  -9  -2  -4    1.40    3.10
  -9  -2  -4    0.00    2.80
  -9  -2  -4    4.80    3.90
  -9   2  -4    3.30    4.50
   9   2   4   -0.40    3.90
  -9   2  -4   -4.90    3.20
 -10  -2  -4  113.89    9.90
  10  -2   4  107.09    9.40
 -10  -2  -4  101.39   11.70
 -10  -2  -4  111.09   10.50
 -10   2  -4   93.69   13.30
  10   2   4  128.69   12.90
 -10   2  -4   76.49   12.30
 -11  -2  -4   -3.80    2.80
  11  -2   4   -1.60    2.20
  11  -2   4   -4.90    3.90
 -11  -2  -4   -5.70    4.20
 -11  -2  -4   -1.90    3.50
 -11   2  -4   -3.80    5.00
  11   2   4    5.50    5.50
 -11   2  -4    9.20    6.20
 -12  -2  -4   58.29    8.60
 -12  -2  -4   57.69   10.20
  12   2   4   39.80    9.10
 -12   2  -4   41.90   10.10
 -12   2  -4   54.99   11.20
 -12  -3   4   12.10    6.70
  12  -3  -4   37.00    8.30
 -12   3   4   21.80    5.90
  12   3  -4   29.20   10.90
 -12   3   4   31.60    7.60
 -12   3   4    9.70    5.50
 -11  -3   4   55.59    9.60
  11   3  -4   60.99   12.60
 -11   3   4   29.30    7.20
 -11   3   4   49.99    7.60
 -10  -3   4    1.70    3.80
 -10  -3   4    5.50    3.70
 -10  -3   4   -3.20    2.30
 -10  -3   4   -0.10    2.70
 -10  -3   4   -3.20    1.40
  10  -3  -4    2.10    4.70
 -10   3   4   -0.30    3.00
  10   3  -4    3.10    3.10
 -10   3   4   -0.30    3.30
  10   3  -4   11.70    7.20
 -10   3   4    1.80    3.70
  -9  -3   4  212.28   13.60
   9  -3  -4  272.37   18.80
  -9  -3   4  230.18   14.70
  -9  -3   4  236.58   14.60
  -9  -3   4  228.28   16.80
  -9  -3   4  258.87   17.40
   9   3  -4  261.27   22.30
  -9   3   4  247.28   15.40
  -9   3   4  234.58   16.70
  -9   3   4  254.77   17.60
   9   3  -4  245.58   15.30
  -8  -3   4   83.39    8.70
   8  -3  -4   86.49    9.90
  -8  -3   4   87.39    9.00
  -8  -3   4  105.29   13.40
  -8  -3   4   96.99    7.20
  -8  -3   4   76.99    6.10
  -8   3   4   85.89    9.00
   8   3  -4   78.79   12.50
  -8   3   4   93.99    7.50
  -8   3   4   96.49    9.10
   8   3  -4   88.49    7.40
   7  -3  -4  257.27   15.60
  -7  -3   4  268.17   17.00
   7  -3  -4  219.08   20.20
  -7  -3   4  223.68   13.50
  -7  -3   4  268.07   16.50
   7  -3  -4  244.58   17.20
  -7  -3   4  251.07   13.40
  -7  -3   4  268.77   19.30
  -7  -3   4  284.67   14.80
  -7   3   4  258.97   16.80
  -7   3   4  250.07   14.60
   7   3  -4  264.47   14.70
  -7   3   4  254.97   16.20
   7   3  -4  252.97   20.00
   7   3  -4  241.18   15.60
  -6  -3   4   13.20    4.90
  -6  -3   4    5.10    3.00
  -6  -3   4   13.30    3.90
   6  -3  -4    7.90    3.70
  -6  -3   4    9.60    1.30
   6  -3  -4   11.10    3.00
  -6   3   4    8.40    3.20
  -6   3   4    9.00    2.20
   6   3  -4    7.30    2.20
  -6   3   4    8.00    3.40
   6   3  -4    7.40    2.80
   6   3  -4    7.70    4.70
  -5  -3   4  616.24   31.50
   5  -3  -4  587.24   31.70
  -5  -3   4  640.04   32.60
   5  -3  -4  592.44   30.80
  -5  -3   4  599.94   33.70
   5  -3  -4  592.74   32.30
  -5   3   4  570.04   31.90
   5   3  -4  519.95   33.60
   5   3  -4  628.94   30.80
  -5   3   4  635.24   31.60
  -5   3   4  612.44   29.70
  -5   3   4  571.94   31.70
   5   3  -4  589.04   29.90
  -4  -3   4  292.17   17.40
   4  -3  -4  264.57   14.80
   4  -3  -4  255.87   15.60
  -4  -3   4  268.47   15.40
   4  -3  -4  256.67   16.00
  -4  -3   4  288.47   16.90
  -4   3   4  260.47   15.80
   4   3  -4  264.57   14.00
  -4   3   4  258.87   15.20
  -4   3   4  255.47   15.50
  -4   3   4  285.07   13.70
   4   3  -4  264.37   14.30
   4   3  -4  218.88   16.30
   3  -3  -4  836.32   41.20
   3  -3  -4  836.22   41.70
  -3  -3   4  856.61   43.20
  -3  -3   4  801.02   40.80
   3  -3  -4  807.32   40.30
  -3  -3   4  792.12   42.20
  -3   3   4  816.62   41.40
   3   3  -4  805.52   39.40
   3   3  -4  734.03   40.90
  -3   3   4  820.22   38.90
  -3   3   4  862.21   41.30
  -3   3   4  805.12   40.70
   3   3  -4  823.82   39.70
  -2  -3   4   96.39    6.70
   2  -3  -4   93.19    6.80
   2  -3  -4   92.89    6.40
   2  -3  -4   86.79    7.30
  -2  -3   4  107.29    9.20
  -2  -3   4   98.69    7.90
  -2   3   4  106.89    7.10
   2   3  -4  100.19    5.00
  -2   3   4  109.29    7.60
  -2   3   4   99.19    6.80
   1  -3  -4  872.81   41.50
   1  -3  -4  898.21   43.00
  -1  -3   4  801.22   47.10
  -1  -3   4  867.21   43.30
   1  -3  -4  931.71   44.50
  -1  -3   4  873.81   44.30
   1  -3  -4  905.21   43.40
  -1   3   4  872.31   43.20
  -1   3   4  885.61   44.30
  -1   3   4  867.71   43.20
   0  -3  -4  452.65   26.10
   0  -3   4  513.55   25.90
   0  -3   4  507.95   25.30
   0  -3  -4  500.65   25.00
   0  -3  -4  511.95   25.00
   0   3   4  505.55   25.20
   0   3   4  444.46   26.30
   0   3   4  503.15   24.90
   1  -3   4 1140.89   65.29
   1  -3   4 1330.37   60.29
  -1  -3  -4 1164.78   60.89
   1  -3   4 1301.97   60.19
  -1  -3  -4 1271.67   59.79
  -1  -3  -4 1250.77   59.49
   1   3   4 1254.27   59.99
   1   3   4 1118.69   61.39
  -2  -3  -4  159.58    9.90
  -2  -3  -4  176.38    9.50
   2  -3   4  150.38   14.40
  -2  -3  -4  170.58   11.10
   2  -3   4  174.78    9.80
  -2  -3  -4  168.98   11.70
   2   3   4  163.68   11.70
  -2   3  -4  148.89   10.30
   2   3   4  162.78    9.70
  -2   3  -4  150.38   12.50
   2   3   4  181.18   10.50
  -3  -3  -4  628.84   34.30
  -3  -3  -4  669.03   33.80
   3  -3   4  616.84   38.40
  -3  -3  -4  667.93   32.90
   3   3   4  609.94   32.10
  -3   3  -4  613.64   35.80
   3   3   4  656.33   34.50
   3   3   4  647.54   33.20
  -3   3  -4  651.33   31.20
  -3   3  -4  638.14   31.80
  -3   3  -4  616.64   32.40
   4  -3   4  377.56   25.40
  -4  -3  -4  355.76   19.60
  -4  -3  -4  304.27   20.00
  -4  -3  -4  363.56   20.00
  -4   3  -4  361.56   19.40
  -4   3  -4  348.67   18.10
   4   3   4  321.37   20.10
   4   3   4  336.77   19.80
   4   3   4  347.57   18.20
  -4   3  -4  304.27   21.50
  -4   3  -4  307.47   17.50
  -5  -3  -4  792.32   38.60
  -5  -3  -4  754.12   39.30
  -5  -3  -4  782.72   39.40
  -5  -3  -4  698.83   39.60
  -5   3  -4  736.93   39.30
  -5   3  -4  762.92   38.10
   5   3   4  750.42   39.80
   5   3   4  672.03   39.20
  -5   3  -4  717.73   41.80
  -6  -3  -4   84.09    8.50
  -6  -3  -4   94.39    8.60
  -6  -3  -4   91.49    7.60
  -6  -3  -4   81.39    8.70
  -6  -3  -4   90.79    6.40
  -6   3  -4  113.29   11.20
   6   3   4   86.59    9.10
  -6   3  -4   90.09    8.00
  -6   3  -4   78.09    8.50
  -7  -3  -4  308.17   19.90
  -7  -3  -4  308.37   19.80
  -7  -3  -4  288.67   17.70
  -7  -3  -4  309.57   16.90
  -7  -3  -4  318.27   19.40
  -7   3  -4  283.87   18.80
   7   3   4  310.67   20.80
  -7   3  -4  280.47   19.90
  -7   3  -4  268.97   21.40
  -8  -3  -4   84.89    7.90
  -8  -3  -4   85.99    7.30
  -8  -3  -4   81.99    9.20
  -8  -3  -4   98.09    9.90
  -8   3  -4   90.69   11.90
   8   3   4   92.49   10.50
  -8   3  -4   81.89   12.20
  -9  -3  -4  248.08   15.70
  -9  -3  -4  247.18   17.40
  -9  -3  -4  253.67   17.70
  -9   3  -4  189.28   19.00
   9   3   4  232.28   19.00
  -9   3  -4  230.08   18.80
 -10  -3  -4   41.00    7.30
 -10  -3  -4   33.40    5.80
 -10  -3  -4   28.60    6.70
  10   3   4   33.60    8.20
 -10   3  -4   31.90    8.10
 -10   3  -4   34.30    8.40
 -11  -3  -4   86.89   11.90
 -11  -3  -4  106.19   10.80
 -11   3  -4   88.59   14.20
  11   3   4  146.69   14.80
 -11   3  -4  103.09   14.50
 -12  -3  -4   12.00    6.30
 -12  -3  -4    7.70    4.60
 -12   3  -4   14.70    7.30
 -12   3  -4    8.50    6.20
  11  -4  -4   39.30    8.00
 -11  -4   4   34.60    8.20
 -11   4   4   34.70    6.10
 -11   4   4   30.70    7.50
  11   4  -4   48.70   11.80
 -11   4   4   49.50    8.80
 -10  -4   4   63.99    9.60
  10  -4  -4   74.39   10.00
 -10   4   4   61.59    7.40
 -10   4   4   63.89    9.80
 -10   4   4   65.89    9.50
  10   4  -4   72.29   13.60
  10   4  -4   55.39    6.90
  -9  -4   4   34.10    9.00
  -9  -4   4   42.50    7.50
   9  -4  -4   34.90    7.00
   9   4  -4   35.60    5.00
   9   4  -4   33.40    9.80
  -9   4   4   38.10    7.20
  -9   4   4   37.90    7.40
  -9   4   4   39.40    5.40
  -8  -4   4  109.39   14.40
   8  -4  -4  106.29   10.40
  -8  -4   4  102.09    9.70
   8  -4  -4  107.59    9.00
  -8  -4   4   98.29    9.50
  -8   4   4  103.19    7.80
   8   4  -4  110.09    7.80
   8   4  -4  147.39   14.90
  -8   4   4   95.49    9.70
  -8   4   4  100.39   10.30
   7  -4  -4  109.69    9.90
  -7  -4   4  100.99   13.00
   7  -4  -4   96.69    8.10
  -7  -4   4  102.59    9.30
  -7  -4   4  103.89    9.50
  -7   4   4   96.59    9.10
   7   4  -4   98.79    8.60
   7   4  -4   92.59   13.10
  -7   4   4   98.89    9.50
   7   4  -4  103.29    7.10
  -7   4   4  107.79    7.20
  -6  -4   4  179.18   14.60
  -6  -4   4  168.38   11.90
   6  -4  -4  180.88   12.80
  -6  -4   4  164.48   12.70
   6  -4  -4  165.08   11.00
   6   4  -4  171.08    9.90
   6   4  -4  157.38   14.40
  -6   4   4  174.68   12.50
  -6   4   4  152.68   12.20
  -6   4   4  172.38    9.80
   6   4  -4  172.08   11.30
  -6   4   4  175.48   12.00
   5  -4  -4   81.89    7.20
  -5  -4   4   88.09    8.50
   5  -4  -4   76.49    7.50
  -5  -4   4   85.69    7.30
  -5  -4   4   77.49    9.90
   5  -4  -4   76.09    6.20
  -5   4   4   79.29    7.40
  -5   4   4   66.59    4.80
  -5   4   4   76.19    7.30
   5   4  -4   74.09    9.60
   5   4  -4   78.59    5.20
  -5   4   4   80.99    7.20
   5   4  -4   80.59    6.20
   4  -4  -4  124.29    9.10
   4  -4  -4  113.29    8.50
  -4  -4   4   99.39    9.80
  -4  -4   4  120.29   10.10
  -4  -4   4  120.09    8.50
   4  -4  -4  112.09    7.50
   4   4  -4  111.39    8.90
  -4   4   4   99.19    8.40
  -4   4   4  100.69    8.30
   4   4  -4  103.49    6.40
  -4   4   4  105.09    5.80
  -4   4   4  106.79    8.10
   4   4  -4  106.99    7.00
   3  -4  -4   74.19    6.50
  -3  -4   4   52.99    5.40
   3  -4  -4   58.79    5.80
   3  -4  -4   60.19    4.90
  -3  -4   4   60.89    7.80
  -3  -4   4   71.59    7.30
  -3   4   4   64.19    5.80
   3   4  -4   65.19    4.30
   3   4  -4   65.29    4.80
  -3   4   4   61.69    5.60
  -3   4   4   63.79    6.10
   3   4  -4   59.79    4.10
   2  -4  -4  152.38    9.70
   2  -4  -4  141.89   10.20
  -2  -4   4  122.39   12.30
  -2  -4   4  158.08   11.00
  -2  -4   4  160.28    9.70
   2  -4  -4  158.78    9.00
  -2   4   4  160.08    9.70
  -2   4   4  157.88   10.50
  -2   4   4  135.39    9.50
   1  -4  -4   74.99    5.70
  -1  -4   4   55.99    9.40
  -1  -4   4   81.49    5.90
  -1  -4   4   77.09    6.80
   1  -4  -4   67.69    5.10
   1  -4  -4   73.29    6.40
  -1   4   4   66.79    5.50
  -1   4   4   76.29    5.60
  -1   4   4   80.29    6.90
   0  -4  -4   51.89    4.30
   0  -4  -4   67.19    4.80
   0  -4   4   42.10    8.40
   0  -4   4   52.59    5.40
   0  -4   4   60.09    5.00
   0  -4  -4   58.49    5.50
   0  -4  -4   64.69    6.70
   0   4   4   62.69    4.60
   0   4   4   50.39    6.60
   1  -4   4   -0.80    3.10
  -1  -4  -4    0.60    1.30
   1  -4   4    1.30    1.80
   1  -4   4    3.60    1.90
  -1  -4  -4   -1.70    2.20
  -1  -4  -4    2.20    1.80
  -1  -4  -4    2.00    1.30
   1   4   4    3.70    1.80
  -1   4  -4    4.20    2.70
   1   4   4    0.50    2.30
   2  -4   4   36.70    4.40
  -2  -4  -4   38.70    5.00
  -2  -4  -4   34.70    3.20
  -2  -4  -4   45.80    4.00
   2  -4   4   44.30    8.80
  -2  -4  -4   32.00    5.80
   2   4   4   35.10    4.50
  -2   4  -4   28.30    5.90
   2   4   4   36.60    3.60
   2   4   4   37.60    6.20
  -3  -4  -4   26.60    2.90
   3  -4   4   23.40    7.30
  -3  -4  -4   28.70    4.40
   3  -4   4   23.10    3.20
  -3  -4  -4   31.10    5.60
   3   4   4   21.90    4.80
   3   4   4   23.60    2.70
  -3   4  -4   21.40    2.00
   3   4   4   28.60    4.40
  -3   4  -4   21.50    2.60
  -3   4  -4   13.40    4.70
  -4  -4  -4   35.30    5.10
  -4  -4  -4   31.10    4.60
  -4  -4  -4   32.00    6.20
  -4   4  -4   39.50    7.00
   4   4   4   45.10    6.80
  -4   4  -4   28.60    4.20
   4   4   4   34.30    5.40
  -4   4  -4   32.50    3.40
  -4   4  -4   23.40    3.70
  -5  -4  -4   10.80    3.20
  -5  -4  -4    9.30    3.30
  -5  -4  -4    9.00    2.50
  -5  -4  -4   11.50    4.40
  -5   4  -4   10.30    2.80
  -5   4  -4    8.90    3.30
   5   4   4    8.40    3.80
  -5   4  -4    6.80    4.30
   5   4   4   11.40    4.00
  -6  -4  -4   -2.40    2.40
  -6  -4  -4   -0.60    1.50
  -6  -4  -4    0.20    3.10
  -6  -4  -4    1.60    2.80
  -6   4  -4    0.20    3.90
   6   4   4    4.10    3.90
  -6   4  -4    2.10    2.20
  -6   4  -4    6.80    3.70
  -7  -4  -4    6.20    3.50
  -7  -4  -4   -0.70    1.60
  -7  -4  -4    5.60    4.10
  -7  -4  -4   -0.70    3.10
  -7   4  -4    2.10    2.70
  -7   4  -4   -1.20    3.90
  -7   4  -4    4.00    3.90
   7   4   4    3.60    3.80
  -8  -4  -4   23.00    5.10
  -8  -4  -4   12.70    3.10
  -8  -4  -4    7.60    4.60
   8   4   4   10.80    5.40
  -8   4  -4   12.00    5.50
  -8   4  -4    7.40    5.40
  -9  -4  -4    8.10    4.70
  -9  -4  -4    7.90    2.30
  -9   4  -4    5.30    5.00
  -9   4  -4    2.00    5.10
   9   4   4    5.80    4.90
 -10  -4  -4    7.10    4.40
 -10  -4  -4   -3.60    3.50
 -10  -4  -4   -2.00    1.40
  10   4   4    8.30    5.50
 -10   4  -4    2.70    5.20
 -10   4  -4   -1.80    4.40
 -11  -4  -4    1.10    4.20
 -11  -4  -4   -4.20    4.30
 -11  -4  -4   -3.50    1.60
  11   4   4   -5.10    5.40
 -11   4  -4   -2.90    5.20
 -11   4  -4    1.90    6.00
 -11  -5   4   14.20    6.80
 -11   5   4   15.80    6.30
 -11   5   4   22.90    4.70
 -11   5   4   24.10    6.70
  11   5  -4   11.60    8.30
 -10  -5   4    4.30    5.90
 -10  -5   4   -0.20    2.60
  10  -5  -4    3.90    3.00
 -10  -5   4   10.50    5.80
 -10   5   4    0.60    2.50
  10   5  -4   15.50    7.90
 -10   5   4    7.30    5.10
 -10   5   4    3.90    4.30
   9  -5  -4  119.59   11.10
  -9  -5   4  101.79   15.10
  -9  -5   4  135.19   12.20
   9  -5  -4  102.39    9.60
  -9   5   4  107.09    8.50
  -9   5   4  142.99   12.70
  -9   5   4  133.19   11.90
   9   5  -4  147.19   16.10
  -8  -5   4   88.39   13.60
   8  -5  -4   76.69    8.60
   8  -5  -4   81.09    7.20
  -8  -5   4   88.79   10.50
   8  -5  -4   71.19    7.40
  -8   5   4   80.29    6.20
   8   5  -4   88.09   13.70
  -8   5   4   92.59   10.90
  -8   5   4   77.69    9.50
  -7  -5   4  120.29   11.00
  -7  -5   4  130.39   11.10
   7  -5  -4  130.39    9.50
   7  -5  -4  152.38   11.20
  -7  -5   4  124.39   13.60
   7   5  -4  161.38   14.80
  -7   5   4  129.69    8.00
  -7   5   4  112.69   10.50
  -7   5   4  116.69   11.10
   7   5  -4  129.99    7.70
   7   5  -4  136.19   14.30
  -6  -5   4   63.19   10.10
   6  -5  -4   52.69    6.90
  -6  -5   4   46.10    7.30
   6  -5  -4   46.00    5.20
  -6  -5   4   56.29    7.40
   6   5  -4   52.89    3.70
  -6   5   4   54.19    3.80
   6   5  -4   61.29    9.50
  -6   5   4   69.49    8.00
  -6   5   4   52.59    7.50
   6   5  -4   49.60    5.70
   5  -5  -4  238.88   16.20
   5  -5  -4  285.67   16.30
   5  -5  -4  244.78   14.40
  -5  -5   4  274.97   16.30
  -5  -5   4  283.77   19.00
  -5   5   4  261.17   16.50
   5   5  -4  261.57   14.90
  -5   5   4  252.27   15.80
  -5   5   4  248.88   16.30
  -5   5   4  231.78   12.50
   5   5  -4  262.07   13.00
  -5   5   4  252.27   12.50
   5   5  -4  233.18   17.00
  -4  -5   4  109.89    8.50
   4  -5  -4  100.99    7.00
   4  -5  -4  102.09    8.40
  -4  -5   4  111.49   10.30
   4  -5  -4  104.69    8.40
  -4  -5   4   77.09    9.50
   4   5  -4  116.29    8.40
   4   5  -4   95.09    6.80
  -4   5   4   94.59    8.30
   4   5  -4  104.19    5.90
  -4   5   4  110.19    8.80
  -4   5   4  100.99    8.20
   3  -5  -4  527.35   28.60
  -3  -5   4  516.05   28.90
  -3  -5   4  487.55   26.80
   3  -5  -4  486.25   27.20
   3  -5  -4  496.35   25.50
   3  -5  -4  463.95   26.70
  -3   5   4  503.05   26.80
  -3   5   4  499.05   27.60
   3   5  -4  553.44   25.00
  -3   5   4  479.45   27.00
   3   5  -4  507.95   24.80
   3   5  -4  510.25   25.20
  -2  -5   4  163.08   14.70
   2  -5  -4  185.08   13.10
   2  -5  -4  186.48   11.50
   2  -5  -4  177.58   10.00
  -2  -5   4  169.78   12.60
   2  -5  -4  158.18   10.90
  -2  -5   4  193.98   11.40
  -2   5   4  177.38   11.30
  -2   5   4  173.48   11.10
  -2   5   4  189.58   12.40
  -1  -5   4  552.14   28.10
  -1  -5   4  536.85   33.50
   1  -5  -4  523.55   26.70
   1  -5  -4  577.04   30.70
   1  -5  -4  541.95   27.90
   1  -5  -4  550.84   28.10
  -1  -5   4  531.75   29.30
  -1   5   4  521.15   27.70
   1   5  -4  523.25   29.00
  -1   5   4  534.55   29.70
  -1   5   4  527.95   27.90
   0  -5   4  181.08   11.00
   0  -5  -4  171.58    9.80
   0  -5   4  191.08   12.00
   0  -5  -4  149.09   10.30
   0  -5   4  205.38   16.70
   0  -5  -4  183.08   13.40
   0  -5  -4  176.08    8.90
   0  -5  -4  182.48   10.70
   0   5   4  168.68   10.30
   0   5  -4  173.68   12.30
   0   5   4  169.78   12.70
   1  -5   4  753.02   37.30
  -1  -5  -4  708.63   39.20
  -1  -5  -4  678.73   35.30
  -1  -5  -4  716.73   35.70
  -1  -5  -4  724.43   36.10
   1  -5   4  727.03   36.60
   1  -5   4  773.62   44.00
  -1  -5  -4  744.23   35.10
  -1   5  -4  763.92   39.00
   1   5   4  607.54   38.50
   1   5   4  717.33   36.60
  -2  -5  -4  273.37   14.60
   2  -5   4  303.07   22.90
   2  -5   4  252.07   15.60
  -2  -5  -4  275.47   18.30
  -2  -5  -4  281.17   15.30
  -2  -5  -4  263.97   14.40
   2   5   4  259.37   18.10
   2   5   4  276.77   16.00
  -2   5  -4  276.67   18.20
  -3  -5  -4  731.13   35.60
  -3  -5  -4  665.23   34.80
  -3  -5  -4  701.03   38.90
  -3  -5  -4  702.03   34.20
   3  -5   4  717.83   35.60
  -3   5  -4  697.43   33.60
   3   5   4  677.23   38.50
   3   5   4  689.33   34.30
   3   5   4  708.23   36.50
  -3   5  -4  686.73   39.20
  -3   5  -4  694.73   34.10
  -4  -5  -4  226.08   17.20
  -4  -5  -4  246.78   13.90
   4  -5   4  253.77   13.70
  -4  -5  -4  248.18   14.40
  -4  -5  -4  250.07   12.70
  -4   5  -4  245.58   18.00
   4   5   4  227.18   16.70
  -4   5  -4  210.68   14.30
  -4   5  -4  247.18   13.30
   4   5   4  250.47   15.70
  -5  -5  -4  373.76   19.10
  -5  -5  -4  388.76   21.40
  -5  -5  -4  415.36   25.10
  -5  -5  -4  377.26   19.70
   5   5   4  396.66   23.30
  -5   5  -4  398.56   20.90
  -5   5  -4  372.66   22.30
   5   5   4  355.76   23.60
  -5   5  -4  369.36   25.50
  -6  -5  -4  173.68    9.50
  -6  -5  -4  186.38   15.20
  -6  -5  -4  182.78   12.00
  -6  -5  -4  161.68    9.60
  -6  -5  -4  169.78   11.80
  -6   5  -4  180.38   16.10
  -6   5  -4  172.48   13.30
  -6   5  -4  176.48   11.70
   6   5   4  169.38   13.80
  -7  -5  -4  370.16   22.60
  -7  -5  -4  406.66   22.80
  -7  -5  -4  405.06   20.10
  -7  -5  -4  422.06   26.60
  -7   5  -4  350.36   27.10
  -7   5  -4  381.46   24.80
   7   5   4  397.26   25.80
  -7   5  -4  397.86   23.20
  -8  -5  -4  152.38   14.30
  -8  -5  -4  146.09   11.90
  -8  -5  -4  158.38   11.70
   8   5   4  134.29   14.10
  -8   5  -4  147.29   18.00
  -8   5  -4  156.18   14.10
  -9  -5  -4  123.19   10.90
  -9  -5  -4  158.18   15.00
  -9   5  -4  133.89   17.50
   9   5   4  120.09   15.10
  -9   5  -4  121.79   13.60
 -10  -5  -4   66.09   11.00
 -10  -5  -4   66.59   11.00
 -10  -5  -4   43.20    7.10
  10   5   4   55.89   10.20
 -10   5  -4   60.99   12.20
 -10   5  -4   51.59   10.50
 -11  -5  -4  132.99   14.20
 -11  -5  -4  101.49   14.30
 -11   5  -4  104.49   15.80
  11   5   4  127.59   16.20
 -11   5  -4   99.49   15.40
 -10  -6   4   19.20    8.70
  10  -6  -4    3.20    4.40
 -10  -6   4   22.90    7.40
 -10   6   4   17.40    3.50
 -10   6   4   17.00    6.20
 -10   6   4   33.30    7.60
  10   6  -4   17.50    8.90
   9  -6  -4   -2.90    1.30
   9  -6  -4   -1.40    2.50
   9  -6  -4   -3.80    2.10
  -9  -6   4   -5.60    4.90
  -9  -6   4    6.40    5.00
   9   6  -4   -3.50    5.80
  -9   6   4    8.70    4.60
  -9   6   4   -4.20    3.20
  -9   6   4   -0.30    2.10
   7  -6  -4   76.89    5.90
   7  -6  -4   74.29    7.30
  -7  -6   4   71.69   12.10
  -7  -6   4   83.29    9.70
  -7   6   4   77.59    9.80
  -7   6   4   62.09    4.30
  -7   6   4   71.29    4.70
  -7   6   4   62.49    8.70
   7   6  -4   65.49   11.00
   6  -6  -4   24.60    4.00
   6  -6  -4   31.30    3.80
  -6  -6   4   27.60    4.90
  -6  -6   4   37.40    6.40
  -6  -6   4   37.60    8.40
   6  -6  -4   34.20    5.90
   6   6  -4   49.99    8.20
   6   6  -4   38.70    5.50
  -6   6   4   36.50    6.50
  -6   6   4   42.50    6.60
  -5  -6   4    2.90    2.70
  -5  -6   4   -0.50    2.90
   5  -6  -4   -0.50    2.50
   5  -6  -4    1.00    1.50
  -5  -6   4    0.60    3.80
   5  -6  -4    0.50    1.80
   5   6  -4    3.20    3.00
   5   6  -4   -1.00    1.90
  -5   6   4   -2.60    2.50
  -5   6   4    5.10    3.60
  -4  -6   4  476.35   27.90
  -4  -6   4  472.45   28.40
   4  -6  -4  470.05   27.00
   4  -6  -4  462.85   23.00
  -4  -6   4  446.86   25.60
   4  -6  -4  435.66   26.10
   4  -6  -4  416.06   23.40
  -4   6   4  481.45   26.30
  -4   6   4  426.06   26.20
   4   6  -4  470.95   24.10
   4   6  -4  532.35   25.50
  -4   6   4  463.45   25.70
   3  -6  -4  143.29    8.20
  -3  -6   4  132.69   11.90
   3  -6  -4  148.59    7.90
   3  -6  -4  160.68   12.40
  -3  -6   4  140.59   10.30
  -3  -6   4  142.09   12.80
   3  -6  -4  135.89   10.50
  -3   6   4  158.48   10.70
  -3   6   4  154.38   11.40
   3   6  -4  149.49    8.40
  -3   6   4  138.69   10.40
   3   6  -4  138.29    7.90
   3   6  -4  153.08    8.70
   3   6  -4  156.58    8.50
   2  -6  -4   33.30    4.80
  -2  -6   4   44.00    8.00
  -2  -6   4   37.20    5.10
   2  -6  -4   29.80    2.30
  -2  -6   4   43.00    6.70
   2  -6  -4   34.00    6.40
   2  -6  -4   30.10    2.50
  -2   6   4   30.00    4.80
   2   6  -4   36.40    4.20
  -2   6   4   39.00    5.20
  -2   6   4   45.30    6.30
  -1  -6   4   15.10    4.10
  -1  -6   4   15.70    5.90
   1  -6  -4   12.00    1.20
  -1  -6   4   15.00    3.40
   1  -6  -4   16.90    5.00
   1  -6  -4    9.30    2.80
   1   6  -4   12.90    2.90
  -1   6   4   10.90    2.80
  -1   6   4    7.40    3.70
  -1   6   4    9.10    2.80
   0  -6  -4  564.84   29.80
   0  -6  -4  549.65   27.60
   0  -6   4  575.94   30.20
   0  -6   4  565.64   31.40
   0  -6  -4  600.54   33.40
   0  -6   4  645.74   37.40
   0  -6  -4  548.75   27.70
   0  -6  -4  557.64   27.60
   0   6  -4  573.44   31.10
   0   6   4  670.33   33.80
   0   6   4  569.74   29.50
   1  -6   4  159.08   11.30
   1  -6   4  165.18   10.70
  -1  -6  -4  153.08    8.20
  -1  -6  -4  143.49   12.90
  -1  -6  -4  157.48    8.80
  -1  -6  -4  161.98    9.80
  -1  -6  -4  168.28    8.40
   1  -6   4  169.98   16.50
   1   6   4  169.68   10.80
   1   6   4  127.79   12.60
  -1   6  -4  161.28   12.00
  -2  -6  -4   37.50    3.00
  -2  -6  -4   44.20    3.30
   2  -6   4   36.90    5.30
  -2  -6  -4   33.50    3.90
  -2  -6  -4   38.10    3.60
  -2  -6  -4   34.20    6.90
  -2   6  -4   38.40    6.40
   2   6   4   33.20    6.90
   2   6   4   36.40    5.40
   3  -6   4   42.20    5.30
  -3  -6  -4   31.30    3.00
  -3  -6  -4   37.20    3.40
  -3  -6  -4   41.20    8.00
  -3  -6  -4   33.60    3.00
  -3  -6  -4   35.10    4.40
   3   6   4   33.30    6.80
   3   6   4   36.80    5.50
   3   6   4   34.60    3.60
  -3   6  -4   42.00    7.30
  -3   6  -4   32.80    2.80
  -3   6  -4   33.40    3.40
   3   6   4   30.60    3.10
  -4  -6  -4  312.17   17.00
  -4  -6  -4  267.37   15.00
  -4  -6  -4  300.87   20.50
   4  -6   4  292.77   16.30
  -4  -6  -4  282.37   15.30
  -4  -6  -4  289.67   14.10
   4   6   4  267.57   19.40
  -4   6  -4  272.97   16.60
  -4   6  -4  303.87   20.80
   4   6   4  294.07   18.10
  -4   6  -4  260.87   15.30
  -5  -6  -4   53.39    9.10
  -5  -6  -4   41.70    6.00
   5  -6   4   41.80    4.00
  -5  -6  -4   37.70    4.40
  -5  -6  -4   37.90    4.10
  -5   6  -4   37.60    4.90
  -5   6  -4   39.70    6.00
  -5   6  -4   37.60    7.90
   5   6   4   44.00    7.10
  -6  -6  -4   69.89    6.00
  -6  -6  -4   82.49   12.20
  -6  -6  -4   61.59    8.20
  -6  -6  -4   68.49    6.00
  -6   6  -4   75.19    8.50
   6   6   4   63.49    9.40
  -6   6  -4   72.89   11.50
  -6   6  -4   79.59    7.30
  -7  -6  -4   10.50    3.10
  -7  -6  -4   13.40    5.00
  -7  -6  -4   22.50    7.20
  -7  -6  -4   15.80    3.70
  -7   6  -4   17.60    7.30
  -7   6  -4    9.70    4.60
   7   6   4   11.70    5.30
  -8  -6  -4   76.89   10.60
  -8  -6  -4   83.99   12.40
   8   6   4   88.09   11.90
  -8   6  -4   70.49   10.80
  -8   6  -4   72.39   12.80
  -9  -6  -4    3.70    5.10
  -9  -6  -4    1.70    1.90
  -9  -6  -4    4.30    6.60
   9   6   4   -3.80    4.30
  -9   6  -4    5.60    6.40
  -9   6  -4   -1.00    4.30
 -10  -6  -4   86.59   12.20
 -10  -6  -4   76.59   12.60
  10   6   4   67.19   11.70
 -10   6  -4   57.89   12.50
 -10   6  -4   59.29   11.80
  -9  -7   4   90.39   11.90
  -9  -7   4   93.19   15.50
  -9   7   4   81.19   11.70
  -9   7   4   71.39   10.60
   9   7  -4   87.69   14.70
  -8  -7   4    7.50    5.10
  -8  -7   4   22.30    8.40
  -8   7   4    8.50    5.10
   8   7  -4   10.90    6.40
  -8   7   4   15.50    5.30
  -7  -7   4    2.10    4.40
   7  -7  -4   -0.40    2.50
  -7  -7   4    2.50    6.20
  -7   7   4    1.20    3.60
   7   7  -4    7.70    4.80
  -7   7   4    0.00    3.60
   6  -7  -4  117.59    9.90
  -6  -7   4  109.59   10.30
  -6  -7   4  105.59   14.40
  -6   7   4  107.79   10.50
   6   7  -4   85.39   11.80
   6   7  -4  108.99    9.30
  -6   7   4  105.09   10.20
  -5  -7   4  249.38   16.70
  -5  -7   4  266.97   16.10
   5  -7  -4  244.58   17.10
  -5  -7   4  258.87   20.00
   5   7  -4  250.67   15.60
  -5   7   4  249.08   17.20
  -5   7   4  261.97   17.00
   5   7  -4  257.67   17.20
   4  -7  -4  216.38   15.10
  -4  -7   4  227.58   14.80
  -4  -7   4  187.58   15.90
  -4  -7   4  186.98   13.60
  -4   7   4  219.58   14.10
   4   7  -4  179.58   11.90
   4   7  -4  200.28   12.80
  -4   7   4  177.08   13.70
   3  -7  -4   28.00    5.10
   3  -7  -4   40.30    6.90
  -3  -7   4   27.00    6.10
  -3  -7   4   23.90    4.70
  -3  -7   4   25.30    6.40
  -3   7   4   28.50    5.10
  -3   7   4   36.40    5.70
   3   7  -4   29.30    2.20
   3   7  -4   30.60    3.40
   3   7  -4   31.40    3.40
   3   7  -4   31.90    2.30
  -3   7   4   33.70    6.10
  -2  -7   4  226.58   14.20
   2  -7  -4  195.88   15.70
   2  -7  -4  214.78   14.30
  -2  -7   4  249.18   17.90
  -2  -7   4  234.78   16.10
   2   7  -4  219.08   11.20
  -2   7   4  215.08   15.50
  -2   7   4  201.78   13.80
   2   7  -4  230.98   12.30
  -2   7   4  217.18   14.10
   1  -7  -4  210.98   14.20
   1  -7  -4  278.67   17.80
  -1  -7   4  219.38   16.00
  -1  -7   4  241.08   14.50
  -1   7   4  229.98   14.00
   1   7  -4  230.78   13.60
  -1   7   4  210.08   16.20
  -1   7   4  235.08   14.50
   0  -7  -4  563.84   31.20
   0  -7   4  494.85   28.80
   0  -7  -4  482.45   26.80
   0  -7   4  524.95   27.40
   0   7   4  495.95   26.40
   0   7  -4  514.85   27.50
   0   7   4  480.05   30.20
   1  -7   4   70.09    7.60
  -1  -7  -4   83.99   10.80
  -1  -7  -4   64.19    4.60
   1  -7   4   71.59    6.70
  -1  -7  -4   68.79    5.70
  -1   7  -4   73.89    7.30
   1   7   4   70.89    6.90
   1   7   4   52.39    9.10
  -2  -7  -4  145.49    9.10
  -2  -7  -4  148.49    9.00
  -2  -7  -4  148.09   13.80
   2  -7   4  158.18   11.40
   2   7   4  165.98   11.30
   2   7   4  109.99   12.90
  -2   7  -4  152.58   11.90
  -3  -7  -4   73.59    6.10
  -3  -7  -4   71.89   10.40
  -3  -7  -4   65.69    4.50
   3  -7   4   68.19    7.00
  -3   7  -4   72.49    5.50
   3   7   4   70.29    5.00
  -3   7  -4   75.09    9.80
  -3   7  -4   69.29    5.00
   3   7   4   81.79    7.80
   3   7   4   55.79   11.00
  -4  -7  -4  376.86   20.90
  -4  -7  -4  388.46   25.80
  -4   7  -4  355.86   20.70
  -4   7  -4  357.46   19.70
  -4   7  -4  352.16   24.40
   4   7   4  387.96   22.80
  -5  -7  -4   24.30    4.80
  -5  -7  -4   27.90    8.00
   5  -7   4   28.90    4.00
   5   7   4   25.40    6.00
  -5   7  -4   29.30    5.10
  -5   7  -4   28.30    4.40
  -5   7  -4   35.50    8.10
  -6  -7  -4   34.70    6.10
  -6  -7  -4   25.30    8.10
  -6   7  -4   32.30    6.50
   6   7   4   28.30    6.90
  -6   7  -4   28.60    8.20
  -6   7  -4   31.80    5.30
  -7  -7  -4   12.00    7.00
  -7  -7  -4   20.80    6.00
  -7   7  -4   12.50    5.60
  -7   7  -4    7.70    6.20
   7   7   4   18.30    6.00
  -8  -7  -4   65.59   12.10
  -8  -7  -4   93.99   11.50
  -8   7  -4   70.19   13.40
   8   7   4   64.79   10.90
  -8   7  -4   85.59   12.00
  -9  -7  -4    1.90    5.90
  -9  -7  -4   -3.50    4.40
  -9   7  -4    7.80    7.30
  -9   7  -4    3.90    5.30
   9   7   4   -1.60    5.10
  -8  -8   4  202.28   16.30
  -8  -8   4  156.88   21.60
  -8   8   4  184.88   15.70
  -8   8   4  164.78   15.70
   8   8  -4  239.48   20.10
  -7  -8   4  128.79   18.00
  -7  -8   4  115.49   11.70
  -7   8   4  117.49   12.50
  -7   8   4  124.29   11.70
   7   8  -4  140.79   14.50
  -6  -8   4  133.59   16.80
   6  -8  -4  127.89   11.20
  -6  -8   4  106.89   11.10
   6   8  -4  150.28   13.60
  -6   8   4  132.79   11.60
  -6   8   4  124.19   11.80
  -5  -8   4   59.09    8.20
  -5  -8   4   64.09   10.90
   5  -8  -4   64.49    8.80
   5   8  -4   54.99    7.80
  -5   8   4   47.20    7.60
  -5   8   4   46.90    7.40
   5   8  -4   42.90    6.50
   4  -8  -4  314.47   20.40
  -4  -8   4  292.77   18.80
  -4  -8   4  289.47   21.80
   4   8  -4  283.67   17.50
   4   8  -4  319.47   18.20
  -4   8   4  291.57   19.00
  -4   8   4  306.87   19.40
  -3  -8   4  184.18   15.50
  -3  -8   4  193.38   13.10
   3  -8  -4  192.78   14.90
  -3   8   4  168.98   12.70
   3   8  -4  181.18   11.10
   3   8  -4  167.08   11.00
  -3   8   4  177.58   13.00
  -2  -8   4  323.47   21.30
   2  -8  -4  332.37   21.40
  -2  -8   4  293.77   18.30
   2  -8  -4  273.87   18.50
  -2   8   4  309.47   18.30
  -2   8   4  309.77   18.60
   2   8  -4  293.57   16.00
   2   8  -4  295.37   15.80
   1  -8  -4   10.90    3.50
   1  -8  -4   19.40    5.90
  -1  -8   4    9.90    4.70
  -1  -8   4   13.20    3.70
  -1   8   4   15.40    3.40
   1   8  -4   14.40    1.80
   1   8  -4   15.20    3.00
  -1   8   4   14.00    4.00
   1   8  -4   14.10    1.60
   0  -8  -4  397.96   24.60
   0  -8   4  335.97   20.00
   0  -8  -4  348.07   19.90
   0  -8   4  342.17   22.00
   0   8   4  334.97   19.00
   0   8  -4  327.77   19.70
   0   8   4  353.16   20.60
  -1  -8  -4   73.19    4.90
  -1  -8  -4   67.39    6.30
   1  -8   4   76.19    7.30
  -1  -8  -4   76.39   11.10
   1  -8   4   80.39    8.60
  -1   8  -4   76.69    7.60
   1   8   4   81.49    7.90
  -2  -8  -4  266.17   15.00
  -2  -8  -4  291.87   21.10
  -2  -8  -4  268.57   15.00
   2  -8   4  271.97   17.90
   2   8   4  271.97   17.50
  -2   8  -4  272.87   14.30
  -2   8  -4  266.77   18.00
  -2   8  -4  276.97   14.60
   3  -8   4    3.80    3.40
  -3  -8  -4    9.90    2.90
  -3  -8  -4    5.10    5.70
  -3   8  -4    5.40    2.30
  -3   8  -4    8.90    2.40
  -3   8  -4    4.30    4.20
   3   8   4    7.50    1.90
   3   8   4    5.80    1.90
   3   8   4    6.40    3.80
  -4  -8  -4  279.67   16.90
   4  -8   4  307.77   17.90
  -4  -8  -4  278.57   22.20
  -4   8  -4  308.77   21.20
  -4   8  -4  282.97   16.90
  -4   8  -4  268.47   16.30
   4   8   4  280.47   19.00
   5  -8   4    7.90    3.00
  -5  -8  -4    7.80    6.10
  -5  -8  -4    3.40    3.10
  -5   8  -4   11.50    3.80
  -5   8  -4    9.30    5.20
   5   8   4    3.10    3.90
  -5   8  -4    4.70    3.00
  -6  -8  -4  155.08   11.70
  -6  -8  -4  113.79   16.30
   6   8   4  137.99   13.20
  -6   8  -4  137.69   14.80
  -6   8  -4  107.19   11.10
  -7  -8  -4   22.80    5.80
  -7  -8  -4   42.10    9.80
  -7   8  -4   22.50    6.60
   7   8   4   19.10    6.60
  -7   8  -4   27.60    9.30
  -8  -8  -4  149.59   13.00
  -8  -8  -4  103.49   15.80
   8   8   4   97.99   14.00
  -8   8  -4  127.09   13.60
  -8   8  -4  106.39   16.90
  -7  -9   4   69.89   14.20
  -7  -9   4   79.19   10.70
   7   9  -4   73.19   11.50
  -7   9   4   60.49   10.00
  -7   9   4   72.79   10.30
  -6  -9   4   94.59   14.70
   6  -9  -4   78.29    9.70
  -6  -9   4   69.29    9.70
   6   9  -4   78.29   11.30
  -6   9   4   78.69   10.70
  -6   9   4   70.89    9.50
   5  -9  -4   -2.50    3.40
  -5  -9   4    0.20    5.50
  -5  -9   4    3.30    4.20
   5   9  -4   -3.00    3.40
  -5   9   4    3.60    3.60
  -5   9   4    1.50    3.40
  -4  -9   4   31.70    6.10
  -4  -9   4   30.50    8.50
   4  -9  -4   35.50    7.00
  -4   9   4   38.10    6.70
   4   9  -4   29.20    5.60
  -4   9   4   35.60    6.50
   4   9  -4   34.20    5.80
   3  -9  -4  139.29   13.20
  -3  -9   4  130.99   14.10
  -3  -9   4  134.19   11.30
  -3   9   4  135.79   11.60
   3   9  -4  139.49   10.70
  -3   9   4  139.49   11.60
   3   9  -4  153.08   10.10
   2  -9  -4  112.29   12.00
  -2  -9   4   81.19   11.90
  -2  -9   4  104.89    9.10
   2   9  -4  100.39    8.30
   2   9  -4   99.09    7.10
  -2   9   4  115.59    9.40
  -2   9   4  100.89    9.40
   2   9  -4   97.09    5.70
   1  -9  -4    0.30    4.40
   1  -9  -4    0.30    2.80
  -1  -9   4    2.40    4.70
  -1  -9   4   -0.50    2.60
   1   9  -4   -4.00    2.30
   1   9  -4   -1.00    1.40
   1   9  -4    0.90    1.70
  -1   9   4   -3.00    2.20
   0  -9   4   55.29    8.80
   0  -9  -4   42.60    6.00
   0  -9   4   55.19    6.80
   0  -9  -4   53.49    9.60
   0   9   4   52.29    7.10
   0   9  -4   43.50    5.40
   0   9  -4   47.50    3.80
   0   9  -4   36.70    5.30
  -1  -9  -4  188.68   16.50
   1  -9   4  170.68   13.90
  -1   9  -4  146.69   10.40
   1   9   4  167.28   12.40
  -1   9  -4  152.98    9.00
  -1   9  -4  154.18   11.80
  -2  -9  -4   95.69   13.30
   2  -9   4   89.69    9.60
  -2   9  -4   77.79    6.70
  -2   9  -4   85.99    6.10
  -2   9  -4   81.09    9.80
   2   9   4   88.79    9.20
  -3  -9  -4    0.30    1.40
  -3  -9  -4    2.20    5.40
   3  -9   4    3.60    3.80
   3   9   4   -1.70    3.20
  -3   9  -4   -1.90    3.60
  -3   9  -4    3.50    2.40
  -3   9  -4   -3.60    1.70
  -4  -9  -4   42.20    9.90
   4  -9   4   42.00    6.70
  -4  -9  -4   50.09    5.90
  -4   9  -4   45.00    8.40
  -4   9  -4   42.20    5.80
  -4   9  -4   46.00    6.00
   4   9   4   41.70    7.70
  -5  -9  -4  109.49    9.50
  -5  -9  -4  103.39   15.30
   5   9   4  104.29   11.60
  -5   9  -4   97.19    9.20
  -5   9  -4   99.29   13.50
  -5   9  -4  107.09    9.90
  -6  -9  -4   36.50   10.40
  -6  -9  -4   43.40    7.20
  -6   9  -4   40.80    7.60
   6   9   4   41.80    8.40
  -6   9  -4   45.60   10.00
  -7  -9  -4    3.70    7.30
  -7  -9  -4    2.70    4.20
  -7   9  -4   -0.80    4.60
   7   9   4   -2.60    4.60
  -7   9  -4  -10.90    5.00
  -5 -10   4   51.69   11.70
  -5 -10   4   34.60    7.00
   5 -10  -4   43.70    7.90
  -5  10   4   39.80    7.60
   5  10  -4   36.40    7.30
  -5  10   4   32.80    6.80
  -4 -10   4   39.20    9.50
   4 -10  -4   37.80    7.90
  -4 -10   4   36.50    6.70
   4  10  -4   57.09    7.70
  -4  10   4   35.50    6.70
  -4  10   4   37.70    7.00
  -3 -10   4   11.00    6.60
   3 -10  -4   31.70    7.50
  -3 -10   4   15.00    4.70
  -3  10   4   18.70    5.30
   3  10  -4   22.00    4.60
  -3  10   4   21.10    5.70
   2 -10  -4   29.60    8.10
  -2 -10   4   18.50    4.90
  -2 -10   4   24.80    7.90
  -2  10   4   28.00    5.40
   2  10  -4   25.80    4.20
   1 -10  -4   29.80    6.40
  -1 -10   4   25.20    5.10
  -1 -10   4   32.30    8.30
   1 -10  -4   36.80    8.80
   1  10  -4   20.00    3.10
  -1  10   4   21.00    5.40
  -1  10   4   23.40    4.70
   1  10  -4   22.10    8.10
   0 -10   4   54.89    9.70
   0 -10   4   46.30    6.70
   0 -10  -4   45.60   10.00
   0  10  -4   36.80    6.90
   0  10  -4   50.59    5.90
   0  10   4   51.99    7.70
   0  10  -4   48.80    4.80
   1 -10   4    2.60    4.50
  -1 -10  -4   -3.10    4.40
  -1  10  -4   -3.00    3.90
  -1  10  -4    3.60    2.20
  -1  10  -4    0.50    2.90
   1  10   4   -2.50    3.40
   2 -10   4   68.19    9.80
  -2 -10  -4   81.39   13.50
   2  10   4   54.39    8.50
  -2  10  -4   53.19    7.90
  -2  10  -4   65.29    5.90
  -3 -10  -4    1.60    5.90
   3 -10   4    1.80    3.70
  -3  10  -4    5.10    2.90
   3  10   4    3.70    4.10
  -3  10  -4   -2.30    4.00
  -4 -10  -4   31.50   10.20
   4 -10   4   46.20    7.00
   4  10   4   37.10    7.60
  -4  10  -4   33.90    5.70
  -4  10  -4   35.60    8.50
  -5 -10  -4    0.80    7.10
   5 -10   4   -0.20    2.00
  -5 -10  -4    3.20    1.90
   5  10   4   10.30    5.60
  -5  10  -4   -4.70    3.00
  -5  10  -4   -3.50    4.60
   0 -11  -4    5.50    6.70
   0 -11   4    3.30    5.80
   0  11  -4    2.30    2.90
   0  11   4    4.10    4.20
 -12   0   5   -4.50    3.90
 -12   0   5    8.20    4.60
  12   0  -5   -6.90    6.10
 -12   0   5   -4.70    3.60
  11   0  -5   -1.60    5.30
 -11   0   5   -7.00    3.20
 -11   0   5    2.00    3.70
 -11   0   5    0.90    3.40
 -10   0   5   -2.20    2.90
 -10   0   5   -1.50    3.10
 -10   0   5    9.30    4.30
  10   0  -5   -8.50    3.40
   9   0  -5    2.20    4.90
  -9   0   5    0.10    3.00
  -9   0   5    1.80    3.20
  -9   0   5    0.40    2.90
  -8   0   5   -2.20    2.30
  -8   0   5    0.40    2.70
   8   0  -5   -4.80    4.00
  -8   0   5   13.50    4.40
   8   0  -5   -1.00    2.00
  -8   0   5    3.00    2.80
   7   0  -5    1.90    3.80
   7   0  -5    2.20    1.50
  -7   0   5    0.40    2.50
   7   0  -5    0.10    2.10
  -7   0   5    3.20    2.60
  -7   0   5    1.20    2.40
  -7   0   5   -2.30    1.90
   6   0  -5   -1.10    1.70
   6   0  -5   -1.80    2.60
  -6   0   5   -0.90    1.90
   6   0  -5    0.00    1.80
  -6   0   5   -2.70    2.00
  -6   0   5   -1.40    1.70
  -6   0   5    1.00    2.20
   5   0  -5   -1.70    1.40
   5   0  -5    2.40    2.80
  -5   0   5    0.70    1.60
   5   0  -5    3.00    1.90
  -5   0   5   -0.90    1.50
  -5   0   5   -2.00    1.90
  -5   0   5   -0.60    1.70
  -4   0   5   -1.70    1.20
  -4   0   5    1.90    1.80
  -4   0   5   -0.70    1.30
   4   0  -5   -1.80    1.10
  -4   0   5    0.50    1.50
   4   0  -5    1.50    1.50
   4   0  -5    0.70    2.00
   3   0  -5    1.00    1.40
  -3   0   5    0.60    1.10
  -3   0   5   -0.60    1.20
   3   0  -5    1.10    1.70
  -3   0   5   -0.30    1.30
  -3   0   5    0.60    1.20
   3   0  -5    1.40    1.30
   2   0  -5   -0.10    1.40
  -2   0   5    1.00    1.20
   2   0  -5   -0.90    1.00
   2   0  -5    2.80    1.50
  -2   0   5   -0.50    1.20
  -2   0   5   -0.50    0.90
   1   0  -5   -0.20    1.10
  -1   0   5    1.70    1.20
  -1   0   5   -0.10    1.00
  -1   0   5   -0.40    0.80
  -1   0   5    0.80    1.70
   1   0  -5    2.30    1.40
   0   0   5    0.90    1.00
   0   0   5    1.50    1.00
   0   0   5    0.50    1.60
   0   0   5    1.20    1.20
   0   0  -5    0.30    1.10
   0   0  -5   -0.30    1.10
   1   0   5    2.10    1.30
  -1   0  -5   -1.10    1.10
  -1   0  -5   -1.70    1.20
   1   0   5    0.50    1.10
   1   0   5    0.60    1.80
   2   0   5    1.70    1.40
   2   0   5    0.20    1.20
   2   0   5    1.20    2.20
  -2   0  -5   -0.70    1.70
  -2   0  -5    3.70    1.80
   3   0   5    1.70    2.60
  -3   0  -5    2.40    2.20
  -3   0  -5   -0.60    1.90
   3   0   5    1.80    1.60
   3   0   5    2.10    1.90
  -4   0  -5   -0.40    2.00
  -4   0  -5   -2.10    1.90
   4   0   5   -0.10    1.70
   4   0   5    1.30    1.80
   4   0   5   -0.80    2.30
   5   0   5   -1.20    2.10
  -5   0  -5   -2.80    2.00
  -5   0  -5   -0.60    2.50
   5   0   5    3.60    2.30
  -5   0  -5    0.60    1.40
  -5   0  -5   -0.80    2.80
   5   0   5    3.20    3.60
  -6   0  -5    0.60    3.20
  -6   0  -5   -2.40    2.80
   6   0   5    1.30    2.40
  -6   0  -5    1.30    2.60
   6   0   5   -0.70    2.50
  -6   0  -5    0.70    1.60
  -7   0  -5    2.40    3.50
  -7   0  -5    2.70    3.60
   7   0   5   -0.50    2.20
  -7   0  -5    1.80    1.80
  -7   0  -5    9.10    3.40
   7   0   5   -0.30    2.70
   8   0   5    3.10    3.10
  -8   0  -5    2.90    1.60
  -8   0  -5    0.50    3.80
  -8   0  -5    1.80    4.50
   8   0   5    4.40    3.60
  -9   0  -5    3.50    4.50
   9   0   5   -2.70    2.90
  -9   0  -5   -4.10    3.40
 -10   0  -5    7.50    5.30
  10   0   5   -1.30    3.70
 -10   0  -5    1.50    4.40
 -11   0  -5    4.10    5.00
  11   0   5   -4.40    4.10
 -11   0  -5   -2.50    5.10
 -12   0  -5    4.50    5.30
  12   0   5    2.80    4.90
 -12   0  -5  -11.20    4.90
 -12  -1   5   53.19    8.60
  12  -1  -5   77.29   14.30
 -12  -1   5   72.49   10.80
 -12  -1   5   64.39    8.40
 -12   1   5   65.89    9.50
 -12   1   5   67.99    9.80
  12   1  -5   69.59   14.00
 -12   1   5   67.49   10.00
  11  -1  -5   -2.70    6.30
 -11  -1   5   -1.00    3.00
 -11  -1   5    2.90    4.40
 -11  -1   5    6.40    3.90
 -11   1   5   -4.00    3.00
 -11   1   5    4.30    3.90
 -11   1   5    0.50    3.80
  11   1  -5   -0.60    6.60
 -10  -1   5  239.58   16.30
  10  -1  -5  229.28   19.90
 -10  -1   5  195.58   14.30
 -10  -1   5  208.48   15.00
 -10   1   5  217.48   15.30
  10   1  -5  215.58   20.30
 -10   1   5  214.98   15.50
 -10   1   5  219.98   16.10
  -9  -1   5  188.58   13.90
   9  -1  -5  203.58   17.60
  -9  -1   5  184.58   13.20
  -9  -1   5  160.08   14.10
  -9  -1   5  202.78   12.80
  -9   1   5  192.78   13.40
   9   1  -5  179.28   17.50
  -9   1   5  192.28   13.50
   9   1  -5  171.08   13.00
  -9   1   5  190.78   14.20
  -8  -1   5   70.19    7.30
  -8  -1   5   76.29    8.80
   8  -1  -5   95.09   12.10
  -8  -1   5   81.39    7.20
  -8  -1   5   80.79    8.10
  -8   1   5   91.59    8.50
  -8   1   5  101.99    8.30
   8   1  -5   73.99    7.40
  -8   1   5  106.79    8.30
   8   1  -5   92.69   13.40
  -7  -1   5    8.50    2.70
   7  -1  -5   15.40    3.80
  -7  -1   5   10.00    3.60
   7  -1  -5    3.70    4.00
  -7  -1   5   13.30    3.30
  -7  -1   5   12.60    3.60
  -7   1   5    8.60    3.80
   7   1  -5   10.90    5.10
  -7   1   5   10.00    3.30
  -7   1   5    7.00    2.80
   7   1  -5    7.80    3.20
  -7   1   5   11.20    3.50
   7   1  -5   10.00    3.00
  -6  -1   5 1122.09   53.99
  -6  -1   5 1091.89   54.19
   6  -1  -5 1050.69   54.49
  -6  -1   5  929.61   54.49
   6  -1  -5 1095.19   56.39
  -6  -1   5 1095.59   53.29
   6   1  -5 1064.89   53.89
   6   1  -5 1131.89   57.49
  -6   1   5 1123.59   54.19
   6   1  -5 1102.19   54.09
  -6   1   5 1119.49   53.69
  -6   1   5 1027.10   55.39
  -6   1   5 1126.99   54.79
  -5  -1   5  414.06   22.60
  -5  -1   5  435.16   21.80
  -5  -1   5  366.66   22.80
  -5  -1   5  387.36   22.30
   5  -1  -5  413.06   22.90
   5  -1  -5  410.66   22.60
   5  -1  -5  435.06   24.30
   5   1  -5  461.65   25.10
  -5   1   5  446.56   24.00
   5   1  -5  427.96   22.40
  -5   1   5  437.36   23.20
  -5   1   5  428.06   22.60
   5   1  -5  419.16   22.40
  -5   1   5  423.76   22.10
  -4  -1   5    5.00    1.90
   4  -1  -5    4.30    1.90
  -4  -1   5    8.50    1.80
   4  -1  -5    9.90    2.40
  -4  -1   5   16.10    2.90
   4  -1  -5    4.50    2.40
  -4  -1   5    7.60    2.40
  -4   1   5    5.60    2.00
  -4   1   5    8.20    2.00
   4   1  -5    6.60    2.00
  -4   1   5    6.40    2.30
   4   1  -5    4.10    2.50
  -4   1   5    5.90    2.60
   4   1  -5    7.00    2.00
   3  -1  -5   92.29    6.30
  -3  -1   5   85.59    5.20
   3  -1  -5   88.59    7.00
  -3  -1   5   88.19    6.20
   3  -1  -5   91.79    6.50
  -3  -1   5   72.19    5.60
  -3  -1   5  101.79    7.80
   3   1  -5   82.59    5.80
  -3   1   5   96.59    6.80
   3   1  -5   86.89    6.10
  -3   1   5   87.59    6.00
  -3   1   5   76.39    6.20
  -3   1   5   93.69    5.70
   3   1  -5   83.99    6.70
   2  -1  -5 3493.65  155.78
  -2  -1   5 2904.61  153.88
   2  -1  -5 3241.28  154.58
  -2  -1   5 3211.88  155.18
  -2   1   5 3298.27  155.78
   2   1  -5 3480.05  155.48
  -1  -1   5  518.55   27.00
  -1  -1   5  497.75   24.90
   1  -1  -5  487.75   24.30
   1  -1  -5  508.35   25.40
   1  -1  -5  485.25   24.80
   1  -1  -5  496.05   25.10
   1   1  -5  493.65   24.40
  -1   1   5  476.65   24.60
  -1   1   5  490.35   25.20
  -1   1   5  462.75   24.30
   1   1  -5  481.45   24.20
   0  -1  -5   73.69    5.40
   0  -1  -5   77.69    5.40
   0  -1  -5   76.69    5.70
   0  -1   5   69.09    5.20
   0  -1  -5   74.49    4.90
   0  -1   5   59.79    6.60
   0   1   5   78.09    6.30
   0   1   5   63.49    5.00
   0   1  -5   81.79    4.60
   0   1  -5   77.39    5.00
   0   1   5   67.19    5.50
   1  -1   5  213.28   14.80
  -1  -1  -5  217.78   12.80
  -1  -1  -5  227.68   12.50
   1   1   5  226.88   12.20
   1   1   5  199.38   12.50
   1   1   5  229.08   13.40
  -1   1  -5  216.88   11.40
  -1   1  -5  203.38   12.30
  -2  -1  -5 4399.16  189.28
  -2  -1  -5 3920.91  189.08
   2  -1   5 3522.35  191.38
  -2   1  -5 3917.51  188.58
   2   1   5 3987.80  188.78
   2   1   5 4006.40  189.58
   3  -1   5  258.87   13.10
   3  -1   5  252.67   13.10
   3  -1   5  262.07   18.40
  -3  -1  -5  271.37   16.00
  -3  -1  -5  270.27   16.10
   3   1   5  273.07   15.40
   3   1   5  212.58   15.60
  -3   1  -5  241.78   15.10
  -3   1  -5  256.97   14.90
   3   1   5  258.47   15.40
   4  -1   5   36.30    3.60
   4  -1   5   39.40    7.70
  -4  -1  -5   43.50    6.20
  -4  -1  -5   37.00    5.80
   4  -1   5   29.20    3.40
  -4   1  -5   34.10    5.20
  -4   1  -5   38.30    6.60
   4   1   5   44.90    6.00
   4   1   5   38.30    5.50
  -4   1  -5   30.40    5.00
   4   1   5   36.80    6.40
   5  -1   5  178.18   10.80
  -5  -1  -5  152.38   11.10
  -5  -1  -5  158.78   12.50
   5  -1   5  177.68   10.70
  -5  -1  -5  178.88   13.30
   5  -1   5  210.58   16.30
  -5  -1  -5  175.28   13.00
  -5   1  -5  174.58   12.60
  -5   1  -5  167.98    9.70
  -5   1  -5  169.08   12.30
   5   1   5  168.78   12.50
   5   1   5  161.78   11.90
   5   1   5  189.08   13.70
  -5   1  -5  171.78   14.00
  -6  -1  -5 2480.95  119.29
  -6  -1  -5 2341.57  116.89
  -6  -1  -5 2590.44  119.69
   6  -1   5 2575.74  116.89
   6  -1   5 2389.96  116.49
  -6   1  -5 2383.16  120.59
  -6   1  -5 2265.67  114.39
  -6   1  -5 2266.97  118.39
   6   1   5 2183.28  117.59
  -6   1  -5 2621.24  119.69
   6   1   5 2503.25  118.99
   7  -1   5  107.29    8.40
  -7  -1  -5  105.29   10.10
   7  -1   5   91.09    8.00
  -7  -1  -5   98.89    8.10
  -7  -1  -5  107.49   10.20
  -7   1  -5   98.69   12.20
  -7   1  -5  101.29   10.40
  -7   1  -5   95.79    9.80
   7   1   5   97.29    9.80
   7   1   5   72.99    8.40
   8  -1   5    3.80    2.80
   8  -1   5    2.00    3.00
  -8  -1  -5    5.70    2.70
  -8  -1  -5    4.00    3.50
  -8  -1  -5   -1.50    3.70
  -8   1  -5    1.80    4.20
   8   1   5    2.60    3.90
   8   1   5    4.40    2.30
  -8   1  -5   -0.40    3.90
  -9  -1  -5   74.59    6.80
   9  -1   5   75.39    8.90
  -9  -1  -5   87.99   11.50
  -9  -1  -5   96.09   11.40
   9  -1   5   52.69    7.40
   9   1   5  102.89   10.60
  -9   1  -5   84.59   11.80
  -9   1  -5   61.19   10.20
 -10  -1  -5  772.32   38.40
  10  -1   5  679.13   43.30
 -10  -1  -5  782.02   44.50
 -10  -1  -5  762.62   43.60
 -10   1  -5  741.33   44.80
 -10   1  -5  740.93   45.10
  10   1   5  859.21   44.10
 -11  -1  -5   31.70    6.80
 -11  -1  -5   21.00    7.30
  11  -1   5   27.90    5.40
 -11   1  -5   29.20    8.10
 -11   1  -5   29.40    7.50
  11   1   5   25.40    6.70
 -12  -1  -5    7.80    6.20
 -12  -1  -5    9.00    5.40
  12   1   5   10.00    6.10
 -12   1  -5   12.90    7.50
 -12   1  -5   10.60    6.80
 -12  -2   5    9.10    4.10
  12  -2  -5   -6.00    6.00
 -12  -2   5    2.50    2.40
 -12  -2   5    5.80    5.60
 -12  -2   5   -2.80    2.80
 -12   2   5   -2.70    3.80
  12   2  -5    0.60    7.40
 -12   2   5   -1.20    4.10
 -12   2   5   -4.20    3.50
 -11  -2   5   35.50    6.40
 -11  -2   5   36.50    8.00
  11  -2  -5   61.09   11.90
 -11   2   5   45.40    7.30
 -11   2   5   49.20    8.70
  11   2  -5   53.69   12.10
 -11   2   5   43.90    7.90
 -10  -2   5   70.89    6.90
 -10  -2   5   46.70    7.40
 -10  -2   5   57.29    7.70
  10  -2  -5   90.89   13.10
 -10  -2   5   82.99   10.00
  10   2  -5  101.39   15.80
 -10   2   5   65.69    9.00
 -10   2   5   84.69   10.40
 -10   2   5   68.59    8.40
   9  -2  -5  223.78   18.20
  -9  -2   5  212.18   13.50
  -9  -2   5  219.38   15.70
  -9  -2   5  237.98   14.80
  -9  -2   5  225.78   15.10
  -9   2   5  211.98   15.30
   9   2  -5  230.38   20.60
   9   2  -5  211.08   14.40
  -9   2   5  229.38   14.70
  -9   2   5  211.98   15.80
  -8  -2   5    1.70    2.10
  -8  -2   5    6.10    2.90
   8  -2  -5    0.50    4.10
  -8  -2   5    3.10    3.00
  -8  -2   5    7.90    3.70
   8   2  -5   -5.60    3.40
  -8   2   5    2.60    2.50
   8   2  -5   -0.20    2.30
  -8   2   5    3.60    3.30
  -8   2   5    0.40    2.80
   7  -2  -5   46.60    5.90
  -7  -2   5   48.50    5.70
   7  -2  -5   52.19    6.90
  -7  -2   5   48.50    5.20
  -7  -2   5   46.30    4.50
   7  -2  -5   55.49    8.40
  -7  -2   5   67.29    7.60
   7   2  -5   48.30    5.20
  -7   2   5   56.29    6.80
  -7   2   5   45.00    5.30
  -7   2   5   60.89    7.20
   7   2  -5   52.99    9.50
   7   2  -5   54.09    6.60
   6  -2  -5  201.48   13.30
  -6  -2   5  216.78   12.30
   6  -2  -5  206.98   12.70
  -6  -2   5  219.38   14.60
  -6  -2   5  194.38   11.00
  -6  -2   5  203.38   13.00
   6  -2  -5  199.58   14.30
  -6  -2   5  194.58   11.80
  -6   2   5  203.38   13.80
   6   2  -5  171.38   11.70
   6   2  -5  191.18   12.40
  -6   2   5  204.48   13.00
  -6   2   5  201.58   11.80
   6   2  -5  181.78   15.20
  -6   2   5  193.48   13.20
   5  -2  -5  669.93   34.90
  -5  -2   5  636.94   33.50
   5  -2  -5  648.94   33.20
  -5  -2   5  742.03   35.60
  -5  -2   5  628.84   31.70
   5  -2  -5  633.24   33.80
   5   2  -5  623.04   32.80
  -5   2   5  621.44   34.20
  -5   2   5  613.94   32.20
   5   2  -5  626.44   32.60
   5   2  -5  623.04   35.70
  -5   2   5  658.93   34.00
  -5   2   5  659.83   33.50
  -4  -2   5   -2.70    1.50
   4  -2  -5    3.00    2.70
  -4  -2   5    1.80    2.20
   4  -2  -5    2.20    1.70
   4  -2  -5   -1.40    1.40
  -4   2   5   -0.10    1.90
  -4   2   5   -0.20    1.70
   4   2  -5    2.00    2.40
  -4   2   5    1.80    1.70
  -4   2   5    0.50    1.20
   4   2  -5    0.50    1.40
   4   2  -5    1.80    1.50
   3  -2  -5   89.79    6.50
  -3  -2   5   92.49    6.60
   3  -2  -5   79.99    5.30
   3  -2  -5   96.99    6.90
  -3  -2   5   93.99    8.00
   3  -2  -5   97.29    7.40
  -3   2   5   94.69    6.80
  -3   2   5   94.19    7.20
   3   2  -5   94.09    5.90
  -3   2   5   71.99    6.20
   3   2  -5   86.09    6.10
   3   2  -5   82.49    7.00
  -3   2   5  109.59    5.70
   2  -2  -5  260.67   14.60
   2  -2  -5  250.37   13.10
   2  -2  -5  256.27   14.20
  -2  -2   5  255.67   14.30
  -2  -2   5  259.27   16.30
   2  -2  -5  260.37   15.10
  -2   2   5  259.97   15.00
   2   2  -5  252.47   14.20
  -2   2   5  272.47   13.30
   2   2  -5  259.07   14.10
   2   2  -5  262.97   13.20
  -2   2   5  257.47   14.40
  -2   2   5  248.28   14.10
  -1  -2   5  641.24   32.30
   1  -2  -5  659.93   33.20
   1  -2  -5  594.94   32.10
  -1  -2   5  666.83   35.30
   1  -2  -5  653.43   32.40
   1  -2  -5  669.93   31.30
  -1   2   5  640.44   33.00
   1   2  -5  681.93   30.80
   1   2  -5  561.24   30.90
  -1   2   5  674.43   32.40
  -1   2   5  636.04   32.10
   0  -2   5   28.70    5.60
   0  -2  -5   35.60    4.60
   0  -2   5   24.00    3.40
   0  -2  -5   33.60    3.30
   0  -2  -5   25.30    2.60
   0  -2  -5   30.20    3.30
   0   2   5   30.00    3.20
   0   2   5   29.20    4.30
   1  -2   5  277.87   21.00
   1  -2   5  360.96   18.20
  -1  -2  -5  329.37   18.80
  -1  -2  -5  340.27   17.70
  -1  -2  -5  323.17   17.80
   1   2   5  289.87   18.50
   1   2   5  340.47   17.80
   1   2   5  373.76   18.70
  -2  -2  -5  103.39    8.30
   2  -2   5   84.39   10.30
  -2  -2  -5  115.49    7.80
  -2   2  -5  106.59    6.10
   2   2   5  119.29    8.00
   2   2   5  110.89    7.60
  -2   2  -5  100.99    7.30
   2   2   5   95.09    8.30
  -2   2  -5  106.99    6.30
  -3  -2  -5  273.57   15.60
  -3  -2  -5  275.17   15.30
   3  -2   5  273.47   19.70
   3   2   5  239.78   14.80
  -3   2  -5  243.98   13.90
   3   2   5  260.17   15.90
  -3   2  -5  253.97   14.10
   3   2   5  226.78   14.90
  -3   2  -5  225.98   13.80
  -4  -2  -5   64.19    6.60
  -4  -2  -5   71.59    7.10
  -4  -2  -5   81.99    7.50
  -4  -2  -5   70.49    6.60
   4  -2   5   72.69   11.40
  -4   2  -5   60.29    4.80
   4   2   5   59.79    6.80
   4   2   5   57.59    6.30
  -4   2  -5   74.79    6.60
  -4   2  -5   55.69    8.70
   4   2   5   68.69    6.70
  -4   2  -5   63.79    5.80
  -5  -2  -5  492.35   27.50
  -5  -2  -5  499.85   27.90
  -5  -2  -5  462.95   26.60
   5  -2   5  545.15   32.80
  -5   2  -5  463.45   29.30
   5   2   5  494.95   27.50
  -5   2  -5  411.26   23.40
  -5   2  -5  450.55   26.10
  -5   2  -5  518.75   27.40
   5   2   5  417.76   26.60
   5   2   5  535.55   27.40
  -6  -2  -5   13.10    4.50
   6  -2   5   14.20    2.20
  -6  -2  -5   24.80    5.20
  -6  -2  -5   19.90    5.00
  -6  -2  -5   10.60    4.10
   6  -2   5   17.10    2.50
  -6   2  -5   18.90    5.80
   6   2   5   19.20    4.50
  -6   2  -5   17.90    4.90
   6   2   5   11.90    4.40
  -7  -2  -5  127.29   10.00
   7  -2   5  121.49    7.80
   7  -2   5  107.19    7.60
  -7  -2  -5  112.89   10.20
  -7  -2  -5  116.99   10.70
  -7   2  -5  109.49   11.20
   7   2   5  119.79   11.30
  -7   2  -5   97.29   13.00
  -7   2  -5  105.99   10.10
  -8  -2  -5   30.80    6.10
   8  -2   5   27.50    4.10
   8  -2   5   41.50    4.80
  -8  -2  -5   22.90    6.00
  -8  -2  -5   42.90    6.50
  -8   2  -5   43.60    9.00
  -8   2  -5   30.10    7.10
   8   2   5   49.80    8.30
   9  -2   5  263.47   14.50
  -9  -2  -5  201.78   16.90
  -9  -2  -5  222.48   16.60
   9  -2   5  218.58   14.00
  -9  -2  -5  260.77   16.30
  -9   2  -5  219.48   19.00
   9   2   5  208.68   17.40
  -9   2  -5  222.48   18.50
  10  -2   5    1.00    3.10
 -10  -2  -5   -0.40    4.30
 -10  -2  -5   -4.40    3.10
  10  -2   5    0.90    1.70
 -10  -2  -5    2.80    3.50
  10   2   5    3.00    4.90
 -10   2  -5    4.80    5.40
 -10   2  -5    6.40    5.20
 -11  -2  -5   51.79    8.80
 -11  -2  -5   93.89   12.60
  11   2   5   83.69   11.60
 -11   2  -5   71.89   12.00
 -11   2  -5   57.59   11.40
 -12  -2  -5    6.80    4.60
  12  -2   5    0.40    4.30
 -12  -2  -5    3.00    5.60
 -12   2  -5    1.70    6.20
  12   2   5   -0.50    5.20
 -12   2  -5    2.60    6.40
 -11  -3   5   -2.10    1.80
 -11  -3   5    1.80    4.50
  11  -3  -5   -3.30    5.20
 -11  -3   5   -1.20    2.80
 -11   3   5    0.60    3.50
 -11   3   5    0.80    4.20
 -11   3   5   -4.90    4.00
  11   3  -5    1.20    6.20
  10  -3  -5  169.48   16.30
 -10  -3   5  197.98   15.20
 -10  -3   5  175.68   12.40
 -10  -3   5  199.68   15.60
  10   3  -5  184.28   19.70
 -10   3   5  163.08   14.10
 -10   3   5  170.48   12.50
  10   3  -5  170.78   12.80
 -10   3   5  148.49   14.00
  -9  -3   5  217.68   13.70
   9  -3  -5  230.68   17.80
  -9  -3   5  195.48   15.40
  -9  -3   5  234.68   16.80
  -9  -3   5  197.78   12.20
  -9   3   5  210.18   13.80
  -9   3   5  211.08   15.30
   9   3  -5  191.98   13.60
  -9   3   5  217.28   16.10
   9   3  -5  245.78   21.20
  -8  -3   5    8.80    4.30
   8  -3  -5   10.70    4.90
  -8  -3   5    9.00    2.10
  -8  -3   5    6.50    3.90
   8   3  -5   10.60    3.10
  -8   3   5    6.00    3.90
  -8   3   5    9.10    3.00
   8   3  -5    8.30    6.00
  -8   3   5    4.70    3.70
  -7  -3   5    9.60    5.10
   7  -3  -5    1.50    3.60
  -7  -3   5    6.70    3.40
  -7  -3   5    3.50    0.80
  -7  -3   5    6.30    3.50
   7  -3  -5   11.60    3.10
   7   3  -5    3.70    2.60
   7   3  -5    4.10    2.40
  -7   3   5    6.70    3.50
  -7   3   5    2.90    2.20
  -7   3   5    6.00    3.60
   7   3  -5    5.80    5.10
  -6  -3   5  272.67   18.90
  -6  -3   5  229.08   16.90
   6  -3  -5  252.47   15.50
  -6  -3   5  276.57   16.50
   6  -3  -5  276.17   17.50
  -6   3   5  272.07   16.30
   6   3  -5  246.88   14.70
   6   3  -5  245.08   18.90
   6   3  -5  282.77   15.70
  -6   3   5  261.27   14.40
  -6   3   5  269.27   16.70
  -5  -3   5  666.83   35.90
  -5  -3   5  634.74   33.20
   5  -3  -5  609.24   32.50
  -5  -3   5  650.13   34.80
   5  -3  -5  652.13   34.40
   5   3  -5  645.74   32.30
  -5   3   5  645.24   33.60
  -5   3   5  642.54   33.10
  -5   3   5  624.84   31.30
   5   3  -5  552.94   35.00
   5   3  -5  613.44   31.70
   4  -3  -5   67.69    6.80
   4  -3  -5   77.59    6.50
  -4  -3   5   79.69    7.90
   4  -3  -5   62.59    5.70
  -4  -3   5   69.99    6.30
  -4  -3   5   98.29    8.60
   4   3  -5   74.69    7.40
   4   3  -5   67.19    5.20
  -4   3   5   71.09    6.10
  -4   3   5   72.79    6.50
  -4   3   5   61.59    4.50
  -4   3   5   74.89    6.60
   4   3  -5   74.79    5.20
   3  -3  -5   27.20    4.10
  -3  -3   5   25.80    3.90
   3  -3  -5   31.00    3.90
  -3  -3   5   27.70    5.40
  -3  -3   5   32.20    5.50
   3  -3  -5   31.30    5.00
  -3   3   5   25.00    4.20
   3   3  -5   22.10    2.50
  -3   3   5   23.90    3.80
  -3   3   5   27.50    2.20
   3   3  -5   16.10    3.50
  -3   3   5   20.80    3.50
   3   3  -5   27.40    3.20
   2  -3  -5  228.48   13.30
   2  -3  -5  231.38   14.50
  -2  -3   5  244.28   13.70
  -2  -3   5  237.08   16.60
  -2  -3   5  229.28   14.80
   2  -3  -5  229.08   13.70
   2  -3  -5  229.88   11.80
  -2   3   5  241.88   13.60
   2   3  -5  243.48   11.80
   2   3  -5  234.18   12.20
  -2   3   5  245.88   14.50
  -2   3   5  258.27   13.90
  -1  -3   5  590.34   31.40
   1  -3  -5  615.44   30.60
   1  -3  -5  586.64   31.50
   1  -3  -5  586.24   30.20
  -1  -3   5  557.84   34.30
  -1  -3   5  611.44   30.50
   1  -3  -5  611.54   28.80
  -1   3   5  600.74   30.40
  -1   3   5  620.74   31.70
   0  -3  -5  331.37   18.00
   0  -3   5  311.37   22.50
   0  -3  -5  331.07   17.00
   0  -3  -5  335.07   19.30
   0  -3   5  354.46   18.90
   0  -3   5  333.17   18.20
   0  -3  -5  344.47   18.00
   0   3   5  338.67   19.50
   0   3   5  344.27   18.20
   1  -3   5  116.19    7.60
  -1  -3  -5   94.49    8.20
  -1  -3  -5  111.29    7.20
   1  -3   5  104.19    7.40
  -1  -3  -5  103.29    6.90
   1  -3   5   97.89   11.30
   1   3   5  110.59    7.50
   1   3   5  101.79    7.50
   1   3   5  106.99    8.70
  -2  -3  -5  361.36   21.00
   2  -3   5  363.26   25.60
  -2  -3  -5  358.96   19.10
  -2  -3  -5  376.36   19.90
   2   3   5  355.96   19.80
   2   3   5  339.67   21.20
   2   3   5  380.36   19.80
  -3  -3  -5  164.08   11.40
  -3  -3  -5  145.99   11.40
   3  -3   5  172.08   15.60
  -3  -3  -5  157.08   10.40
  -3   3  -5  160.78    8.60
  -3   3  -5  142.39   12.80
  -3   3  -5  160.48    9.00
   3   3   5  155.88   11.60
   3   3   5  156.18   10.50
   3   3   5  127.39    9.60
  -3   3  -5  145.89    9.90
  -4  -3  -5  528.55   28.90
  -4  -3  -5  526.55   28.00
   4  -3   5  572.24   34.80
  -4  -3  -5  505.85   28.30
   4   3   5  504.35   28.70
   4   3   5  450.65   26.70
  -4   3  -5  548.55   27.40
  -4   3  -5  497.85   26.10
   4   3   5  483.05   27.70
  -4   3  -5  465.35   30.60
  -5  -3  -5  201.78   14.30
  -5  -3  -5  197.08   14.20
  -5  -3  -5  202.08   14.60
   5  -3   5  251.37   20.50
  -5   3  -5  227.88   14.40
  -5   3  -5  205.68   13.00
   5   3   5  206.78   14.50
   5   3   5  229.98   13.10
  -5   3  -5  194.58   16.40
  -5   3  -5  184.78   10.80
  -6  -3  -5  547.25   28.40
  -6  -3  -5  553.04   30.80
  -6  -3  -5  592.54   30.10
  -6  -3  -5  495.65   30.60
  -6  -3  -5  568.34   31.10
  -6   3  -5  524.65   30.70
  -6   3  -5  501.45   33.20
   6   3   5  542.25   31.30
  -6   3  -5  516.35   29.50
  -7  -3  -5   28.60    6.20
  -7  -3  -5   28.90    5.40
  -7  -3  -5   35.10    6.50
  -7  -3  -5   23.50    4.30
  -7   3  -5   24.90    6.50
  -7   3  -5   25.60    7.20
   7   3   5   26.20    6.30
  -7   3  -5   27.00    5.60
  -8  -3  -5  309.17   19.20
  -8  -3  -5  260.17   17.10
  -8  -3  -5  267.27   18.80
   8   3   5  269.37   19.60
  -8   3  -5  240.08   19.30
  -8   3  -5  245.08   20.90
  -9  -3  -5  172.48   13.60
  -9  -3  -5  148.99   11.90
  -9  -3  -5  137.79   13.30
  -9   3  -5  124.89   16.80
   9   3   5  178.08   15.20
  -9   3  -5  149.99   15.00
 -10  -3  -5  363.96   23.60
 -10  -3  -5  336.67   21.40
 -10  -3  -5  360.46   22.30
  10   3   5  351.06   24.70
 -10   3  -5  292.87   24.30
 -10   3  -5  309.87   25.70
 -11  -3  -5   23.40    5.70
 -11  -3  -5    6.80    5.80
 -11   3  -5   14.20    7.30
  11   3   5    8.30    6.00
 -11   3  -5   15.30    7.00
 -11  -4   5  139.49   14.20
  11  -4  -5  157.38   15.00
 -11   4   5  139.49   14.00
 -11   4   5  125.99   13.40
  11   4  -5  133.29   19.30
 -11   4   5  150.48   11.60
  10  -4  -5  116.49   13.00
 -10  -4   5  132.59   12.60
  10   4  -5  124.79   10.10
 -10   4   5  116.29   12.40
 -10   4   5  122.69    9.70
 -10   4   5  128.19   12.00
  10   4  -5  118.29   17.30
  -9  -4   5  122.99   11.60
   9  -4  -5  113.69   12.10
  -9  -4   5  128.89   11.50
   9   4  -5  112.89    9.20
  -9   4   5  124.99   11.60
  -9   4   5  124.29   11.90
   9   4  -5  151.68   16.50
  -9   4   5  111.89    9.00
  -8  -4   5    3.70    3.50
   8  -4  -5    6.00    4.30
  -8  -4   5    1.80    5.00
  -8  -4   5    2.40    3.40
   8   4  -5   -2.70    4.70
  -8   4   5    6.20    4.00
  -8   4   5    8.70    2.80
  -8   4   5    4.70    3.60
   8   4  -5    8.40    2.70
  -7  -4   5  389.06   25.40
   7  -4  -5  363.46   22.60
   7  -4  -5  348.57   20.50
  -7  -4   5  357.06   22.70
  -7  -4   5  352.36   21.70
   7   4  -5  394.26   26.10
   7   4  -5  364.86   19.30
  -7   4   5  352.56   22.00
  -7   4   5  333.17   18.90
  -7   4   5  342.67   21.30
   7   4  -5  343.47   20.70
   6  -4  -5  437.76   24.00
  -6  -4   5  472.15   28.40
  -6  -4   5  443.26   26.70
   6  -4  -5  447.86   26.00
  -6  -4   5  430.26   25.00
  -6   4   5  425.96   24.80
   6   4  -5  439.46   28.20
   6   4  -5  438.76   24.00
  -6   4   5  431.36   25.40
  -6   4   5  441.86   22.40
   6   4  -5  433.16   22.80
  -5  -4   5  287.27   17.80
  -5  -4   5  277.17   19.60
   5  -4  -5  294.07   17.00
   5  -4  -5  307.47   18.90
  -5  -4   5  295.17   19.80
  -5   4   5  303.17   18.30
   5   4  -5  300.87   16.70
  -5   4   5  294.97   18.40
   5   4  -5  302.97   15.90
  -5   4   5  322.97   15.40
   5   4  -5  247.28   19.20
  -5   4   5  324.67   18.10
  -4  -4   5   31.40    6.20
   4  -4  -5   28.80    4.70
  -4  -4   5   35.90    5.10
  -4  -4   5   32.90    6.60
   4  -4  -5   28.40    4.10
   4  -4  -5   30.70    5.50
  -4   4   5   39.30    5.40
   4   4  -5   24.00    4.90
  -4   4   5   40.00    5.70
   4   4  -5   33.20    3.20
   4   4  -5   32.80    3.70
  -4   4   5   33.00    2.30
  -4   4   5   31.40    4.70
  -3  -4   5  418.16   22.30
   3  -4  -5  376.76   22.30
   3  -4  -5  418.66   23.40
  -3  -4   5  384.86   23.60
   3  -4  -5  412.46   21.60
  -3  -4   5  406.16   25.90
   3   4  -5  419.56   20.30
  -3   4   5  412.36   22.20
  -3   4   5  418.76   23.10
   3   4  -5  401.86   21.50
   3   4  -5  410.06   21.00
  -3   4   5  400.76   22.40
   2  -4  -5  760.82   38.70
  -2  -4   5  774.62   40.80
   2  -4  -5  828.42   40.70
   2  -4  -5  778.82   39.50
  -2  -4   5  794.82   39.40
  -2   4   5  747.13   39.20
  -2   4   5  767.72   40.40
  -2   4   5  769.22   39.30
  -1  -4   5  767.82   37.70
  -1  -4   5  728.73   38.70
   1  -4  -5  736.53   37.10
   1  -4  -5  751.02   37.60
   1  -4  -5  688.73   38.50
  -1   4   5  770.32   39.20
  -1   4   5  741.83   37.50
  -1   4   5  763.32   37.50
   0  -4  -5  144.99    7.90
   0  -4  -5  158.68    9.10
   0  -4  -5  142.19    9.10
   0  -4   5  167.98    9.70
   0  -4  -5  133.49   10.20
   0  -4   5  113.39   13.30
   0  -4   5  123.79    9.70
   0   4   5  155.88   11.20
   0   4   5  144.89    9.30
  -1  -4  -5  224.38   14.70
  -1  -4  -5  221.88   15.80
   1  -4   5  233.18   13.90
  -1  -4  -5  236.38   13.40
  -1  -4  -5  241.38   13.30
   1  -4   5  240.38   19.90
   1  -4   5  241.38   14.10
   1   4   5  233.48   15.80
   1   4   5  246.78   14.00
  -2  -4  -5  444.06   25.90
  -2  -4  -5  449.56   22.50
   2  -4   5  414.36   23.00
  -2  -4  -5  432.36   24.30
   2  -4   5  483.35   31.30
  -2  -4  -5  419.26   22.90
   2   4   5  411.56   25.40
  -2   4  -5  375.36   26.20
   2   4   5  462.95   23.20
   2   4   5  452.95   23.70
   3  -4   5  957.80   53.89
  -3  -4  -5  884.31   43.90
  -3  -4  -5  914.91   46.10
  -3  -4  -5  873.01   47.50
   3   4   5  882.91   44.40
   3   4   5  900.51   47.60
   3   4   5  889.41   45.50
  -3   4  -5  798.02   48.60
  -3   4  -5  906.11   43.10
  -3   4  -5  908.31   42.80
  -4  -4  -5   90.39    7.50
  -4  -4  -5   78.59    8.80
  -4  -4  -5   88.49    8.10
   4  -4   5   93.29   14.70
   4   4   5   78.79    6.20
  -4   4  -5   95.29    6.20
   4   4   5   80.29    8.60
  -4   4  -5   91.29   11.80
  -4   4  -5   70.39    6.70
  -4   4  -5  104.39    7.40
   4   4   5   82.79    7.70
  -5  -4  -5  175.98   13.80
  -5  -4  -5  157.58   11.80
  -5  -4  -5  166.88   12.30
  -5   4  -5  169.18   10.90
  -5   4  -5  178.18   12.30
   5   4   5  186.28   13.20
  -5   4  -5  161.58   15.10
  -5   4  -5  158.98    9.80
  -6  -4  -5   57.09    6.50
  -6  -4  -5   66.79    8.30
  -6  -4  -5   54.99    7.40
  -6  -4  -5   48.80    8.00
  -6   4  -5   52.39    6.70
  -6   4  -5   43.20    7.20
  -6   4  -5   56.99   10.70
   6   4   5   60.99    8.80
  -7  -4  -5  383.66   24.70
  -7  -4  -5  413.96   23.60
  -7  -4  -5  370.66   21.30
  -7   4  -5  388.36   22.90
  -7   4  -5  364.36   26.90
   7   4   5  370.36   24.60
  -7   4  -5  351.36   24.00
  -8  -4  -5   22.50    5.90
  -8  -4  -5   23.40    6.40
  -8  -4  -5   19.60    3.80
  -8   4  -5    3.70    5.60
   8   4   5   15.30    5.90
  -8   4  -5   15.50    5.60
  -9  -4  -5  137.99   12.60
  -9  -4  -5  138.89   10.30
  -9  -4  -5  159.68   13.80
  -9   4  -5  143.49   14.30
   9   4   5  136.99   14.10
  -9   4  -5  143.09   18.20
 -10  -4  -5   -0.20    4.20
 -10  -4  -5   -1.40    4.50
 -10  -4  -5   -0.60    1.80
 -10   4  -5    3.30    5.60
 -10   4  -5   -3.90    4.40
  10   4   5   -1.10    4.90
 -11  -4  -5   57.39    9.50
 -11  -4  -5   96.99   11.50
 -11   4  -5   69.19   12.30
 -11   4  -5   81.79   13.80
  11   4   5   72.79   12.40
  10  -5  -5    4.10    1.70
 -10  -5   5   10.70    5.90
 -10  -5   5   -1.00    2.40
  10  -5  -5    2.10    4.20
 -10   5   5    3.80    4.70
 -10   5   5   10.40    3.20
 -10   5   5   -0.80    4.20
  10   5  -5   -9.20    5.90
  -9  -5   5    0.20    4.10
  -9  -5   5   -4.20    4.30
   9  -5  -5    2.60    4.10
  -9  -5   5   -2.60    2.10
  -9   5   5    7.90    4.50
   9   5  -5   -3.80    2.10
  -9   5   5    0.10    2.30
  -9   5   5    3.10    3.90
   9   5  -5   -3.60    5.70
  -8  -5   5  164.48   17.10
   8  -5  -5  184.68   14.10
  -8  -5   5  173.18   13.80
   8  -5  -5  157.68   11.90
   8   5  -5  168.48   10.20
  -8   5   5  149.88   10.10
  -8   5   5  163.38   13.90
  -8   5   5  186.58   13.90
   8   5  -5  201.48   18.30
   7  -5  -5   83.19    7.50
  -7  -5   5   78.69    9.40
  -7  -5   5   83.59    9.70
   7  -5  -5   94.29    9.30
  -7  -5   5   89.89   12.80
   7   5  -5   85.49    6.00
  -7   5   5   86.09    8.70
   7   5  -5   88.49   12.80
  -7   5   5   70.59    9.30
  -7   5   5   78.59    5.60
   6  -5  -5    9.40    3.00
  -6  -5   5    9.20    5.50
  -6  -5   5    2.10    3.50
   6  -5  -5    3.30    3.30
  -6  -5   5    9.10    4.50
  -6   5   5    1.40    3.10
   6   5  -5    6.50    1.90
  -6   5   5    4.10    1.30
   6   5  -5   10.30    5.00
   6   5  -5    7.50    2.90
  -6   5   5    4.50    3.70
   5  -5  -5   -0.10    2.90
   5  -5  -5    8.30    2.60
  -5  -5   5    2.00    3.50
  -5  -5   5    4.50    3.40
   5  -5  -5   -0.10    1.10
  -5  -5   5    4.50    4.40
   5   5  -5    8.20    3.70
   5   5  -5   -0.10    2.00
  -5   5   5    3.80    4.00
  -5   5   5    5.50    3.20
  -5   5   5    4.10    3.20
   5   5  -5    3.10    1.50
   4  -5  -5  554.94   29.20
   4  -5  -5  538.25   30.80
  -4  -5   5  593.94   30.70
   4  -5  -5  581.04   31.30
  -4  -5   5  617.14   33.30
   4   5  -5  571.24   28.70
  -4   5   5  583.74   31.10
  -4   5   5  506.35   30.90
   4   5  -5  594.04   30.90
   4   5  -5  552.14   28.20
  -4   5   5  573.84   30.50
  -3  -5   5  262.47   15.70
   3  -5  -5  255.27   14.60
   3  -5  -5  248.68   15.80
  -3  -5   5  272.07   17.70
   3  -5  -5  256.97   16.30
  -3   5   5  247.38   16.40
   3   5  -5  263.57   14.00
  -3   5   5  255.77   15.60
  -3   5   5  264.57   15.90
   3   5  -5  254.27   13.30
   3   5  -5  274.87   14.00
  -2  -5   5   88.69    8.70
   2  -5  -5   93.89    8.20
  -2  -5   5   88.09   11.40
   2  -5  -5   97.49    7.70
  -2  -5   5  122.49    8.20
   2  -5  -5   94.79    6.80
  -2   5   5  104.19    7.80
  -2   5   5   99.19    7.60
  -2   5   5  100.89    8.80
   1  -5  -5   48.30    5.10
   1  -5  -5   64.39    8.60
  -1  -5   5   57.29    5.50
   1  -5  -5   61.29    4.80
   1  -5  -5   59.19    6.00
  -1  -5   5   49.90    9.80
  -1  -5   5   50.89    7.00
  -1   5   5   48.20    5.00
  -1   5   5   59.39    7.70
  -1   5   5   60.09    5.60
   0  -5  -5  802.02   39.10
   0  -5  -5  811.62   41.10
   0  -5  -5  810.62   39.40
   0  -5   5  882.21   49.99
   0  -5  -5  764.32   41.80
   0  -5  -5  866.91   44.80
   0  -5   5  879.71   41.80
   0  -5   5  834.62   42.60
   0  -5  -5  828.72   40.60
   0   5   5  819.12   40.90
   0   5  -5  743.93   43.80
   0   5   5  802.02   43.80
   0   5   5  829.42   41.60
   1  -5   5  435.26   22.60
   1  -5   5  442.86   30.40
  -1  -5  -5  419.26   25.30
  -1  -5  -5  446.16   22.90
  -1  -5  -5  368.46   21.30
  -1  -5  -5  416.96   21.40
   1  -5   5  426.36   22.90
   1   5   5  405.66   22.30
  -1   5  -5  363.66   24.70
   1   5   5  360.26   24.40
   2  -5   5  144.49    9.80
  -2  -5  -5  141.89   10.10
  -2  -5  -5  150.38    9.20
  -2  -5  -5  143.09   12.30
   2  -5   5  150.88   16.60
  -2  -5  -5  146.49    8.90
   2   5   5  144.99    9.40
  -2   5  -5  144.89   12.80
   2   5   5  137.49   10.10
   2   5   5  139.19   12.30
  -3  -5  -5  183.48   11.90
  -3  -5  -5  162.68    9.90
   3  -5   5  217.08   20.10
  -3  -5  -5  179.78   14.20
   3  -5   5  172.68   10.90
  -3  -5  -5  170.18   10.80
   3   5   5  177.58   10.50
  -3   5  -5  164.58   14.40
  -3   5  -5  166.18    8.80
   3   5   5  169.28   11.90
   3   5   5  178.48   14.20
  -3   5  -5  171.08    9.00
  -4  -5  -5  481.75   29.70
  -4  -5  -5  521.95   27.10
  -4  -5  -5  493.15   26.20
  -4  -5  -5  494.85   24.90
  -4   5  -5  528.15   26.50
  -4   5  -5  483.15   31.10
   4   5   5  484.35   27.70
   4   5   5  474.75   29.30
  -4   5  -5  502.85   25.00
   4   5   5  443.86   24.00
  -5  -5  -5  294.87   20.30
  -5  -5  -5  272.67   15.00
  -5  -5  -5  305.97   16.20
  -5  -5  -5  291.47   17.40
  -5   5  -5  251.87   17.30
  -5   5  -5  298.97   16.30
   5   5   5  266.47   18.30
  -5   5  -5  254.77   15.70
  -5   5  -5  299.67   22.10
  -6  -5  -5   34.50    5.50
  -6  -5  -5   50.29    8.80
  -6  -5  -5   44.20    6.30
  -6  -5  -5   44.60    4.50
  -6  -5  -5   39.00    3.90
   6   5   5   45.90    7.80
  -6   5  -5   39.50    5.60
  -6   5  -5   49.20    7.40
  -6   5  -5   50.19    9.90
  -7  -5  -5  150.98   14.30
  -7  -5  -5  143.39   11.50
  -7  -5  -5  152.98    9.20
  -7  -5  -5  149.39   11.60
  -7   5  -5  148.29   15.50
   7   5   5  127.49   13.10
  -7   5  -5  141.49   13.00
  -7   5  -5  118.89   11.00
  -8  -5  -5  173.58   13.50
  -8  -5  -5  193.88   16.20
  -8   5  -5  177.48   15.50
  -8   5  -5  182.78   18.60
   8   5   5  152.68   15.40
  -9  -5  -5   81.99    9.40
  -9  -5  -5   99.09   12.60
   9   5   5   79.09   11.70
  -9   5  -5  110.49   15.80
  -9   5  -5   85.29   12.50
 -10  -5  -5    5.10    4.60
 -10  -5  -5   10.80    6.00
 -10   5  -5   17.00    7.10
 -10   5  -5    5.30    6.90
  10   5   5    7.30    5.50
 -10  -6   5   73.99   11.40
 -10  -6   5   59.09   13.20
 -10   6   5   62.09   10.60
  10   6  -5   78.89   13.90
 -10   6   5   59.89    9.50
 -10   6   5   55.29    5.70
  -9  -6   5   36.80   10.80
  -9  -6   5   40.10    8.20
  -9   6   5   41.70    8.20
   9   6  -5   37.60   10.10
  -9   6   5   29.60    3.70
  -9   6   5   44.70    8.10
   8  -6  -5   36.40    4.80
  -8  -6   5   12.30    7.70
  -8  -6   5   27.20    6.60
  -8   6   5   19.60    2.40
  -8   6   5   17.50    5.40
   8   6  -5   27.50    7.90
  -8   6   5   26.80    6.30
   7  -6  -5   75.89    8.10
  -7  -6   5   71.69    9.50
  -7  -6   5   71.69   12.20
   7  -6  -5   82.79    7.90
  -7   6   5   65.29    9.20
   7   6  -5   75.29   11.90
  -7   6   5   69.39    9.20
  -6  -6   5  174.78   16.20
  -6  -6   5  145.89   13.30
  -6  -6   5  169.88   13.30
   6  -6  -5  188.98   13.70
  -6   6   5  189.08   14.00
  -6   6   5  172.68   13.30
   6   6  -5  203.28   12.40
   6   6  -5  171.58   15.20
  -5  -6   5  120.19   12.60
  -5  -6   5  121.59   10.20
   5  -6  -5  124.79    9.50
  -5  -6   5  118.59   11.80
   5  -6  -5  130.59   11.10
  -5   6   5  123.49   10.50
   5   6  -5  114.59    6.50
   5   6  -5  123.59   10.90
  -5   6   5  116.79    9.90
   5   6  -5  118.89    8.70
  -4  -6   5   79.39   10.80
  -4  -6   5   62.59   10.10
   4  -6  -5   92.79    6.50
   4  -6  -5   83.89    7.30
  -4  -6   5   77.69    7.80
   4  -6  -5   89.89    9.40
   4   6  -5   91.89    6.40
  -4   6   5   86.09    8.30
   4   6  -5   90.19    5.40
   4   6  -5   92.49    6.30
  -4   6   5   88.29    8.30
   4   6  -5   79.59    7.30
   3  -6  -5  103.59    7.20
   3  -6  -5  121.89   11.20
  -3  -6   5  113.89   12.50
  -3  -6   5  111.59    9.00
   3  -6  -5  108.69    9.30
  -3  -6   5  115.29   10.60
   3  -6  -5  109.89    8.40
  -3   6   5  118.59    9.20
   3   6  -5  127.59    8.50
  -3   6   5  115.39    9.20
   3   6  -5  109.89    6.70
  -3   6   5  122.09   10.00
   3   6  -5  114.79    7.10
   3   6  -5  117.69    7.10
   2  -6  -5  219.58   16.30
   2  -6  -5  231.08   13.40
  -2  -6   5  239.68   14.30
  -2  -6   5  215.78   15.70
  -2  -6   5  228.48   19.30
   2  -6  -5  220.38   14.10
  -2   6   5  216.68   13.80
  -2   6   5  208.08   13.90
  -2   6   5  238.38   15.80
   2   6  -5  218.98   14.10
   1  -6  -5  170.88   10.00
  -1  -6   5  174.28   13.10
  -1  -6   5  185.38   17.60
   1  -6  -5  177.98   14.50
  -1  -6   5  176.78   11.80
   1  -6  -5  182.78   11.70
   1  -6  -5  179.18   10.90
  -1   6   5  167.88   11.30
  -1   6   5  178.78   13.60
  -1   6   5  170.18   11.50
   1   6  -5  192.58   12.80
   0  -6  -5  147.89    8.40
   0  -6  -5  145.69    9.50
   0  -6  -5  131.79    6.90
   0  -6  -5  140.49   12.50
   0  -6   5  144.19   10.00
   0  -6   5  127.29   15.20
   0  -6  -5  136.79    7.00
   0  -6   5  151.18   11.20
   0  -6  -5  135.89    8.90
   0   6   5  130.59    9.00
   0   6  -5  139.09   11.20
   0   6   5  149.19   10.10
   0   6   5  136.09   12.10
  -1  -6  -5  174.58   10.90
   1  -6   5  184.68   12.70
  -1  -6  -5  171.28    9.90
  -1  -6  -5  186.38   11.20
   1  -6   5  193.08   12.20
   1  -6   5  208.38   19.60
  -1  -6  -5  195.18   15.20
  -1   6  -5  181.98   14.00
   1   6   5  174.28   12.10
  -2  -6  -5  114.19   11.30
  -2  -6  -5  103.79    7.50
  -2  -6  -5   98.49    6.90
  -2  -6  -5  102.09    7.10
  -2  -6  -5  115.89    7.40
   2  -6   5  138.69   16.20
   2  -6   5  112.39    8.90
   2   6   5  112.09   11.40
   2   6   5  107.39    8.90
  -2   6  -5  102.09   10.90
  -3  -6  -5  155.88    9.80
   3  -6   5  156.18   10.80
  -3  -6  -5  159.08    9.50
  -3  -6  -5  179.78   14.80
  -3  -6  -5  167.68   10.50
  -3  -6  -5  158.28   10.30
  -3   6  -5  166.08    8.40
   3   6   5  170.98   12.00
  -3   6  -5  152.88   14.20
  -3   6  -5  159.58    8.70
   3   6   5  166.88    9.90
   3   6   5  148.29   14.00
  -4  -6  -5  111.99   11.70
  -4  -6  -5   97.09    6.10
  -4  -6  -5   92.59    7.00
   4  -6   5   95.09    7.40
  -4  -6  -5   87.29    7.30
  -4   6  -5   98.09    6.50
   4   6   5   91.29    9.10
  -4   6  -5  104.69    7.80
  -4   6  -5   83.59   12.00
  -5  -6  -5  186.68   15.80
  -5  -6  -5  175.28   11.20
  -5  -6  -5  182.58    9.50
  -5  -6  -5  189.38   11.70
  -5  -6  -5  169.38    9.90
  -5   6  -5  171.28   16.40
  -5   6  -5  147.59   12.10
  -5   6  -5  183.38   11.30
   5   6   5  171.08   13.80
  -6  -6  -5   33.90    8.00
  -6  -6  -5   23.40    4.40
  -6  -6  -5   20.50    4.10
  -6   6  -5   34.60    8.80
  -6   6  -5   21.90    5.50
   6   6   5   24.10    6.50
  -6   6  -5   19.10    4.70
  -7  -6  -5   97.99   13.20
  -7  -6  -5  103.79   10.10
  -7  -6  -5   85.89    8.10
   7   6   5   91.59   11.90
  -7   6  -5   91.09   10.40
  -7   6  -5   81.49   13.80
  -8  -6  -5   22.70    4.60
  -8  -6  -5   23.20    6.50
  -8  -6  -5   30.40    8.20
  -8   6  -5   35.40    9.60
  -8   6  -5   27.80    7.00
   8   6   5   36.60    8.30
  -9  -6  -5  118.99   14.50
  -9  -6  -5  102.09   13.00
  -9   6  -5   87.09   13.00
  -9   6  -5   56.49   12.30
   9   6   5  100.09   13.50
 -10  -6  -5    5.50    6.40
 -10  -6  -5    1.40    2.60
 -10  -6  -5    2.00    5.90
  10   6   5   13.90    6.90
 -10   6  -5    2.60    5.40
 -10   6  -5    9.50    6.90
  -9  -7   5    7.70    5.70
  -9  -7   5   16.80    8.50
  -9   7   5   -3.20    4.00
   9   7  -5   11.30    7.40
  -9   7   5    2.00    4.70
  -8  -7   5  200.08   19.90
  -8  -7   5  187.58   15.90
   8   7  -5  200.68   19.30
  -8   7   5  204.68   16.10
  -8   7   5  201.68   16.60
   7  -7  -5   85.49    8.60
  -7  -7   5   70.49   13.10
  -7  -7   5   62.79    9.40
   7   7  -5   85.29   12.20
  -7   7   5   78.89   10.40
  -7   7   5   73.79    9.60
   6  -7  -5   40.40    6.80
  -6  -7   5   18.20    5.30
  -6  -7   5   24.80    8.00
  -6   7   5   22.00    5.60
   6   7  -5   26.20    5.00
  -6   7   5   26.70    6.10
   6   7  -5   30.80    7.40
  -5  -7   5    7.90    5.70
   5  -7  -5   -1.10    3.70
  -5  -7   5   -0.80    3.20
  -5  -7   5    3.90    3.80
   5   7  -5    0.10    2.30
  -5   7   5    2.80    3.30
   5   7  -5    3.00    3.20
  -5   7   5    4.20    3.70
  -4  -7   5  526.85   28.50
   4  -7  -5  512.45   30.20
  -4  -7   5  530.85   31.00
  -4  -7   5  476.65   31.00
  -4   7   5  484.45   28.30
  -4   7   5  495.55   28.60
   4   7  -5  480.25   27.20
   4   7  -5  517.15   26.30
   3  -7  -5  187.68   14.00
  -3  -7   5  192.28   16.00
  -3  -7   5  195.48   13.90
  -3  -7   5  223.28   17.60
   3  -7  -5  214.18   16.10
   3   7  -5  210.08   11.70
  -3   7   5  212.08   14.10
   3   7  -5  204.48   11.20
   3   7  -5  210.68   11.60
   3   7  -5  208.88   11.40
  -3   7   5  214.68   14.30
   2  -7  -5    7.80    4.60
  -2  -7   5   15.80    4.00
   2  -7  -5   14.10    3.60
  -2  -7   5   11.20    4.90
  -2  -7   5   22.20    6.90
   2   7  -5   13.50    3.00
  -2   7   5   14.30    4.10
  -2   7   5   12.10    3.40
  -1  -7   5   70.99   12.20
  -1  -7   5   50.69    6.50
  -1  -7   5   67.69    8.80
   1  -7  -5   70.99   10.10
   1  -7  -5   58.99    6.20
   1   7  -5   61.19    6.30
  -1   7   5   54.79    5.90
  -1   7   5   66.49    9.40
   0  -7   5  795.72   46.10
   0  -7   5  712.53   38.60
   0  -7   5  695.73   37.10
   0  -7  -5  730.63   41.00
   0  -7  -5  676.03   36.50
   0   7   5  711.43   37.30
   0   7  -5  712.03   37.90
   0   7   5  640.74   39.90
  -1  -7  -5  266.37   19.80
   1  -7   5  294.67   17.70
  -1  -7  -5  258.27   15.40
   1  -7   5  265.37   16.40
  -1  -7  -5  284.87   13.90
   1   7   5  206.38   18.70
  -1   7  -5  274.47   17.90
   1   7   5  263.07   16.60
  -2  -7  -5    8.30    5.10
  -2  -7  -5   12.50    2.70
   2  -7   5   13.70    4.10
  -2  -7  -5   10.70    2.40
   2   7   5   17.20    4.40
  -2   7  -5   11.20    4.90
  -3  -7  -5  116.59   14.70
  -3  -7  -5  142.69    9.30
   3  -7   5  144.59   10.60
  -3  -7  -5  133.49    8.30
  -3   7  -5  145.39   13.30
   3   7   5  114.99    8.90
   3   7   5  136.99    8.60
   3   7   5  137.69   11.20
  -3   7  -5  141.89    8.40
  -3   7  -5  141.29    7.70
  -4  -7  -5  541.25   28.60
  -4  -7  -5  530.15   33.30
  -4  -7  -5  507.65   25.90
  -4  -7  -5  487.85   25.90
  -4  -7  -5  540.75   25.80
   4  -7   5  521.15   28.40
  -4   7  -5  493.75   28.40
  -4   7  -5  589.64   34.20
  -4   7  -5  563.74   27.20
   4   7   5  556.24   30.80
   5  -7   5  147.79    9.90
  -5  -7  -5  169.48   11.60
  -5  -7  -5  142.79   15.00
  -5  -7  -5  135.89    8.30
  -5   7  -5  142.29   15.00
  -5   7  -5  143.89   10.00
   5   7   5  157.78   13.20
  -5   7  -5  140.79   11.40
  -6  -7  -5   27.70    8.10
  -6  -7  -5   29.70    6.00
  -6   7  -5   21.70    5.60
  -6   7  -5   17.60    4.20
  -6   7  -5   26.70    8.90
   6   7   5   27.80    6.70
  -7  -7  -5  116.29   11.10
  -7  -7  -5   89.09   13.60
   7   7   5  109.69   11.90
  -7   7  -5  105.39   11.50
  -7   7  -5   88.59   14.30
  -8  -7  -5  294.67   23.10
  -8  -7  -5  300.77   19.80
   8   7   5  228.88   20.10
  -8   7  -5  213.58   22.80
  -8   7  -5  254.97   20.60
  -9  -7  -5   34.00    9.30
  -9  -7  -5   48.50    9.50
   9   7   5   46.90   10.40
  -9   7  -5   41.80    9.20
  -9   7  -5   37.90   10.40
  -8  -8   5   17.10    9.00
  -8  -8   5   10.60    5.90
  -8   8   5   19.70    5.90
   8   8  -5    1.10    6.40
  -8   8   5   10.50    5.20
  -7  -8   5    3.40    6.70
  -7  -8   5    0.00    4.40
   7  -8  -5    3.70    3.40
   7   8  -5   -3.80    4.40
  -7   8   5   11.20    4.60
  -7   8   5   -0.60    4.20
  -6  -8   5   63.69   12.30
  -6  -8   5   75.39    9.90
   6  -8  -5   53.49    8.30
  -6   8   5   55.99    9.00
  -6   8   5   79.79   10.00
   6   8  -5   86.99   11.80
   5  -8  -5    5.30    4.30
  -5  -8   5    5.20    4.10
  -5  -8   5    3.10    4.40
   5   8  -5    6.00    3.20
  -5   8   5   10.60    4.40
  -5   8   5   10.10    4.50
   5   8  -5    6.60    4.00
  -4  -8   5   19.10    5.30
   4  -8  -5   21.60    5.90
  -4  -8   5   13.80    6.20
   4   8  -5   23.90    4.50
   4   8  -5   26.10    4.20
  -4   8   5   17.90    5.10
  -4   8   5   21.20    5.30
  -3  -8   5   13.50    4.10
  -3  -8   5   15.30    6.30
   3  -8  -5   18.80    6.00
   3   8  -5   18.90    1.90
   3   8  -5   13.60    2.90
   3   8  -5   14.80    1.70
  -3   8   5   15.20    4.60
   3   8  -5   12.60    2.70
  -3   8   5   14.20    4.50
   2  -8  -5   86.29   11.80
  -2  -8   5   83.89    8.40
  -2  -8   5   85.39   11.30
   2  -8  -5   88.09    8.60
  -2   8   5   94.29    8.90
  -2   8   5   96.29    8.40
   2   8  -5   86.29    5.40
   2   8  -5   90.19    6.50
   1  -8  -5   56.09    9.70
  -1  -8   5   52.19    8.60
  -1  -8   5   54.29    6.80
   1  -8  -5   43.80    6.40
   1   8  -5   56.49    5.60
  -1   8   5   44.50    5.90
   0  -8  -5   66.89    6.90
   0  -8   5   76.69    9.80
   0  -8  -5   67.09   11.00
   0  -8   5   73.49    7.50
   0   8   5   75.99    7.80
   0   8  -5   69.09    7.20
   1  -8   5    6.10    3.40
  -1  -8  -5    5.10    2.70
  -1  -8  -5   10.20    6.00
   1  -8   5    6.30    4.00
   1   8   5   10.50    4.10
  -1   8  -5    2.30    3.20
   2  -8   5   36.60    6.50
  -2  -8  -5   43.50    9.60
  -2  -8  -5   51.59    4.90
  -2  -8  -5   54.49    4.40
   2   8   5   36.90    6.30
  -2   8  -5   42.90    7.70
  -3  -8  -5   86.79    7.10
   3  -8   5   95.09    9.00
  -3  -8  -5  112.19   14.50
  -3   8  -5   91.99    6.40
  -3   8  -5  109.99   11.20
   3   8   5  100.99    9.70
   3   8   5   93.49    6.50
  -3   8  -5   96.29    7.00
   4  -8   5   96.29    8.70
  -4  -8  -5  108.69   14.70
  -4  -8  -5   99.19    8.20
   4   8   5  112.39   10.70
  -4   8  -5   88.99   13.10
  -4   8  -5  103.49    7.60
  -4   8  -5   95.59    8.20
  -5  -8  -5    5.30    3.20
  -5  -8  -5    4.70    5.20
  -5   8  -5    3.30    2.60
  -5   8  -5   -5.20    2.90
  -5   8  -5    7.10    5.40
   5   8   5    5.50    4.70
  -6  -8  -5    8.40    6.90
  -6  -8  -5    7.90    3.90
   6   8   5    5.80    5.30
  -6   8  -5    9.00    6.30
  -6   8  -5   14.70    5.10
  -6   8  -5    4.40    4.30
  -7  -8  -5   38.80    9.90
  -7  -8  -5   48.60    8.20
  -7   8  -5   34.70    8.10
   7   8   5   52.39    9.60
  -7   8  -5   16.40    8.50
  -8  -8  -5   67.79   12.70
  -8  -8  -5   72.59   10.40
   8   8   5   45.60    9.80
  -8   8  -5   28.00   10.40
  -8   8  -5   49.90    9.40
   6  -9  -5   10.50    5.00
  -6  -9   5    8.50    7.90
  -6  -9   5   20.80    6.10
  -6   9   5   20.00    6.10
   6   9  -5   20.10    6.70
  -6   9   5   10.90    5.20
   5  -9  -5    5.30    4.60
  -5  -9   5   -0.70    5.40
  -5  -9   5    3.70    4.20
  -5   9   5    5.80    4.00
  -5   9   5   15.30    5.20
   5   9  -5    2.20    4.50
   4  -9  -5  163.18   14.60
  -4  -9   5  166.98   12.70
  -4  -9   5  139.49   15.30
   4   9  -5  142.49   11.20
   4   9  -5  147.99   11.60
  -4   9   5  155.98   12.90
  -4   9   5  150.58   12.80
  -3  -9   5   55.29    7.70
   3  -9  -5   41.40    8.90
  -3  -9   5   43.40    9.10
   3   9  -5   44.80    5.50
   3   9  -5   48.00    5.30
  -3   9   5   47.60    7.30
  -3   9   5   40.40    7.10
  -2  -9   5   84.39    8.70
  -2  -9   5   72.59   10.90
   2  -9  -5   91.39   12.30
   2   9  -5   69.49    6.00
  -2   9   5   71.09    8.50
   2   9  -5   76.99    5.60
   2   9  -5   75.89    5.30
   1  -9  -5   25.80    7.60
  -1  -9   5   23.20    5.10
   1  -9  -5   30.60    5.40
  -1  -9   5   40.00    8.30
   1   9  -5   29.00    3.20
  -1   9   5   30.50    5.00
   1   9  -5   29.60    2.70
  -1   9   5   34.70    6.40
   1   9  -5   28.30    4.20
   0  -9   5  200.88   15.50
   0  -9  -5  161.68   12.30
   0  -9   5  168.68   12.70
   0  -9  -5  171.58   16.60
   0   9  -5  182.68    9.00
   0   9   5  172.38   13.40
   0   9  -5  177.08    9.40
   0   9  -5  160.08   12.00
   1  -9   5   59.89    9.10
  -1  -9  -5   49.00   10.50
  -1   9  -5   57.79    4.80
   1   9   5   74.69    9.10
  -1   9  -5   59.79    3.90
  -1   9  -5   79.79    8.10
  -2  -9  -5  107.29   14.80
   2  -9   5   89.99    9.70
   2   9   5  113.39   10.20
  -2   9  -5   92.09    6.20
  -2   9  -5   90.99    6.60
  -2   9  -5   95.89   10.30
   3  -9   5   51.19    7.70
  -3  -9  -5   50.39   10.80
  -3   9  -5   48.20    5.10
   3   9   5   61.09    8.90
  -3   9  -5   48.90    5.10
  -3   9  -5   45.80    8.10
   4  -9   5  210.48   14.60
  -4  -9  -5  219.98   20.00
  -4   9  -5  188.58   13.30
   4   9   5  216.68   16.50
  -4   9  -5  193.38   17.40
  -4   9  -5  211.18   13.20
  -5  -9  -5   59.69   12.60
  -5  -9  -5   74.39    7.30
  -5   9  -5   52.79   10.60
   5   9   5   56.49    9.40
  -5   9  -5   77.29    8.30
  -6  -9  -5   32.90   10.90
  -6  -9  -5   26.70    5.60
   6   9   5   24.80    7.70
  -6   9  -5   16.30    7.80
  -6   9  -5   35.90    6.90
  -4 -10   5   37.40    7.20
  -4 -10   5   32.80    9.40
   4 -10  -5   28.90    7.90
  -4  10   5   45.20    7.80
   4  10  -5   33.50    6.60
  -4  10   5   39.70    7.20
  -3 -10   5   -3.40    3.70
   3 -10  -5   15.70    6.60
  -3 -10   5   -2.10    5.20
   3  10  -5    9.90    3.60
  -3  10   5    4.70    4.20
  -3  10   5    2.70    4.20
  -2 -10   5   20.30    5.40
  -2 -10   5   25.30    7.90
   2 -10  -5   23.70    7.90
  -2  10   5   21.80    4.90
   2  10  -5   22.90    3.90
  -1 -10   5  174.88   13.40
   1 -10  -5  181.48   17.30
  -1 -10   5  173.58   16.20
  -1  10   5  184.58   14.50
   1  10  -5  182.98   11.10
   0 -10   5   55.39    7.60
   0 -10  -5   70.99   12.20
   0 -10   5   57.89    9.80
   0  10   5   76.59    9.70
   0  10  -5   61.49    6.40
   0  10  -5   56.59    4.70
  -1 -10  -5   37.80   10.20
   1 -10   5   29.80    6.90
  -1  10  -5   40.90    6.60
  -1  10  -5   41.70    4.00
   1  10   5   26.20    6.40
   2 -10   5   15.00    5.70
  -2 -10  -5   15.90    8.20
  -2  10  -5   15.10    3.10
   2  10   5   12.10    5.10
  -2  10  -5   14.80    5.30
   3 -10   5  105.89   10.60
  -3 -10  -5  117.69   16.90
  -3  10  -5   97.19    7.90
  -3  10  -5   91.79   11.90
   3  10   5   99.09   10.90
  -4 -10  -5   31.00   10.50
  -4  10  -5   31.60    7.40
   4  10   5   36.90    7.70
  -4  10  -5   34.30    5.40
 -12   0   6  387.86   25.20
  12   0  -6  411.26   31.90
 -12   0   6  345.07   24.30
  11   0  -6  169.48   18.30
 -11   0   6  144.99   12.70
 -11   0   6  142.89   12.10
 -11   0   6  143.49   12.90
  10   0  -6   42.80    9.80
 -10   0   6   41.90    7.00
 -10   0   6   40.30    6.50
 -10   0   6   28.00    6.20
  -9   0   6   56.59    7.50
   9   0  -6   46.80   10.20
  -9   0   6   48.10    7.10
  -9   0   6   48.50    6.70
  -8   0   6 1443.36   69.59
  -8   0   6 1380.36   68.99
   8   0  -6 1315.97   69.29
  -8   0   6 1420.86   68.59
   8   0  -6 1395.26   73.49
  -8   0   6 1304.27   70.69
   7   0  -6  308.37   19.60
   7   0  -6  260.37   16.20
  -7   0   6  261.37   15.50
  -7   0   6  256.27   15.80
  -7   0   6  254.87   16.10
  -7   0   6  228.78   16.90
  -6   0   6   30.60    4.50
   6   0  -6   33.50    4.80
  -6   0   6   24.90    4.40
  -6   0   6   28.40    4.10
   6   0  -6   19.80    5.10
   6   0  -6   24.80    4.30
  -6   0   6   26.20    5.20
   5   0  -6   95.99    7.30
  -5   0   6   96.79    7.00
   5   0  -6   80.79    7.10
  -5   0   6   92.69    8.10
   5   0  -6   99.49    8.80
  -5   0   6  103.49    7.70
  -5   0   6  104.29    7.40
   4   0  -6 3649.63  170.78
  -4   0   6 3242.08  170.88
  -4   0   6 3669.33  170.78
   4   0  -6 3565.64  170.28
   4   0  -6 3624.04  171.68
  -4   0   6 3634.04  169.78
  -4   0   6 3645.04  170.28
   3   0  -6  407.06   21.20
  -3   0   6  378.86   20.90
   3   0  -6  394.46   20.70
  -3   0   6  404.56   20.20
  -3   0   6  373.96   21.00
   3   0  -6  396.26   21.50
  -3   0   6  386.56   20.50
   2   0  -6   -0.40    1.30
   2   0  -6    0.60    1.50
  -2   0   6    3.00    1.70
   2   0  -6    1.60    1.40
  -2   0   6    2.20    1.40
  -2   0   6   -1.30    2.00
  -2   0   6   -0.70    1.00
   1   0  -6   75.39    5.80
  -1   0   6   79.59    4.90
  -1   0   6   65.19    5.10
  -1   0   6   77.49    7.10
   1   0  -6   81.19    5.70
  -1   0   6   62.79    5.10
   0   0   6 4953.40  233.98
   1   0   6  551.24   28.10
   1   0   6  552.64   30.90
   1   0   6  556.84   28.30
  -1   0  -6  584.84   29.30
  -1   0  -6  567.94   28.80
  -2   0  -6    2.30    2.20
   2   0   6    1.50    2.80
   2   0   6    3.50    1.70
  -2   0  -6    4.60    2.20
   2   0   6    1.30    1.40
   3   0   6   40.00    7.00
  -3   0  -6   50.09    6.80
   3   0   6   42.60    4.30
  -3   0  -6   36.00    5.20
   3   0   6   42.30    4.50
  -4   0  -6 3997.40  190.18
   4   0   6 3615.94  188.38
   4   0   6 4013.90  188.98
   4   0   6 3917.81  192.78
  -4   0  -6 4247.18  191.28
  -5   0  -6  428.56   25.80
   5   0   6  387.56   23.40
  -5   0  -6  450.35   26.50
   5   0   6  480.25   28.30
  -5   0  -6  410.06   25.20
   5   0   6  443.46   24.20
   6   0   6   32.10    5.10
   6   0   6   36.20    5.50
  -6   0  -6   33.60    4.50
  -6   0  -6   21.00    5.90
  -6   0  -6   42.10    7.00
   6   0   6   33.90    7.80
  -6   0  -6   40.00    7.00
  -7   0  -6   43.60    5.00
   7   0   6   40.20    6.40
  -7   0  -6   35.90    7.40
  -7   0  -6   46.20    8.20
   7   0   6   36.50    5.50
  -7   0  -6   45.90    7.90
   8   0   6 1483.75   82.99
   8   0   6 1750.02   84.09
  -8   0  -6 1707.33   86.49
  -8   0  -6 1692.23   80.89
  -8   0  -6 1754.82   87.09
  -9   0  -6  120.99   13.10
  -9   0  -6  138.39   13.30
   9   0   6  119.19   11.10
 -10   0  -6    6.30    5.60
 -10   0  -6   17.00    6.10
  10   0   6   18.00    5.60
 -11   0  -6   21.60    7.10
 -11   0  -6   31.90    8.40
  11   0   6   15.50    5.90
 -12   0  -6  417.56   29.30
 -12   0  -6  375.76   27.90
 -12  -1   6   14.40    5.20
  12  -1  -6   14.60    8.50
 -12  -1   6   17.20    6.50
 -12   1   6    5.70    4.90
 -12   1   6   22.10    6.20
 -12   1   6   23.50    6.70
  12   1  -6    9.10    8.80
 -11  -1   6   -0.20    3.30
 -11  -1   6   -1.00    3.80
 -11  -1   6    1.60    3.10
  11  -1  -6    4.40    6.40
 -11   1   6    0.70    3.80
 -11   1   6   -1.40    3.80
 -11   1   6    4.10    4.00
  11   1  -6    3.90    6.60
 -10  -1   6    4.70    3.00
  10  -1  -6    6.60    6.20
 -10  -1   6    2.10    4.10
 -10  -1   6   21.10    5.10
 -10   1   6    4.10    3.80
  10   1  -6    6.20    6.40
 -10   1   6   -3.10    3.00
 -10   1   6    7.00    4.30
  -9  -1   6   30.50    4.90
  -9  -1   6   21.20    4.90
  -9  -1   6   30.30    6.00
  -9  -1   6   32.90    6.20
   9  -1  -6   28.70    7.80
  -9   1   6   19.90    4.90
   9   1  -6   16.00    7.10
  -9   1   6   20.20    5.20
  -9   1   6   26.60    5.20
  -8  -1   6   16.40    5.00
  -8  -1   6   20.70    4.40
  -8  -1   6   19.40    3.90
   8  -1  -6   24.40    6.80
  -8  -1   6   29.50    5.40
   8   1  -6   21.50    7.20
  -8   1   6   18.30    4.80
  -8   1   6   14.90    4.20
  -8   1   6   24.00    4.60
   8   1  -6   20.30    4.50
  -7  -1   6    4.40    2.90
   7  -1  -6    3.00    4.00
  -7  -1   6    1.70    2.90
  -7  -1   6    4.80    2.40
   7  -1  -6    6.20    3.10
  -7  -1   6    3.00    2.70
  -7   1   6    1.60    2.70
   7   1  -6   -0.30    3.90
  -7   1   6    2.00    2.40
  -7   1   6   -3.70    2.60
   7   1  -6   -0.40    2.30
   7   1  -6    4.40    2.60
  -7   1   6    8.60    3.30
   6  -1  -6   -1.50    1.00
  -6  -1   6    0.30    2.00
   6  -1  -6    3.70    3.50
  -6  -1   6    8.90    3.30
   6  -1  -6    1.90    2.30
  -6  -1   6    1.90    2.50
  -6  -1   6    4.10    2.10
   6   1  -6   -0.10    1.90
  -6   1   6    2.70    2.40
   6   1  -6    7.20    4.00
   6   1  -6   -0.90    2.10
  -6   1   6    1.80    2.70
  -6   1   6    3.00    2.60
  -6   1   6    1.00    2.10
  -5  -1   6   57.79    5.40
   5  -1  -6   55.99    7.40
   5  -1  -6   54.99    5.40
  -5  -1   6   58.09    5.70
  -5  -1   6   45.20    5.50
   5  -1  -6   67.89    6.10
  -5   1   6   66.59    6.10
  -5   1   6   60.49    7.30
   5   1  -6   59.49    5.40
  -5   1   6   63.79    5.60
   5   1  -6   62.09    5.40
   5   1  -6   60.49    6.90
  -5   1   6   56.49    5.10
   4  -1  -6    1.40    1.80
   4  -1  -6    0.40    2.30
  -4  -1   6   -0.40    1.70
  -4  -1   6    0.80    1.20
   4  -1  -6    0.10    1.60
  -4  -1   6    0.30    1.40
  -4  -1   6    0.70    2.50
   4   1  -6    0.40    1.60
  -4   1   6    3.20    2.50
  -4   1   6    3.50    2.10
  -4   1   6    1.40    1.70
  -4   1   6    1.40    1.60
   4   1  -6    1.20    2.30
   4   1  -6    2.30    1.70
   3  -1  -6   16.70    3.40
  -3  -1   6   13.30    2.10
   3  -1  -6   15.10    2.80
  -3  -1   6   12.70    1.70
  -3  -1   6   13.10    3.80
  -3  -1   6   15.20    2.80
   3  -1  -6   21.10    3.30
   3   1  -6   15.10    2.60
  -3   1   6   20.90    3.70
   3   1  -6   16.10    2.90
   3   1  -6   14.60    3.00
  -3   1   6   17.30    2.90
  -3   1   6   14.30    2.40
  -3   1   6   10.80    2.80
   2  -1  -6    0.30    1.30
   2  -1  -6   -1.20    1.40
  -2  -1   6    1.60    2.20
  -2  -1   6    0.80    1.50
   2  -1  -6    2.50    1.90
  -2   1   6    1.40    1.70
   2   1  -6    1.60    1.60
  -2   1   6    2.20    1.30
   2   1  -6    1.20    1.40
  -2   1   6    1.70    1.50
   2   1  -6    1.50    1.20
   1  -1  -6   35.90    4.20
   1  -1  -6   27.60    4.00
  -1  -1   6   27.10    3.60
   1  -1  -6   34.70    3.60
  -1  -1   6   32.60    5.50
  -1   1   6   36.70    5.30
  -1   1   6   35.50    3.50
   1   1  -6   31.90    3.10
  -1   1   6   29.60    4.10
   1   1  -6   32.50    3.20
  -1   1   6   30.60    3.10
   0  -1   6   54.79    4.60
   0  -1  -6   53.89    5.00
   0  -1  -6   49.80    4.50
   0  -1  -6   51.59    4.70
   0  -1   6   46.80    6.10
   0   1   6   48.40    4.20
   0   1  -6   47.50    3.80
   0   1  -6   46.80    4.10
   0   1   6   62.69    5.90
   0   1   6   48.30    4.70
  -1  -1  -6  223.58   13.10
  -1  -1  -6  220.78   12.80
   1  -1   6  189.98   14.70
   1   1   6  203.58   12.60
   1   1   6  224.28   12.40
   1   1   6  227.78   13.90
  -1   1  -6  216.78   11.70
  -1   1  -6  201.48   12.60
  -2  -1  -6    7.30    2.70
  -2  -1  -6    4.90    2.60
   2  -1   6    7.80    3.70
   2   1   6    6.30    2.90
  -2   1  -6   10.00    2.30
   2   1   6    3.80    1.90
   2   1   6    8.60    2.60
  -2   1  -6    5.70    2.40
   3  -1   6   16.30    5.30
  -3  -1  -6   20.50    4.30
   3  -1   6   20.60    1.80
   3  -1   6   18.90    1.70
  -3  -1  -6   21.10    4.50
   3   1   6   14.10    3.40
   3   1   6   17.50    4.30
  -3   1  -6   20.10    4.00
  -3   1  -6   17.00    3.40
   3   1   6   29.20    4.40
  -4  -1  -6   63.19    8.30
  -4  -1  -6   56.99    7.50
   4  -1   6   55.69    4.30
   4  -1   6   50.09    4.20
   4  -1   6   70.39   10.50
   4   1   6   57.79    6.10
  -4   1  -6   66.29    6.50
   4   1   6   48.80    6.50
  -4   1  -6   59.39    7.40
   4   1   6   58.49    8.30
   5  -1   6  310.47   16.80
  -5  -1  -6  307.57   20.20
  -5  -1  -6  330.57   20.00
   5  -1   6  340.27   23.30
   5  -1   6  291.87   16.70
  -5  -1  -6  292.97   18.00
  -5   1  -6  293.97   19.10
   5   1   6  273.07   18.30
  -5   1  -6  307.17   19.30
   5   1   6  313.17   19.10
  -5   1  -6  327.17   21.40
   5   1   6  330.37   20.90
  -6  -1  -6   -1.10    1.90
  -6  -1  -6   12.40    4.50
  -6  -1  -6    3.50    2.70
   6  -1   6    0.30    4.40
  -6  -1  -6    1.20    3.70
   6  -1   6    3.20    2.30
   6  -1   6    4.50    2.50
   6   1   6    5.10    3.10
   6   1   6    1.10    3.40
  -6   1  -6    3.50    3.60
  -6   1  -6    4.70    1.70
   6   1   6    2.90    3.10
  -6   1  -6    4.30    3.30
  -6   1  -6    9.50    5.00
  -7  -1  -6   60.79    8.90
   7  -1   6   52.39    6.10
  -7  -1  -6   43.40    7.50
   7  -1   6   35.60    5.00
  -7  -1  -6   48.60    6.20
  -7   1  -6   45.20    7.80
   7   1   6   47.20    7.40
   7   1   6   43.00    6.70
  -7   1  -6   39.50    2.80
  -7   1  -6   42.20    2.90
  -7   1  -6   40.40    8.40
  -7   1  -6   53.39    7.80
   8  -1   6   17.00    3.80
  -8  -1  -6   11.20    3.40
  -8  -1  -6   17.30    5.60
   8  -1   6    5.60    3.40
  -8  -1  -6   14.20    5.60
   8   1   6   15.10    5.20
  -8   1  -6   23.70    6.70
  -8   1  -6   13.70    5.50
  -9  -1  -6  116.29    8.50
  -9  -1  -6   99.09   12.40
   9  -1   6  103.79    9.10
  -9  -1  -6   88.29   12.30
   9  -1   6   89.39    8.60
  -9   1  -6  107.39   13.60
   9   1   6  105.29   10.80
  -9   1  -6   83.49   12.50
 -10  -1  -6    4.20    5.30
  10  -1   6   -7.20    3.50
  10  -1   6    3.10    3.30
 -10  -1  -6   -0.10    2.00
 -10  -1  -6   -0.20    4.20
 -10   1  -6   -2.80    4.70
  10   1   6    5.20    4.60
 -10   1  -6    8.40    5.80
 -11  -1  -6   43.60    8.70
 -11  -1  -6   42.80    9.50
  11   1   6   61.89    9.00
 -11   1  -6   56.69   11.10
 -11   1  -6   32.80    8.80
 -12  -1  -6    4.90    5.40
 -12  -1  -6   -3.10    5.40
 -12   1  -6   10.50    6.80
 -12   1  -6   -1.60    5.50
  11  -2  -6   87.79   14.50
 -11  -2   6  127.89   14.40
 -11  -2   6  102.89   10.10
 -11  -2   6  122.59   12.30
 -11   2   6  113.99   10.60
 -11   2   6  111.59   11.50
  11   2  -6  104.09   17.60
 -11   2   6  121.69   12.30
 -10  -2   6    3.50    3.30
 -10  -2   6    7.50    5.40
 -10  -2   6   11.80    4.20
  10  -2  -6    7.10    6.10
 -10  -2   6    1.20    4.30
  10   2  -6    9.00    7.70
 -10   2   6   -1.20    3.40
 -10   2   6    8.50    4.50
 -10   2   6    1.20    3.10
  -9  -2   6   80.89   11.20
   9  -2  -6   45.80    9.30
  -9  -2   6   69.99    7.40
  -9  -2   6   74.89    9.30
  -9  -2   6   63.89    5.90
  -9  -2   6   74.99    7.60
  -9   2   6   52.49    8.10
  -9   2   6   69.69    7.00
   9   2  -6   56.79   11.40
  -9   2   6   67.69    8.70
   9   2  -6   58.39    7.40
  -8  -2   6  856.81   46.40
   8  -2  -6  928.01   50.89
  -8  -2   6 1037.50   51.29
  -8  -2   6  913.21   45.50
  -8  -2   6  950.60   48.40
  -8  -2   6  920.81   47.10
  -8   2   6  936.81   46.80
   8   2  -6  888.21   47.00
  -8   2   6  886.91   48.40
   8   2  -6  897.31   52.59
  -8   2   6  893.61   47.70
  -7  -2   6  297.97   18.30
  -7  -2   6  330.57   20.70
  -7  -2   6  300.47   17.50
   7  -2  -6  313.17   20.60
  -7  -2   6  281.07   16.60
  -7   2   6  292.37   16.90
   7   2  -6  277.87   21.10
  -7   2   6  282.57   18.50
  -7   2   6  303.77   18.10
   7   2  -6  283.87   17.70
   7   2  -6  301.67   17.40
  -6  -2   6  107.19    7.00
   6  -2  -6  104.39    8.90
   6  -2  -6  120.59   10.60
  -6  -2   6  121.59   10.80
  -6  -2   6  121.49    9.10
   6  -2  -6  109.49    8.40
   6   2  -6  103.09   10.60
  -6   2   6  113.19    9.50
   6   2  -6  103.59    8.00
  -6   2   6  106.69    7.60
   6   2  -6  106.29    8.20
  -6   2   6  104.39    8.90
  -6   2   6  102.19    8.40
  -5  -2   6  137.89   11.20
  -5  -2   6  127.89    6.90
  -5  -2   6  130.79    9.60
   5  -2  -6  138.19   10.90
   5  -2  -6  134.19    9.30
   5  -2  -6  139.59   10.00
  -5  -2   6  129.29    7.00
   5   2  -6  137.69    9.00
  -5   2   6  131.29    9.30
  -5   2   6  131.29   10.20
  -5   2   6  148.79   10.10
   5   2  -6  137.19    9.00
  -5   2   6  120.49    8.30
   5   2  -6  142.29   11.30
   4  -2  -6 3186.78  153.78
  -4  -2   6 3287.57  152.68
  -4  -2   6 3536.15  155.38
   4  -2  -6 3129.59  152.38
   4  -2  -6 3180.58  152.98
   4   2  -6 3170.38  151.78
  -4   2   6 3087.59  153.28
   4   2  -6 3062.29  153.58
  -4   2   6 3118.19  152.78
  -4   2   6 3165.58  151.28
  -4   2   6 3197.68  152.38
   4   2  -6 3127.09  151.98
  -3  -2   6  537.85   29.10
   3  -2  -6  541.75   27.20
   3  -2  -6  492.15   26.50
   3  -2  -6  508.75   27.60
  -3  -2   6  512.65   26.60
   3   2  -6  524.45   25.80
  -3   2   6  487.05   26.80
  -3   2   6  493.55   26.40
  -3   2   6  482.75   27.20
   3   2  -6  528.95   27.10
  -3   2   6  503.95   25.40
   3   2  -6  500.95   26.30
  -2  -2   6  427.56   24.80
   2  -2  -6  390.66   22.20
   2  -2  -6  392.36   20.90
  -2  -2   6  391.36   22.00
   2  -2  -6  441.26   23.20
   2  -2  -6  414.46   22.10
  -2   2   6  438.76   21.20
  -2   2   6  417.76   22.30
   2   2  -6  439.36   21.80
   2   2  -6  422.06   22.10
  -2   2   6  424.36   22.90
   1  -2  -6  100.69    7.30
   1  -2  -6  101.39    7.10
   1  -2  -6   96.59    6.20
   1  -2  -6   99.19    7.80
  -1  -2   6  113.29    9.90
  -1  -2   6  109.39    7.30
   1   2  -6  107.99    6.10
   1   2  -6  102.79    6.10
  -1   2   6  102.89    7.10
  -1   2   6  107.39    7.90
   0  -2  -6 4643.64  211.88
   0  -2  -6 4727.73  212.78
   0  -2   6 4203.88  216.18
   0  -2  -6 4580.54  213.58
   0  -2  -6 4739.43  212.68
   0   2  -6 3978.70  211.28
   0   2   6 4483.25  213.38
  -1  -2  -6  517.05   26.70
   1  -2   6  445.86   30.20
  -1  -2  -6  503.35   26.80
   1  -2   6  543.35   27.00
  -1  -2  -6  499.85   27.70
   1   2   6  558.74   27.90
  -1   2  -6  518.85   24.90
   1   2   6  499.45   27.60
  -1   2  -6  488.95   25.50
   1   2   6  542.45   26.70
  -2  -2  -6  345.67   19.70
  -2  -2  -6  338.57   20.50
   2  -2   6  354.66   24.00
  -2   2  -6  350.46   18.60
   2   2   6  340.37   20.30
   2   2   6  340.17   19.30
   2   2   6  367.36   20.30
  -2   2  -6  365.16   18.00
   3  -2   6   49.30    9.20
  -3  -2  -6   53.09    5.90
  -3  -2  -6   43.50    6.50
   3   2   6   51.59    6.80
  -3   2  -6   43.50    4.50
  -3   2  -6   50.89    4.80
   3   2   6   56.09    5.60
   3   2   6   46.50    5.50
  -4  -2  -6 2769.62  134.79
  -4  -2  -6 2734.83  134.79
  -4  -2  -6 2724.03  134.09
   4   2   6 2727.13  133.89
   4   2   6 2746.03  134.39
  -4   2  -6 3098.69  137.99
  -4   2  -6 2537.55  132.89
  -4   2  -6 2795.92  133.39
   5  -2   6  363.96   25.00
  -5  -2  -6  274.87   18.40
  -5  -2  -6  303.77   19.60
  -5  -2  -6  306.07   19.60
   5   2   6  290.67   18.90
  -5   2  -6  344.17   19.40
  -5   2  -6  343.27   22.10
   5   2   6  352.16   20.00
  -5   2  -6  270.07   18.00
   5   2   6  274.67   18.70
  -5   2  -6  261.17   15.90
   6  -2   6   79.29   13.10
  -6  -2  -6   59.99    8.20
  -6  -2  -6   63.19    8.70
  -6  -2  -6   63.99    7.90
  -6   2  -6   64.59   10.20
   6   2   6   53.89    8.00
  -6   2  -6   57.29    3.20
   6   2   6   46.00    7.20
  -6   2  -6   53.09    3.30
  -6   2  -6   56.39    7.40
  -6   2  -6   68.79    8.60
   6   2   6   62.39    8.50
   7  -2   6   33.00    2.90
  -7  -2  -6   20.30    5.10
  -7  -2  -6   36.30    7.30
   7  -2   6   26.60    2.60
  -7  -2  -6   32.80    5.90
  -7   2  -6   28.40    6.00
  -7   2  -6   21.20    6.60
   7   2   6   33.20    6.90
  -7   2  -6   26.50    6.20
  -8  -2  -6  712.13   41.70
  -8  -2  -6  751.02   41.30
   8  -2   6  712.23   36.60
   8  -2   6  732.63   36.60
  -8  -2  -6  799.72   40.30
  -8   2  -6  757.72   42.60
  -8   2  -6  716.73   44.10
   8   2   6  749.92   41.90
  -9  -2  -6  128.29   10.30
  -9  -2  -6  120.19   12.30
  -9  -2  -6  113.99   11.30
   9  -2   6   95.59    7.40
  -9   2  -6  105.69   13.60
  -9   2  -6  137.69   14.00
   9   2   6  108.39   11.70
  10  -2   6    3.40    1.40
 -10  -2  -6    4.70    4.40
 -10  -2  -6    0.90    3.00
 -10  -2  -6   -2.40    4.90
 -10   2  -6    6.60    6.10
  10   2   6    1.10    4.70
 -10   2  -6    3.10    5.40
 -11  -2  -6   19.40    6.60
 -11  -2  -6   19.00    6.20
 -11  -2  -6   16.20    3.90
 -11   2  -6   14.10    6.80
 -11   2  -6   10.30    7.10
  11   2   6   22.40    6.70
 -11  -3   6  126.39   13.10
  11  -3  -6  125.59   16.10
 -11   3   6  115.99   10.80
  11   3  -6  137.49   18.80
 -11   3   6  117.49   11.90
 -11   3   6  138.89   13.60
 -10  -3   6    2.30    4.20
 -10  -3   6    3.70    5.10
  10  -3  -6    5.90    5.60
 -10  -3   6    1.80    1.00
 -10   3   6    5.20    3.40
  10   3  -6    9.00    4.10
  10   3  -6   18.70    8.20
 -10   3   6    2.50    4.30
 -10   3   6    3.20    4.00
  -9  -3   6   83.19   10.20
  -9  -3   6   68.29    9.20
   9  -3  -6   61.99   10.50
  -9   3   6   85.39    8.90
  -9   3   6   76.89    7.30
   9   3  -6   80.49   13.20
  -9   3   6   68.99    9.50
   9   3  -6   79.89    7.60
  -8  -3   6   56.79    9.00
   8  -3  -6   46.30    8.40
  -8  -3   6   43.60    7.20
   8   3  -6   44.50    5.60
  -8   3   6   48.90    7.10
  -8   3   6   47.80    7.50
   8   3  -6   38.50    9.60
  -8   3   6   45.10    5.60
  -7  -3   6  527.95   30.00
  -7  -3   6  527.95   28.30
   7  -3  -6  505.55   29.80
  -7   3   6  486.65   27.60
   7   3  -6  482.45   27.10
  -7   3   6  480.25   28.30
   7   3  -6  476.45   31.30
   7   3  -6  477.85   26.20
  -7   3   6  473.55   25.80
  -6  -3   6   15.60    4.00
   6  -3  -6   10.90    4.40
  -6  -3   6   12.70    4.70
   6  -3  -6   15.10    3.70
  -6   3   6    6.60    3.50
  -6   3   6   12.90    3.80
   6   3  -6    4.10    4.10
   6   3  -6    6.60    2.70
   6   3  -6    8.20    2.60
  -6   3   6   10.20    2.50
   5  -3  -6  256.87   16.30
  -5  -3   6  268.57   18.90
  -5  -3   6  280.57   17.00
   5  -3  -6  326.67   18.80
  -5  -3   6  301.27   19.10
  -5   3   6  291.37   17.00
   5   3  -6  258.27   15.60
  -5   3   6  308.77   17.70
   5   3  -6  270.67   15.80
   5   3  -6  284.67   18.90
  -5   3   6  276.77   15.00
  -4  -3   6   70.99    7.90
  -4  -3   6   53.49    6.30
   4  -3  -6   85.69    7.60
   4  -3  -6   57.49    6.00
   4  -3  -6   61.29    5.80
  -4  -3   6   70.09    8.80
  -4   3   6   72.19    6.30
  -4   3   6   54.79    6.20
   4   3  -6   64.29    5.30
  -4   3   6   65.09    4.50
  -4   3   6   64.69    6.30
   4   3  -6   66.19    7.00
   4   3  -6   65.09    5.10
   3  -3  -6 1022.60   51.19
  -3  -3   6 1047.60   54.59
   3  -3  -6 1068.19   52.79
   3  -3  -6 1008.10   51.79
  -3  -3   6 1021.70   51.39
  -3  -3   6 1060.79   53.49
   3   3  -6  943.91   51.49
   3   3  -6 1049.40   49.99
  -3   3   6 1003.90   52.19
  -3   3   6 1059.59   49.60
  -3   3   6 1041.50   51.69
  -3   3   6 1027.20   51.29
   3   3  -6 1052.49   50.79
   2  -3  -6   44.40    3.10
   2  -3  -6   40.20    5.10
   2  -3  -6   57.79    6.00
  -2  -3   6   40.70    7.30
  -2  -3   6   41.70    6.00
  -2  -3   6   44.50    5.20
   2  -3  -6   46.40    4.50
  -2   3   6   45.40    4.60
   2   3  -6   46.00    4.00
   2   3  -6   50.99    3.20
  -2   3   6   39.60    4.90
  -2   3   6   48.10    5.40
   1  -3  -6  662.93   34.30
   1  -3  -6  676.03   32.90
  -1  -3   6  659.23   34.20
  -1  -3   6  643.94   37.40
   1  -3  -6  613.34   31.30
   1  -3  -6  664.63   33.20
  -1  -3   6  657.83   33.10
  -1   3   6  660.83   34.20
  -1   3   6  563.64   32.60
  -1   3   6  658.73   32.90
   0  -3  -6   35.90    3.10
   0  -3   6   32.30    7.30
   0  -3   6   34.90    4.50
   0  -3  -6   32.50    4.10
   0  -3  -6   36.70    4.50
   0  -3  -6   36.10    5.60
   0   3   6   41.70    5.70
   0   3   6   32.50    4.30
   1  -3   6  887.61   53.49
  -1  -3  -6  976.10   47.70
  -1  -3  -6  895.81   49.20
   1  -3   6  983.90   48.20
  -1  -3  -6  965.90   47.90
   1   3   6  926.01   49.50
   1   3   6  983.30   48.00
   1   3   6 1049.49   48.90
  -2  -3  -6  149.88    9.30
   2  -3   6  147.39   14.60
  -2  -3  -6  129.19   10.50
  -2  -3  -6  153.28    9.80
  -2   3  -6  140.79    7.20
   2   3   6  124.39   10.60
   2   3   6  142.99    9.60
   2   3   6  134.49    9.70
  -2   3  -6  135.19    7.10
  -3  -3  -6  697.23   39.40
  -3  -3  -6  768.62   38.50
   3  -3   6  829.52   45.90
  -3  -3  -6  711.83   39.20
   3   3   6  691.43   37.90
   3   3   6  724.13   39.60
   3   3   6  746.03   38.30
  -3   3  -6  728.73   36.40
  -3   3  -6  710.33   36.20
  -3   3  -6  773.52   42.20
  -4  -3  -6   -1.00    2.30
  -4  -3  -6    8.10    3.30
   4  -3   6    2.20    5.10
  -4  -3  -6    4.90    3.40
   4   3   6    0.40    2.40
   4   3   6    0.80    2.00
  -4   3  -6    1.80    2.00
  -4   3  -6    0.60    1.50
  -4   3  -6    1.10    1.60
   4   3   6   11.60    3.80
  -4   3  -6   -4.50    3.00
  -5  -3  -6  433.16   25.80
  -5  -3  -6  447.96   26.00
  -5  -3  -6  430.56   25.90
  -5   3  -6  375.56   22.40
  -5   3  -6  473.25   25.40
  -5   3  -6  413.76   24.00
   5   3   6  483.45   25.10
   5   3   6  423.86   25.60
  -5   3  -6  473.75   29.40
  -6  -3  -6  108.49   10.10
  -6  -3  -6   96.89    9.80
  -6  -3  -6   98.99   10.10
  -6  -3  -6  105.69    9.30
   6   3   6  103.29   10.00
  -6   3  -6  111.59   14.00
  -6   3  -6  105.59   10.00
  -6   3  -6   83.69    8.50
  -7  -3  -6  408.86   22.80
  -7  -3  -6  367.56   23.00
  -7  -3  -6  366.16   23.20
   7   3   6  320.37   23.00
  -7   3  -6  353.46   26.10
  -7   3  -6  420.76   24.40
  -7   3  -6  321.87   21.90
  -8  -3  -6    2.50    4.10
  -8  -3  -6   -2.10    3.80
  -8  -3  -6    0.90    3.00
  -8   3  -6    0.50    3.60
   8   3   6    1.10    3.70
  -8   3  -6    2.00    5.00
  -9  -3  -6  145.29   12.60
  -9  -3  -6  131.39   13.40
  -9  -3  -6  144.19   12.00
  -9   3  -6  135.29   17.00
  -9   3  -6  144.19   14.70
   9   3   6  153.38   14.10
 -10  -3  -6   21.10    6.40
 -10  -3  -6   17.10    5.10
 -10  -3  -6   27.00    6.10
 -10   3  -6   22.50    7.90
  10   3   6   24.80    7.10
 -10   3  -6   21.30    8.00
 -11  -3  -6   95.69   10.20
 -11  -3  -6  111.39   12.70
  11   3   6  131.89   14.00
 -11   3  -6  128.89   17.30
 -11   3  -6  109.09   15.40
 -11  -4   6   29.40    8.30
  11  -4  -6   38.10    8.80
 -11   4   6   36.50    6.10
 -11   4   6   36.20    7.50
 -11   4   6   45.30    9.30
  11   4  -6   48.30   11.70
  10  -4  -6  102.69   13.30
 -10  -4   6  127.39   12.50
 -10   4   6  111.29   11.60
  10   4  -6  125.49   17.30
 -10   4   6  116.89    9.40
 -10   4   6  109.29   11.90
   9  -4  -6  126.89   12.90
  -9  -4   6  113.79   11.50
  -9  -4   6  123.99   12.40
  -9   4   6  111.79    8.80
   9   4  -6  111.69   15.90
   9   4  -6  108.69    8.90
  -9   4   6  115.29   11.40
  -9   4   6  119.49   11.30
  -8  -4   6  175.08   13.70
  -8  -4   6  181.98   14.90
   8  -4  -6  159.78   14.40
  -8   4   6  164.08   13.30
  -8   4   6  168.28   10.90
  -8   4   6  172.78   14.00
   8   4  -6  179.98   17.30
   8   4  -6  172.48   11.30
  -7  -4   6  156.78   12.30
  -7  -4   6  164.58   15.50
  -7  -4   6  158.58   13.80
   7  -4  -6  170.68   13.70
   7   4  -6  153.28   15.20
  -7   4   6  136.99   12.20
  -7   4   6  163.18   12.20
   7   4  -6  155.58   10.20
  -6  -4   6  515.45   30.30
  -6  -4   6  477.65   26.80
   6  -4  -6  501.55   28.10
  -6  -4   6  481.85   28.90
   6  -4  -6  449.46   25.50
  -6   4   6  458.75   27.00
   6   4  -6  469.55   25.40
   6   4  -6  442.66   29.10
   6   4  -6  443.76   24.40
  -6   4   6  449.06   23.70
  -6   4   6  483.05   26.60
   5  -4  -6  366.56   20.20
  -5  -4   6  372.46   23.70
  -5  -4   6  386.86   23.80
  -5  -4   6  362.96   21.00
   5  -4  -6  368.06   22.20
  -5   4   6  362.26   20.90
   5   4  -6  348.87   22.70
   5   4  -6  346.77   19.50
   5   4  -6  357.46   19.20
  -5   4   6  329.07   18.10
  -5   4   6  368.06   21.50
  -4  -4   6  620.34   31.10
   4  -4  -6  567.84   31.20
  -4  -4   6  588.84   34.40
   4  -4  -6  573.24   30.20
  -4  -4   6  568.04   32.90
   4  -4  -6  597.24   32.20
  -4   4   6  602.84   28.00
  -4   4   6  595.74   31.30
   4   4  -6  567.94   29.10
   4   4  -6  530.85   29.20
   4   4  -6  510.05   31.40
  -4   4   6  605.34   30.90
   3  -4  -6  312.97   17.20
  -3  -4   6  311.27   21.60
  -3  -4   6  335.17   19.60
   3  -4  -6  304.97   18.80
  -3  -4   6  282.87   17.40
   3  -4  -6  304.47   17.90
  -3   4   6  296.37   17.40
   3   4  -6  273.27   17.10
   3   4  -6  310.87   15.60
   3   4  -6  309.97   16.60
  -3   4   6  295.47   17.70
  -3   4   6  311.17   18.60
   2  -4  -6 1014.60   49.20
  -2  -4   6  873.01   53.39
   2  -4  -6  982.70   48.40
   2  -4  -6 1026.20   50.39
  -2  -4   6  948.11   50.19
  -2  -4   6 1007.70   49.00
  -2   4   6  955.50   49.99
  -2   4   6  965.40   48.70
  -2   4   6  974.30   48.90
   1  -4  -6  516.65   28.30
   1  -4  -6  518.45   26.90
  -1  -4   6  543.05   27.10
  -1  -4   6  423.16   31.40
   1  -4  -6  492.75   26.40
   1  -4  -6  500.15   24.50
  -1  -4   6  495.05   27.90
  -1   4   6  536.45   26.90
  -1   4   6  507.85   28.30
  -1   4   6  525.35   26.70
   0  -4  -6  910.91   45.00
   0  -4  -6  900.31   43.50
   0  -4  -6  888.71   46.70
   0  -4   6  888.01   45.90
   0  -4  -6  897.01   44.80
   0  -4   6  958.50   45.60
   0  -4   6  822.82   51.49
   0   4   6  902.11   45.20
   0   4   6  909.81   47.20
  -1  -4  -6  281.57   15.90
   1  -4   6  262.67   22.20
   1  -4   6  306.67   16.60
  -1  -4  -6  278.27   17.50
  -1  -4  -6  268.87   15.60
   1   4   6  285.77   16.30
   1   4   6  261.67   17.90
  -2  -4  -6  825.62   41.50
  -2  -4  -6  821.52   43.10
  -2  -4  -6  787.42   44.10
   2  -4   6  937.21   51.39
  -2  -4  -6  825.92   41.00
   2   4   6  823.92   42.00
   2   4   6  772.42   44.00
  -2   4  -6  744.83   45.30
   2   4   6  838.22   41.80
  -3  -4  -6  323.37   17.40
  -3  -4  -6  318.17   19.50
  -3  -4  -6  273.57   20.00
  -3   4  -6  322.17   15.90
  -3   4  -6  315.67   16.10
   3   4   6  324.87   18.70
   3   4   6  321.97   20.60
   3   4   6  323.47   18.00
  -3   4  -6  276.97   21.60
  -4  -4  -6  572.24   30.90
  -4  -4  -6  525.15   31.70
  -4  -4  -6  552.34   29.90
  -4   4  -6  526.25   27.90
   4   4   6  540.75   30.30
  -4   4  -6  583.84   29.00
  -4   4  -6  512.85   33.90
  -5  -4  -6  156.98   12.60
  -5  -4  -6  113.89   10.60
   5  -4   6  158.98   18.00
  -5  -4  -6  131.69   10.60
  -5   4  -6  125.99    9.20
   5   4   6  136.09    9.00
  -5   4  -6  120.89   10.00
   5   4   6  127.89   10.90
  -5   4  -6  109.09   14.60
  -5   4  -6  113.09    8.40
  -6  -4  -6  295.47   20.00
  -6  -4  -6  258.07   18.40
  -6  -4  -6  321.97   18.00
  -6  -4  -6  252.97   18.10
  -6   4  -6  290.27   22.40
  -6   4  -6  283.27   17.50
  -6   4  -6  287.57   18.80
   6   4   6  268.67   19.20
  -7  -4  -6  112.69    9.20
  -7  -4  -6  110.39   10.80
  -7  -4  -6  114.29   11.50
   7   4   6  110.99   11.50
  -7   4  -6   97.09    9.50
  -7   4  -6   79.69   13.30
  -7   4  -6  114.49   11.30
  -8  -4  -6  108.79   12.10
  -8  -4  -6  126.29   11.80
  -8  -4  -6  122.39    9.90
  -8   4  -6  104.99   15.40
  -8   4  -6  124.29   12.90
   8   4   6  132.69   13.10
  -9  -4  -6   40.10    7.30
  -9  -4  -6   41.60    5.80
  -9  -4  -6   41.40    8.10
  -9   4  -6   32.30    8.00
   9   4   6   34.00    7.80
  -9   4  -6   43.60   10.30
 -10  -4  -6   54.19    9.40
 -10  -4  -6   67.69   10.10
 -10   4  -6   66.39   11.10
  10   4   6   60.39   10.60
 -10   4  -6   37.70    9.60
 -11  -4  -6   18.40    5.90
 -11  -4  -6   14.40    6.30
 -11   4  -6   11.70    8.20
  11   4   6   19.40    8.00
 -11   4  -6   17.10    8.10
 -10  -5   6    1.20    4.90
  10  -5  -6    7.30    5.40
 -10  -5   6    2.30    2.90
 -10   5   6    6.80    5.00
  10   5  -6    7.00    7.00
 -10   5   6    7.10    3.30
 -10   5   6   -1.80    3.90
  -9  -5   6   28.30    6.70
   9  -5  -6   39.00    7.80
   9   5  -6   32.60    9.30
  -9   5   6   31.00    6.70
   9   5  -6   28.40    4.10
  -9   5   6   30.60    4.50
  -9   5   6   30.70    7.10
  -8  -5   6   10.70    6.90
   8  -5  -6   14.30    5.50
  -8  -5   6   10.30    4.40
  -8  -5   6    7.90    4.80
   8   5  -6    8.10    2.60
   8   5  -6    8.70    6.20
  -8   5   6   10.40    5.00
  -8   5   6   12.20    4.70
  -8   5   6    9.00    2.40
  -7  -5   6  529.95   33.80
  -7  -5   6  601.84   36.40
   7  -5  -6  586.34   33.10
  -7  -5   6  609.14   32.60
   7  -5  -6  537.55   30.40
  -7   5   6  580.44   32.70
   7   5  -6  588.34   35.90
  -7   5   6  585.14   32.00
   7   5  -6  516.15   28.70
  -7   5   6  547.25   28.00
  -6  -5   6    5.40    3.90
   6  -5  -6    2.10    3.30
   6  -5  -6    4.50    2.70
  -6  -5   6    8.20    4.50
  -6  -5   6   11.70    5.80
   6   5  -6    4.90    4.30
   6   5  -6    2.30    1.90
  -6   5   6    3.10    3.40
  -6   5   6   11.60    4.00
   6   5  -6    8.70    3.10
  -6   5   6    7.40    1.40
  -5  -5   6  146.19   12.80
   5  -5  -6  141.59   11.80
  -5  -5   6  124.29   13.30
  -5  -5   6  145.29   11.10
   5  -5  -6  139.49    9.90
   5   5  -6  152.28    8.80
  -5   5   6  125.89   11.00
   5   5  -6  146.19    9.50
   5   5  -6  122.39   11.90
  -5   5   6  148.29   11.00
   4  -5  -6   33.40    4.40
   4  -5  -6   34.80    5.60
  -4  -5   6   31.60    6.40
  -4  -5   6   23.00    6.60
   4  -5  -6   28.10    5.70
  -4  -5   6   34.70    5.70
  -4   5   6   43.00    5.90
   4   5  -6   35.60    5.70
  -4   5   6   27.80    5.50
   4   5  -6   26.00    3.40
   4   5  -6   27.00    3.40
  -4   5   6   23.20    4.90
   3  -5  -6 1021.60   51.99
   3  -5  -6 1030.10   53.39
  -3  -5   6 1067.79   53.19
   3  -5  -6 1003.30   53.99
  -3  -5   6 1048.20   55.09
   3   5  -6 1052.59   51.49
  -3   5   6 1097.49   53.39
  -3   5   6 1040.20   52.99
   3   5  -6 1109.29   50.49
   3   5  -6 1075.69   51.59
  -3   5   6  981.50   53.99
  -2  -5   6   39.40    9.00
   2  -5  -6   50.79    4.80
  -2  -5   6   49.70    6.00
  -2  -5   6   39.80    6.40
   2  -5  -6   41.50    6.20
   2  -5  -6   46.20    5.80
  -2   5   6   46.40    6.70
  -2   5   6   44.40    5.70
  -2   5   6   37.50    5.20
   1  -5  -6  509.25   25.70
   1  -5  -6  453.05   27.20
  -1  -5   6  516.95   27.80
   1  -5  -6  522.95   26.60
  -1  -5   6  494.65   26.50
  -1  -5   6  434.96   32.50
  -1   5   6  507.55   26.10
  -1   5   6  460.95   28.10
   0  -5   6   66.79    6.40
   0  -5  -6   59.09    7.00
   0  -5   6   64.29   12.40
   0  -5  -6   68.89    6.00
   0  -5   6   72.09    7.20
   0  -5  -6   65.89    4.30
   0  -5  -6   73.49    5.80
   0  -5  -6   76.89    9.70
   0   5   6   86.39    8.90
   0   5   6   73.89    6.60
  -1  -5  -6  672.13   37.50
   1  -5   6  681.03   34.40
  -1  -5  -6  663.03   33.40
  -1  -5  -6  650.43   33.40
  -1  -5  -6  650.23   35.10
   1  -5   6  665.53   34.60
   1  -5   6  731.23   44.00
   1   5   6  654.73   34.20
   1   5   6  597.64   36.50
  -1   5  -6  564.34   37.00
   2  -5   6  152.48   17.40
  -2  -5  -6  133.19    9.00
  -2  -5  -6  135.09    9.40
  -2  -5  -6  136.59   12.60
  -2  -5  -6  143.99   10.80
   2  -5   6  147.29   10.10
   2   5   6  128.99   10.20
   2   5   6  151.58   10.00
  -2   5  -6  147.89   13.50
   2   5   6  141.89   12.40
  -3  -5  -6  625.24   34.70
  -3  -5  -6  645.14   32.70
  -3  -5  -6  649.93   37.30
  -3  -5  -6  626.44   33.40
   3  -5   6  756.72   45.50
  -3   5  -6  638.44   31.10
  -3   5  -6  639.24   30.90
   3   5   6  634.74   37.00
   3   5   6  638.34   34.60
   3   5   6  638.04   33.30
  -4  -5  -6   35.60    5.90
   4  -5   6   42.60   11.80
  -4  -5  -6   25.10    4.80
  -4  -5  -6   30.70    3.80
  -4  -5  -6   35.90    7.10
   4   5   6   26.60    3.90
  -4   5  -6   37.10    4.80
  -4   5  -6   30.60    7.90
  -4   5  -6   35.50    3.70
   4   5   6   28.40    5.70
   4   5   6   45.60    7.20
  -5  -5  -6  214.88   16.20
  -5  -5  -6  184.58   13.50
  -5  -5  -6  177.78   11.20
   5   5   6  185.88   14.30
  -5   5  -6  201.88   13.40
  -5   5  -6  174.98   16.90
  -5   5  -6  181.48   11.80
  -6  -5  -6  142.69   13.20
  -6  -5  -6  143.59   11.50
  -6  -5  -6  126.69    9.60
  -6  -5  -6  132.19   10.80
  -6  -5  -6  128.99    8.90
   6   5   6  121.99   12.10
  -6   5  -6  154.28   12.20
  -6   5  -6  127.79   10.30
  -6   5  -6  126.09   16.80
  -7  -5  -6  246.98   15.60
  -7  -5  -6  256.67   17.80
  -7  -5  -6  315.97   21.00
  -7   5  -6  240.28   22.00
  -7   5  -6  272.57   19.40
   7   5   6  258.37   19.70
  -7   5  -6  266.97   17.60
  -8  -5  -6    1.50    1.20
  -8  -5  -6    6.90    4.50
  -8  -5  -6   17.70    6.10
   8   5   6    1.20    4.60
  -8   5  -6    3.50    4.30
  -8   5  -6   -3.00    4.60
  -9  -5  -6   53.99    8.60
  -9  -5  -6   67.29   10.60
  -9   5  -6   42.60    9.00
  -9   5  -6   44.20   10.50
   9   5   6   76.29   11.70
 -10  -5  -6   58.19    9.70
 -10  -5  -6   36.20    7.10
 -10   5  -6   34.10   10.50
 -10   5  -6   39.50    9.20
  10   5   6   45.70    9.50
  -9  -6   6  120.19   18.30
  -9  -6   6  182.88   15.10
  -9   6   6  156.08   14.60
   9   6  -6  199.58   19.10
  -9   6   6  130.69   13.20
   8  -6  -6    5.30    3.90
  -8  -6   6    7.10    4.90
  -8  -6   6   -0.50    2.60
  -8  -6   6    5.60    6.40
   8  -6  -6    1.20    3.20
   8  -6  -6    1.60    2.90
   8   6  -6    2.30    5.90
  -8   6   6    7.90    4.70
  -8   6   6    3.90    4.10
  -7  -6   6   43.60    9.50
   7  -6  -6   37.90    6.60
   7  -6  -6   30.30    6.10
   7  -6  -6   21.00    4.40
  -7  -6   6   26.10    6.30
  -7   6   6   28.20    6.10
   7   6  -6   29.20    2.80
  -7   6   6   15.30    5.30
   7   6  -6   33.90    7.60
  -6  -6   6  488.65   31.60
  -6  -6   6  505.35   28.40
   6  -6  -6  460.35   25.90
   6   6  -6  484.15   24.10
   6   6  -6  506.65   30.90
   6   6  -6  475.05   26.60
  -6   6   6  497.85   28.80
  -6   6   6  462.95   28.00
  -5  -6   6  342.47   21.10
  -5  -6   6  297.97   23.70
  -5  -6   6  373.46   24.30
   5   6  -6  334.97   22.10
   5   6  -6  351.96   17.80
  -5   6   6  344.07   21.50
   5   6  -6  329.17   19.10
  -5   6   6  389.06   21.60
  -4  -6   6    3.30    4.40
  -4  -6   6    5.60    4.40
   4  -6  -6    3.20    2.30
   4  -6  -6    3.40    3.20
  -4  -6   6    1.80    3.10
   4   6  -6   -0.10    2.40
   4   6  -6    1.70    1.80
  -4   6   6    5.20    3.40
   4   6  -6    1.50    1.50
  -4   6   6    1.50    3.10
  -3  -6   6   97.39   14.90
  -3  -6   6   96.59   10.30
   3  -6  -6   94.59    8.70
   3  -6  -6  101.99    9.00
   3  -6  -6   99.69    7.40
  -3  -6   6   99.99    8.90
   3  -6  -6  125.19   11.40
   3   6  -6   97.89    7.00
  -3   6   6  106.29    8.90
   3   6  -6  108.59    6.20
  -3   6   6  105.69    8.90
   3   6  -6  109.79    6.80
   2  -6  -6  514.35   29.40
  -2  -6   6  522.55   29.20
   2  -6  -6  551.24   29.60
   2  -6  -6  530.75   27.80
  -2  -6   6  545.35   31.20
   2  -6  -6  578.64   32.70
  -2  -6   6  539.85   36.30
  -2   6   6  548.95   31.30
  -2   6   6  559.04   29.50
  -2   6   6  531.75   29.10
   1  -6  -6  529.85   30.60
  -1  -6   6  505.15   27.00
   1  -6  -6  491.15   27.00
   1  -6  -6  501.55   25.50
   1  -6  -6  476.25   26.70
  -1  -6   6  498.05   28.40
  -1  -6   6  472.65   34.60
   1   6  -6  444.06   28.40
  -1   6   6  506.05   26.50
  -1   6   6  482.35   29.20
   0  -6   6   14.70    4.30
   0  -6  -6   13.40    1.10
   0  -6   6    8.80    3.40
   0  -6  -6   12.10    1.00
   0  -6  -6    9.80    4.80
   0  -6   6    8.50    6.60
   0  -6  -6   16.90    3.50
   0  -6  -6    8.30    2.30
   0  -6  -6   14.20    3.40
   0   6   6   12.50    4.70
   0   6   6    8.60    3.30
   0   6  -6   10.20    4.30
  -1  -6  -6  224.48   16.90
  -1  -6  -6  207.38   12.90
  -1  -6  -6  209.98   12.50
   1  -6   6  216.28   14.00
   1  -6   6  231.38   22.10
   1  -6   6  236.68   14.80
  -1  -6  -6  218.48   11.50
  -1  -6  -6  205.08   13.50
  -1   6  -6  207.78   16.40
   1   6   6  228.38   14.10
   1   6   6  174.78   15.80
   2  -6   6  572.64   31.60
  -2  -6  -6  593.64   30.30
   2  -6   6  662.33   43.00
  -2  -6  -6  614.24   31.40
  -2  -6  -6  615.04   35.60
   2   6   6  604.74   31.20
   2   6   6  591.14   32.00
  -2   6  -6  515.55   34.60
   2   6   6  520.45   34.60
   3  -6   6  414.46   32.30
   3  -6   6  374.96   20.80
  -3  -6  -6  370.06   24.70
  -3  -6  -6  319.77   19.20
  -3  -6  -6  400.06   21.10
  -3  -6  -6  356.26   19.90
   3   6   6  368.76   21.90
  -3   6  -6  356.76   17.60
   3   6   6  367.86   20.00
  -3   6  -6  368.06   17.60
  -3   6  -6  313.07   24.70
  -4  -6  -6    6.30    4.60
  -4  -6  -6    3.00    2.80
  -4  -6  -6    3.50    1.90
  -4  -6  -6    0.60    2.40
   4   6   6    4.40    1.60
  -4   6  -6    4.30    1.80
  -4   6  -6    0.90    4.00
  -4   6  -6    3.10    2.30
   4   6   6   11.40    4.70
  -5  -6  -6  172.48   12.00
  -5  -6  -6  148.59   11.00
  -5  -6  -6  162.78    9.60
  -5  -6  -6  193.88   16.10
  -5   6  -6  151.18   16.10
  -5   6  -6  168.08   12.30
  -5   6  -6  159.58   10.70
   5   6   6  159.78   13.50
  -6  -6  -6  520.85   28.60
  -6  -6  -6  552.54   33.20
  -6  -6  -6  474.75   27.90
  -6   6  -6  519.65   35.40
  -6   6  -6  504.95   30.20
   6   6   6  517.75   31.10
  -6   6  -6  510.85   28.20
  -7  -6  -6  139.39   14.60
  -7  -6  -6  122.29   10.90
  -7  -6  -6  171.48   15.80
  -7   6  -6  120.39   17.50
   7   6   6  122.19   13.00
  -7   6  -6  139.89   13.10
  -8  -6  -6   -3.00    4.60
  -8  -6  -6    1.10    3.60
  -8  -6  -6    0.10    0.80
  -8  -6  -6   -0.20    1.10
   8   6   6    0.80    4.50
  -8   6  -6   11.60    6.50
  -8   6  -6    9.30    5.10
  -9  -6  -6   42.00    6.90
  -9  -6  -6   45.30    9.10
  -9  -6  -6   60.09   10.40
   9   6   6   48.50    9.80
  -9   6  -6   43.60   11.00
  -9   6  -6   30.90    8.60
  -9  -7   6    0.70    5.20
   9  -7  -6    1.30    2.00
  -9  -7   6   11.60    8.60
  -9   7   6   -0.30    4.50
  -9   7   6    2.20    4.40
   9   7  -6   -7.30    6.50
  -8  -7   6    2.50    4.70
   8  -7  -6   -1.50    2.30
  -8  -7   6   -3.40    5.20
   8  -7  -6   -2.50    1.80
  -8  -7   6    0.00    2.50
  -8   7   6    3.20    3.90
   8   7  -6    3.40    5.60
  -8   7   6   -6.50    3.50
   7  -7  -6    4.80    3.60
  -7  -7   6   -0.60    2.20
  -7  -7   6    3.20    4.50
  -7  -7   6    1.40    5.20
   7  -7  -6   -1.90    1.90
  -7   7   6    4.40    4.30
   7   7  -6    4.30    4.80
  -7   7   6    0.30    3.70
  -6  -7   6   -0.30    5.40
   6  -7  -6   -2.30    1.50
  -6  -7   6    1.80    2.30
  -6  -7   6    0.60    3.80
   6  -7  -6    0.50    1.60
   6  -7  -6    2.50    3.60
   6   7  -6    1.60    3.90
   6   7  -6    1.50    2.80
  -6   7   6   -2.50    3.10
  -6   7   6    1.30    3.50
   5  -7  -6    2.20    1.80
  -5  -7   6    5.60    3.90
  -5  -7   6    5.20    5.50
   5  -7  -6   -1.20    1.40
   5  -7  -6    5.10    4.40
  -5  -7   6   13.30    5.20
  -5   7   6   10.90    4.20
   5   7  -6    2.00    2.70
   5   7  -6    4.10    3.30
  -5   7   6    3.10    3.60
  -4  -7   6   12.40    4.40
   4  -7  -6    3.70    2.10
   4  -7  -6    6.90    2.00
   4  -7  -6   11.60    5.20
  -4  -7   6    7.90    5.30
  -4  -7   6    1.80    4.50
  -4   7   6    8.60    4.10
   4   7  -6    7.90    3.10
   4   7  -6    4.30    1.80
   4   7  -6    6.20    1.60
  -4   7   6   10.50    4.30
   4   7  -6    7.60    2.50
   3  -7  -6   20.30    3.30
   3  -7  -6   18.10    2.70
  -3  -7   6   26.40    7.00
  -3  -7   6   21.00    7.30
   3  -7  -6   28.30    6.90
  -3  -7   6   20.30    4.80
   3   7  -6   27.30    2.80
   3   7  -6   28.50    3.30
  -3   7   6   19.60    5.00
   3   7  -6   18.20    3.30
   3   7  -6   24.80    3.20
  -3   7   6   20.70    4.80
   2  -7  -6    1.00    2.60
  -2  -7   6   -0.50    5.20
   2  -7  -6   -2.60    3.60
  -2  -7   6   -0.40    2.70
   2  -7  -6    2.50    1.60
  -2  -7   6    0.90    3.70
   2  -7  -6    0.30    1.80
  -2   7   6    1.40    2.60
   2   7  -6   -1.70    2.00
  -2   7   6   -1.40    2.60
  -1  -7   6    6.60    3.30
   1  -7  -6    4.20    1.90
   1  -7  -6    3.60    4.70
  -1  -7   6    5.20    4.30
   1  -7  -6   -1.40    2.10
  -1  -7   6    0.10    5.30
   1  -7  -6    2.20    1.50
  -1   7   6    7.40    3.70
   1   7  -6    5.80    3.10
  -1   7   6    4.00    2.60
   0  -7   6   27.80    6.00
   0  -7  -6   26.90    3.50
   0  -7   6   36.60   10.50
   0  -7   6   33.70    5.40
   0  -7  -6   42.00    8.80
   0  -7  -6   32.50    3.30
   0  -7  -6   50.19    5.90
   0   7   6   35.60    5.90
   0   7  -6   49.50    7.20
   1  -7   6  142.79   17.80
  -1  -7  -6  112.49   11.90
   1  -7   6  100.69    9.30
  -1  -7  -6  107.29    7.00
   1  -7   6  120.09   10.20
  -1  -7  -6  113.49    6.60
  -1  -7  -6  116.39    8.60
  -1  -7  -6  123.39    7.60
  -1   7  -6  117.59   11.40
   1   7   6  104.09    9.40
  -2  -7  -6    5.40    2.00
  -2  -7  -6    8.80    2.20
   2  -7   6    5.40    3.20
  -2  -7  -6    4.10    1.80
  -2  -7  -6    3.10    2.10
  -2  -7  -6   10.80    5.30
   2   7   6    3.00    3.50
  -2   7  -6    8.90    4.80
   2   7   6    7.30    3.00
  -3  -7  -6   -0.30    1.60
   3  -7   6    1.20    2.60
  -3  -7  -6    0.50    1.90
  -3  -7  -6    2.00    2.10
  -3  -7  -6   -2.10    1.60
  -3  -7  -6   -5.20    3.50
  -3   7  -6    1.20    4.00
  -3   7  -6    1.30    1.00
   3   7   6    1.60    3.50
  -3   7  -6    1.10    1.10
   3   7   6   -1.50    1.70
  -4  -7  -6   37.90    3.50
   4  -7   6   31.20    5.00
  -4  -7  -6   29.20    3.90
  -4  -7  -6   21.80    3.60
  -4  -7  -6   45.50    5.70
  -4  -7  -6   38.40    9.00
   4   7   6   40.90    7.30
  -4   7  -6   34.20    5.00
  -4   7  -6   30.20    3.70
  -4   7  -6   29.20    8.10
  -5  -7  -6  115.29    9.80
  -5  -7  -6  125.69    8.40
  -5  -7  -6   97.59    8.10
  -5  -7  -6  108.09   14.40
  -5   7  -6  112.79   15.70
  -5   7  -6  142.09    9.20
   5   7   6  134.09   12.00
  -5   7  -6  111.79   10.10
  -6  -7  -6   14.00    4.60
  -6  -7  -6    1.00    5.60
  -6  -7  -6    7.70    2.90
   6   7   6    3.30    4.20
  -6   7  -6    5.80    5.90
  -6   7  -6    8.90    4.40
  -6   7  -6    8.40    3.10
  -7  -7  -6   -1.00    5.00
  -7  -7  -6   -0.90    2.60
  -7  -7  -6    4.60    4.40
  -7  -7  -6   -2.20    1.60
  -7   7  -6   -0.80    4.10
  -7   7  -6   -1.40    5.40
   7   7   6    9.60    5.50
  -8  -7  -6    7.50    6.90
  -8  -7  -6    4.80    2.10
  -8  -7  -6    9.70    5.60
  -8   7  -6    5.10    6.70
   8   7   6    6.60    5.40
  -8   7  -6   12.50    6.40
  -9  -7  -6   39.30    9.90
  -9  -7  -6   48.50    9.40
  -9   7  -6   22.90   10.50
   9   7   6   32.40    9.30
  -9   7  -6   24.00    8.00
   7  -8  -6   44.90    7.70
  -7  -8   6   48.30   11.60
  -7  -8   6   33.10    7.40
  -7   8   6   24.40    6.70
   7   8  -6   39.10    8.70
  -7   8   6   49.90    8.30
  -6  -8   6  277.87   19.40
  -6  -8   6  287.67   23.00
   6  -8  -6  268.97   19.70
   6   8  -6  317.07   21.90
  -6   8   6  281.17   19.60
  -6   8   6  249.08   18.80
  -5  -8   6  155.08   13.40
   5  -8  -6  188.78   15.10
  -5  -8   6  157.58   16.30
   5   8  -6  165.68   14.00
  -5   8   6  175.68   13.80
  -5   8   6  168.88   13.70
   5   8  -6  163.58   11.80
   4  -8  -6    5.70    4.50
  -4  -8   6    1.60    5.10
  -4  -8   6    3.50    3.90
   4   8  -6    5.40    3.00
  -4   8   6   -0.20    3.30
  -4   8   6    2.40    3.80
   4   8  -6    2.70    2.40
   3  -8  -6  130.59   13.10
  -3  -8   6  146.59   14.80
  -3  -8   6  111.79   13.90
  -3  -8   6  106.19   10.20
   3   8  -6  120.09    7.70
   3   8  -6  121.79    7.80
   3   8  -6  119.89    7.40
  -3   8   6  126.29   10.40
  -3   8   6  116.19   10.60
   3   8  -6  128.79    8.30
  -2  -8   6  560.84   34.60
  -2  -8   6  561.44   32.20
  -2  -8   6  673.83   39.90
   2  -8  -6  626.84   36.50
  -2   8   6  552.94   31.80
   2   8  -6  558.44   30.50
   2   8  -6  590.24   28.10
  -1  -8   6  273.47   23.40
  -1  -8   6  243.48   16.00
   1  -8  -6  224.98   15.50
  -1  -8   6  233.58   17.70
   1  -8  -6  246.68   19.40
   1   8  -6  233.58   15.30
  -1   8   6  237.98   15.10
  -1   8   6  236.38   16.20
   0  -8   6   15.80    4.60
   0  -8   6   17.40    5.50
   0  -8  -6    6.60    5.50
   0  -8  -6   17.70    3.90
   0   8  -6    8.70    3.80
   0   8   6   13.00    4.40
   1  -8   6  135.39   11.20
  -1  -8  -6  161.88   15.60
  -1  -8  -6  152.98   10.70
   1  -8   6  151.98   12.70
   1   8   6  155.18   12.20
  -1   8  -6  158.08   13.10
  -2  -8  -6  533.25   28.80
   2  -8   6  536.05   31.10
  -2  -8  -6  525.35   35.20
   2   8   6  563.74   29.80
   2   8   6  566.84   31.50
  -2   8  -6  575.14   33.60
  -3  -8  -6  175.98   11.00
  -3  -8  -6  192.78   17.80
   3  -8   6  184.98   13.10
  -3   8  -6  175.58    9.70
  -3   8  -6  165.38   15.70
   3   8   6  179.68   14.10
   3   8   6  181.58   10.90
  -3   8  -6  151.18   10.30
  -4  -8  -6   37.50    5.40
   4  -8   6   38.60    5.90
  -4  -8  -6   36.50    9.40
  -4   8  -6   44.20    9.40
  -4   8  -6   39.00    4.60
  -4   8  -6   30.20    5.20
   4   8   6   35.10    6.90
  -5  -8  -6   77.79   12.80
  -5  -8  -6   93.19    8.40
  -5   8  -6   63.69    8.90
  -5   8  -6   75.69    7.40
  -5   8  -6   79.79   13.40
   5   8   6  106.79   11.10
  -6  -8  -6  279.47   23.20
  -6  -8  -6  279.47   18.10
   6   8   6  290.27   21.10
  -6   8  -6  257.57   17.70
  -6   8  -6  246.68   18.80
  -6   8  -6  253.17   22.90
  -7  -8  -6   85.69   10.40
  -7   8  -6   55.89    9.30
   7   8   6   60.39   10.60
  -7   8  -6   65.59   13.20
  -6  -9   6    4.80    6.90
  -6  -9   6    1.10    4.80
   6  -9  -6    5.10    4.90
  -6   9   6    3.80    4.60
  -6   9   6    1.10    4.00
   6   9  -6   -4.50    4.80
  -5  -9   6   10.40    7.30
   5  -9  -6   25.70    7.20
  -5  -9   6   35.50    6.90
   5   9  -6   31.60    7.10
  -5   9   6   36.70    6.90
  -5   9   6   32.20    6.80
  -4  -9   6   12.70    6.60
   4  -9  -6   13.40    6.10
  -4  -9   6   17.20    5.40
  -4   9   6   10.60    4.70
   4   9  -6   17.80    5.20
  -4   9   6   19.30    5.10
   4   9  -6   11.30    4.40
  -3  -9   6    2.10    3.70
   3  -9  -6    5.70    5.30
  -3  -9   6   16.60    6.60
   3   9  -6    1.30    2.20
   3   9  -6    1.20    2.40
  -3   9   6   -0.70    3.00
  -2  -9   6   -0.70    4.30
   2  -9  -6    1.40    5.10
  -2  -9   6    1.30    3.50
   2   9  -6    3.40    1.60
  -2   9   6    2.10    3.30
   2   9  -6    2.60    1.90
   2   9  -6   -0.80    1.50
  -1  -9   6   46.20    6.80
  -1  -9   6   32.10    7.60
   1  -9  -6   29.00    6.40
   1  -9  -6   36.20    8.60
   1   9  -6   29.50    4.60
  -1   9   6   32.40    6.50
   0  -9   6   22.00    6.60
   0  -9  -6   19.20    7.60
   0  -9   6   13.20    4.50
   0  -9  -6   20.50    4.10
   0   9  -6   16.10    4.30
   0   9   6   22.90    5.70
  -1  -9  -6   -5.10    4.60
  -1  -9  -6    4.70    2.70
   1  -9   6   -0.40    4.00
   1   9   6    8.00    4.40
  -1   9  -6    1.80    3.90
   2  -9   6    9.50    4.90
  -2  -9  -6   17.90    7.60
   2   9   6   10.40    3.50
  -2   9  -6   13.60    2.20
   2   9   6   17.60    5.30
  -2   9  -6   14.40    6.00
  -2   9  -6   12.40    2.10
  -3  -9  -6   56.09   10.90
   3  -9   6   36.10    6.50
  -3   9  -6   37.20    4.20
   3   9   6   41.80    7.60
  -3   9  -6   38.00    4.80
  -3   9  -6   34.60    7.80
   3   9   6   33.10    4.20
   4  -9   6   12.90    3.80
  -4  -9  -6   12.00    7.50
  -4   9  -6   10.80    3.60
  -4   9  -6    9.50    5.80
   4   9   6   -0.80    3.80
  -5  -9  -6    0.50    6.60
  -5   9  -6    7.60    4.10
  -5   9  -6   11.80    7.00
   5   9   6   16.80    5.70
  -6  -9  -6   22.10    4.80
  -6  -9  -6   19.90    9.10
   6   9   6   14.50    6.30
  -6   9  -6   25.80    9.50
  -6   9  -6    6.90    4.90
   4 -10  -6   11.70    6.60
  -4 -10   6   13.00    8.00
  -4 -10   6   15.60    5.50
   4  10  -6   18.30    4.90
  -4  10   6    8.10    4.90
  -4  10   6   12.20    5.10
   3 -10  -6   83.99   12.80
  -3 -10   6   49.99   10.40
  -3 -10   6   61.99    9.00
   3  10  -6   71.59    7.10
  -3  10   6   62.79    8.40
   2 -10  -6  238.28   19.70
  -2 -10   6  193.48   17.90
  -2 -10   6  193.08   15.10
   2  10  -6  171.88   11.70
  -2  10   6  222.38   14.90
  -2  10   6  218.98   16.10
  -1 -10   6  163.68   15.90
   1 -10  -6  173.78   17.50
  -1 -10   6  172.28   13.40
  -1  10   6  171.48   14.40
   0 -10  -6   -0.20    5.80
   0 -10   6   14.90    6.20
   0 -10   6    5.70    3.90
   0  10  -6   17.00    2.20
   0  10  -6   15.70    4.40
   0  10   6   13.80    5.50
   1 -10   6   35.30    7.70
  -1 -10  -6   39.70   10.80
   1  10   6   29.40    6.50
  -1  10  -6   22.30    6.00
  -1  10  -6   37.40    3.30
  -2 -10  -6  166.68   17.90
   2 -10   6  113.09   12.40
  -2  10  -6  143.79    8.70
  -2  10  -6  141.99   13.30
   2  10   6  142.19   13.00
  -3 -10  -6  155.28   19.70
  -3  10  -6  163.38   14.60
  -3  10  -6  127.89    9.30
   3  10   6  125.79   12.90
  -4 -10  -6    4.40    2.20
  -4 -10  -6    8.30    7.80
  -4  10  -6   12.10    6.40
  -4  10  -6    7.60    3.90
   4  10   6    9.10    5.50
 -11   0   7   -0.10    3.50
 -11   0   7   -1.60    3.20
 -11   0   7   -3.80    3.40
  11   0  -7    8.10    6.70
 -10   0   7    1.80    3.20
  10   0  -7  -10.10    4.20
 -10   0   7   -2.00    3.50
 -10   0   7    2.00    3.70
  -9   0   7    0.20    2.90
  -9   0   7    1.00    3.10
  -9   0   7   -0.40    2.90
   9   0  -7   -7.90    4.00
  -8   0   7   -0.40    2.60
  -8   0   7    0.40    3.60
   8   0  -7    7.00    5.20
  -8   0   7   -1.80    2.60
  -8   0   7   -1.80    2.40
  -7   0   7    2.80    2.60
   7   0  -7    1.10    2.60
  -7   0   7    0.30    2.50
  -7   0   7   -0.10    3.20
   7   0  -7    1.30    4.00
  -7   0   7    1.40    2.70
  -6   0   7   -1.60    1.80
  -6   0   7    2.00    2.70
   6   0  -7   -2.60    1.80
   6   0  -7   -2.20    2.00
  -6   0   7    2.40    2.50
  -6   0   7   -1.80    1.90
   6   0  -7    2.50    3.50
  -5   0   7   -2.40    1.90
  -5   0   7    0.70    2.00
   5   0  -7    1.90    2.20
   5   0  -7   -1.90    2.20
   5   0  -7    3.50    2.30
  -5   0   7   -0.60    1.80
  -4   0   7   -3.60    1.30
  -4   0   7    2.50    2.10
  -4   0   7    0.10    1.80
   4   0  -7   -1.10    1.70
   4   0  -7    3.00    2.00
   4   0  -7    0.20    2.20
  -4   0   7   -0.20    1.40
   3   0  -7    1.90    2.10
   3   0  -7    1.60    1.90
  -3   0   7   -2.60    2.20
  -3   0   7    2.40    1.80
   3   0  -7    1.90    1.70
  -3   0   7    1.50    1.40
  -3   0   7    0.40    1.60
   2   0  -7    1.00    1.70
  -2   0   7   -2.00    1.10
   2   0  -7   -3.20    1.30
  -2   0   7    0.10    1.10
   2   0  -7   -3.30    1.20
  -2   0   7    1.70    1.70
  -2   0   7    0.90    2.60
  -1   0   7    1.30    2.50
  -1   0   7   -1.00    1.00
  -1   0   7    1.30    1.60
  -1   0   7   -0.10    1.10
   1   0  -7    1.90    1.70
   1   0  -7    1.00    1.70
   0   0   7   -0.90    2.00
   0   0  -7    0.60    1.60
   0   0   7    1.70    1.30
   0   0   7    0.80    1.10
   0   0  -7    3.00    1.70
   0   0   7   -0.70    1.40
  -1   0  -7    1.00    1.80
   1   0   7    5.60    1.70
   1   0   7    2.00    2.40
  -1   0  -7    1.90    1.70
   1   0   7   -0.40    1.20
  -2   0  -7   -1.50    1.90
   2   0   7   -0.40    1.30
   2   0   7    2.00    2.50
  -2   0  -7   -0.20    1.70
   2   0   7    1.60    1.40
  -3   0  -7   -0.10    2.30
  -3   0  -7   -1.20    1.90
   3   0   7   -0.40    1.60
   3   0   7   -1.00    2.70
   3   0   7   -1.40    1.20
  -4   0  -7    2.80    2.70
   4   0   7    0.70    1.80
   4   0   7   -4.20    1.50
  -4   0  -7   -0.90    2.60
   4   0   7    0.60    3.20
  -5   0  -7    0.70    3.10
   5   0   7   -0.80    1.90
  -5   0  -7    0.40    2.90
   5   0   7    1.10    2.10
   5   0   7    3.60    4.10
   6   0   7   -5.40    3.30
  -6   0  -7    0.10    3.00
   6   0   7   -1.10    2.30
  -6   0  -7   -2.20    3.40
  -6   0  -7    2.00    3.70
   6   0   7   -1.70    2.40
  -6   0  -7    3.60    2.40
   7   0   7    3.00    2.90
  -7   0  -7    4.40    4.50
  -7   0  -7    3.20    2.30
  -7   0  -7    3.80    4.20
   7   0   7    2.00    3.00
   8   0   7    1.80    3.30
  -8   0  -7   -1.50    4.10
  -8   0  -7    2.60    1.90
   8   0   7    1.90    3.20
  -8   0  -7   -4.20    3.70
   9   0   7   -3.70    2.80
   9   0   7   -0.50    3.40
  -9   0  -7   -2.30    1.10
  -9   0  -7   -2.70    3.80
  -9   0  -7   -1.20    4.30
 -10   0  -7    5.50    5.00
 -10   0  -7   -1.30    4.50
  10   0   7   -2.90    3.70
 -11   0  -7    0.30    5.50
 -11   0  -7   -5.60    4.80
  11   0   7   -1.40    3.70
 -11  -1   7   10.70    5.40
  11  -1  -7   22.70    8.90
 -11  -1   7   19.50    5.50
 -11   1   7   13.10    4.90
 -11   1   7   24.50    6.50
  11   1  -7    2.20    6.80
 -11   1   7   17.00    5.40
 -10  -1   7  340.07   22.60
 -10  -1   7  357.06   22.30
 -10  -1   7  356.66   20.70
  10  -1  -7  369.46   27.30
 -10   1   7  335.47   21.70
 -10   1   7  347.67   22.90
 -10   1   7  355.66   22.00
  10   1  -7  390.36   28.50
  -9  -1   7  151.88   11.00
  -9  -1   7  163.38   12.50
  -9  -1   7  156.28   12.90
  -9  -1   7  157.58   12.90
   9  -1  -7  172.28   16.20
  -9   1   7  165.98   12.20
   9   1  -7  165.08   16.80
  -9   1   7  172.98   12.40
  -9   1   7  155.78   12.90
   8  -1  -7   26.30    7.30
  -8  -1   7   14.30    4.70
  -8  -1   7   16.40    4.70
  -8  -1   7   17.60    4.40
  -8  -1   7   17.00    3.60
  -8   1   7   13.00    4.50
   8   1  -7   22.00    7.10
  -8   1   7   15.50    4.10
   8   1  -7   15.10    4.10
  -8   1   7   18.60    4.50
  -7  -1   7   69.09    7.80
   7  -1  -7   91.19   11.30
  -7  -1   7   85.49    8.00
  -7  -1   7   79.59    6.50
  -7  -1   7   90.49    7.90
  -7   1   7   80.29    7.40
  -7   1   7   87.39    8.80
  -7   1   7   79.39    7.90
   7   1  -7   75.79    7.50
  -7   1   7   90.99    7.70
   7   1  -7  101.79   11.10
  -6  -1   7  835.62   47.40
   6  -1  -7  879.81   48.00
  -6  -1   7  945.51   47.70
   6  -1  -7 1045.20   50.59
  -6  -1   7  950.60   47.80
   6   1  -7  926.01   47.50
   6   1  -7  956.10   50.19
   6   1  -7  902.91   47.50
  -6   1   7  919.51   48.10
  -6   1   7  926.41   49.10
  -6   1   7 1005.10   47.50
  -6   1   7  942.61   47.10
  -5  -1   7  245.18   14.90
   5  -1  -7  287.67   17.00
  -5  -1   7  220.08   14.40
   5  -1  -7  253.57   15.00
   5  -1  -7  245.68   15.40
  -5  -1   7  247.08   13.50
  -5  -1   7  265.47   17.70
  -5   1   7  241.98   15.20
   5   1  -7  261.37   14.90
  -5   1   7  236.88   14.20
   5   1  -7  236.98   14.80
   5   1  -7  255.07   16.50
  -5   1   7  250.27   14.60
  -5   1   7  232.88   15.70
   4  -1  -7    5.40    2.50
  -4  -1   7    8.00    2.60
  -4  -1   7    5.30    2.00
   4  -1  -7   10.20    3.00
  -4  -1   7    6.00    1.60
  -4  -1   7    6.50    3.70
   4  -1  -7    7.30    3.10
  -4   1   7    9.60    2.90
   4   1  -7   10.10    3.30
   4   1  -7    6.40    2.30
  -4   1   7    9.20    2.50
  -4   1   7   11.00    2.90
   4   1  -7    5.20    2.20
   3  -1  -7  198.28   12.30
  -3  -1   7  189.68   10.80
  -3  -1   7  211.28   14.60
   3  -1  -7  217.28   13.30
   3  -1  -7  205.98   12.70
  -3  -1   7  190.08   12.10
  -3  -1   7  204.68   10.50
   3   1  -7  206.58   12.70
   3   1  -7  196.38   12.40
  -3   1   7  205.78   11.90
  -3   1   7  212.08   13.00
  -3   1   7  204.98   12.60
   3   1  -7  210.68   12.00
  -3   1   7  206.28   11.70
   2  -1  -7 1381.56   67.59
   2  -1  -7 1378.66   67.39
   2  -1  -7 1385.16   66.89
  -2  -1   7 1461.65   69.99
  -2  -1   7 1332.37   66.79
  -2   1   7 1367.16   66.29
   2   1  -7 1354.96   66.79
   2   1  -7 1362.76   66.29
   2   1  -7 1362.66   67.19
  -2   1   7 1306.47   67.19
  -2   1   7 1375.66   66.49
  -1  -1   7   87.49    8.80
  -1  -1   7   94.79    7.10
   1  -1  -7  107.39    7.20
   1  -1  -7   97.29    7.60
   1  -1  -7   99.89    7.40
  -1   1   7  101.09    7.40
   1   1  -7  102.29    6.80
  -1   1   7   94.99    6.70
   1   1  -7  102.79    6.70
  -1   1   7  116.49    9.10
  -1   1   7  110.89    7.00
   0  -1  -7   26.50    3.80
   0  -1  -7   25.20    3.80
   0  -1   7   18.20    4.80
   0  -1   7   20.60    3.40
   0  -1  -7   20.70    3.70
   0   1   7   22.80    3.30
   0   1   7   21.00    3.50
   0   1  -7   21.80    3.30
   0   1  -7   32.10    3.10
   0   1   7   24.00    4.90
  -1  -1  -7  161.88   11.00
   1  -1   7  134.39   12.50
  -1  -1  -7  178.98   11.00
   1   1   7  182.88   10.90
  -1   1  -7  159.38   10.70
   1   1   7  167.48   12.10
  -1   1  -7  160.28    9.80
   1   1   7  176.78   10.40
  -2  -1  -7  813.02   40.50
   2  -1   7  707.43   42.70
  -2  -1  -7  762.42   40.10
   2   1   7  801.42   39.30
   2   1   7  758.02   41.20
   2   1   7  733.83   39.30
  -2   1  -7  804.12   38.90
  -2   1  -7  779.22   40.30
   3  -1   7    0.30    3.20
  -3  -1  -7    4.30    3.00
  -3  -1  -7    1.40    2.40
  -3   1  -7    2.50    2.30
   3   1   7    3.20    2.80
   3   1   7    5.50    2.50
  -3   1  -7    3.90    2.30
   3   1   7   -1.00    1.70
  -4  -1  -7  199.88   13.60
   4  -1   7  179.18    9.60
  -4  -1  -7  174.98   13.80
   4  -1   7  170.38   15.70
   4  -1   7  183.48    9.70
   4   1   7  194.98   12.60
  -4   1  -7  194.58   13.20
   4   1   7  152.38   13.50
  -4   1  -7  170.88   12.30
   4   1   7  177.88   12.30
  -5  -1  -7   28.70    6.30
   5  -1   7   27.20    3.40
  -5  -1  -7   23.80    5.50
   5  -1   7   23.60    7.10
   5  -1   7   33.00    3.80
   5   1   7   26.40    5.10
  -5   1  -7   43.30    6.60
   5   1   7   33.50    5.70
   5   1   7   24.90    6.10
  -5   1  -7   26.90    5.40
  -5   1  -7   40.90    7.80
  -6  -1  -7  218.38   17.30
   6  -1   7  223.08   14.00
  -6  -1  -7  275.57   18.20
  -6  -1  -7  244.18   15.70
   6  -1   7  251.17   14.30
   6   1   7  257.47   16.70
  -6   1  -7  236.08   14.00
   6   1   7  241.88   16.20
  -6   1  -7  254.77   17.30
  -6   1  -7  255.77   17.50
  -6   1  -7  300.27   20.10
   6   1   7  281.77   19.40
  -7  -1  -7   18.50    4.20
  -7  -1  -7   20.90    6.10
  -7  -1  -7   21.50    6.10
   7  -1   7   14.30    3.40
   7  -1   7   17.50    3.40
  -7   1  -7   24.30    7.00
   7   1   7    8.80    4.00
  -7   1  -7   18.80    2.60
  -7   1  -7   24.90    6.20
   7   1   7   13.20    4.70
  -7   1  -7   14.60    2.30
  -8  -1  -7  337.77   22.10
  -8  -1  -7  319.87   18.40
  -8  -1  -7  308.97   21.80
   8  -1   7  261.07   17.40
   8  -1   7  295.47   17.70
   8   1   7  318.87   20.30
  -8   1  -7  329.57   23.10
  -8   1  -7  291.67   21.50
   9  -1   7    4.30    2.90
  -9  -1  -7    1.90    2.50
   9  -1   7   -0.90    2.50
  -9  -1  -7    0.60    4.20
  -9  -1  -7    1.90    4.60
  -9   1  -7    1.70    4.20
   9   1   7   -2.80    3.40
  -9   1  -7    2.70    5.10
  10  -1   7   60.89    7.20
 -10  -1  -7   67.49   10.90
 -10  -1  -7   86.49   12.40
 -10  -1  -7   79.29    6.20
 -10   1  -7   63.19   11.70
  10   1   7   61.59    9.00
 -10   1  -7   65.79   11.10
 -11  -1  -7   16.10    6.80
  11  -1   7    0.90    2.50
 -11  -1  -7    6.60    5.70
 -11   1  -7    8.90    6.30
 -11   1  -7   19.90    7.40
  11   1   7    3.80    4.90
 -11  -2   7   23.20    7.60
 -11  -2   7   17.00    6.30
  11  -2  -7   25.30    7.60
 -11  -2   7   19.80    5.00
 -11   2   7   14.90    4.80
  11   2  -7   19.60    8.80
 -11   2   7    9.30    5.00
 -11   2   7    8.50    5.20
 -10  -2   7    9.60    5.20
 -10  -2   7   12.80    4.40
  10  -2  -7   11.30    6.70
 -10  -2   7    5.70    3.00
 -10  -2   7   14.00    6.50
 -10   2   7    7.50    3.80
 -10   2   7   14.20    4.90
  10   2  -7    0.30    6.10
 -10   2   7    7.10    4.70
  -9  -2   7  148.69   10.40
  -9  -2   7  130.99   12.30
  -9  -2   7  176.68   15.60
   9  -2  -7  159.48   15.40
  -9  -2   7  148.19   11.60
   9   2  -7  152.38   16.20
  -9   2   7  159.08   12.40
  -9   2   7  153.88   13.00
  -9   2   7  149.39   11.30
   8  -2  -7  130.29   13.00
  -8  -2   7  102.09   10.10
  -8  -2   7  108.89    8.20
  -8  -2   7  133.79   12.90
  -8   2   7  121.79   10.90
   8   2  -7  141.49   14.40
  -8   2   7  108.89    9.80
   8   2  -7  113.89    9.40
  -8   2   7  109.59    9.00
  -7  -2   7   17.10    4.90
  -7  -2   7   20.20    2.60
  -7  -2   7   21.50    3.00
   7  -2  -7   19.90    5.90
  -7  -2   7   30.30    7.10
  -7   2   7   26.80    4.30
   7   2  -7   32.80    7.50
  -7   2   7   22.70    4.60
  -7   2   7   18.40    5.00
   7   2  -7   23.20    4.50
  -6  -2   7   20.10    4.30
  -6  -2   7   14.10    1.70
  -6  -2   7   17.90    1.80
   6  -2  -7   15.80    4.40
  -6  -2   7   14.70    5.00
   6  -2  -7   23.90    5.80
  -6   2   7   19.60    4.50
  -6   2   7   18.50    4.10
   6   2  -7   14.50    3.50
  -6   2   7   17.90    3.40
   6   2  -7   13.20    5.00
  -6   2   7   21.00    4.50
   6   2  -7   14.50    3.50
   5  -2  -7  246.78   15.90
  -5  -2   7  241.98   15.50
  -5  -2   7  267.37   18.10
   5  -2  -7  252.27   16.90
  -5   2   7  261.87   15.50
  -5   2   7  268.27   14.50
  -5   2   7  269.77   16.20
   5   2  -7  255.47   15.20
   5   2  -7  245.28   15.00
   5   2  -7  275.87   17.30
  -5   2   7  236.68   16.30
   4  -2  -7  110.59    9.50
   4  -2  -7  117.89    9.00
   4  -2  -7  118.99    8.50
  -4  -2   7  110.79    8.50
  -4  -2   7  122.09   10.90
  -4   2   7  110.99    8.80
   4   2  -7  116.39    8.40
  -4   2   7  129.89    8.70
  -4   2   7  114.79    9.20
   4   2  -7  111.09    7.90
   4   2  -7  121.39    9.30
  -4   2   7  122.39    7.70
   3  -2  -7  138.79    9.30
  -3  -2   7  140.99   11.70
   3  -2  -7  153.08    9.90
  -3  -2   7  142.69    9.40
   3  -2  -7  144.49   10.50
  -3   2   7  133.99    8.30
   3   2  -7  145.29    9.50
   3   2  -7  124.19    8.40
  -3   2   7  120.29    9.30
   3   2  -7  142.89    9.30
  -3   2   7  131.69    9.80
   2  -2  -7    1.30    1.90
  -2  -2   7    4.40    2.30
   2  -2  -7    4.30    2.10
   2  -2  -7    0.70    2.30
  -2  -2   7   -0.60    2.60
  -2   2   7    2.00    1.80
  -2   2   7    0.70    1.40
   2   2  -7    5.20    2.10
  -2   2   7    2.70    2.30
   2   2  -7    2.10    1.50
  -1  -2   7  185.98   11.90
   1  -2  -7  195.98   11.90
   1  -2  -7  188.18   12.70
  -1  -2   7  199.28   14.90
   1  -2  -7  195.88   12.20
  -1   2   7  206.58   11.80
   1   2  -7  209.78   11.00
   1   2  -7  195.08   10.90
  -1   2   7  192.38   12.60
   0  -2  -7   77.39    7.00
   0  -2  -7   71.19    5.90
   0  -2  -7   79.79    6.30
   0  -2   7   61.29    9.30
   0  -2   7   76.89    6.20
   0   2   7   86.99    7.50
   0   2  -7   74.99    4.80
   0   2   7   79.89    6.70
   0   2  -7   68.29    5.40
   0   2   7   56.79    5.60
   1  -2   7  489.45   26.00
  -1  -2  -7  495.95   26.00
   1  -2   7  441.36   29.50
  -1  -2  -7  499.15   27.00
  -1  -2  -7  487.65   26.00
   1   2   7  488.15   27.10
   1   2   7  467.05   26.50
  -1   2  -7  492.45   25.50
  -1   2  -7  473.95   24.10
   1   2   7  514.15   25.80
   2  -2   7   37.20    7.70
  -2  -2  -7   29.50    5.30
  -2  -2  -7   32.10    5.00
   2   2   7   33.50    4.80
   2   2   7   26.60    4.90
   2   2   7   26.50    5.10
  -2   2  -7   26.10    4.00
  -2   2  -7   31.20    3.20
  -3  -2  -7  128.09   10.60
   3  -2   7  129.59   13.40
  -3  -2  -7  125.79   10.10
   3   2   7  132.69   10.20
   3   2   7  132.29    9.60
  -3   2  -7  126.49    8.60
  -3   2  -7  123.29    9.10
   3   2   7  114.39   10.00
  -4  -2  -7   68.39    7.80
   4  -2   7   80.39   12.50
  -4  -2  -7   77.09    7.90
   4   2   7   60.69    6.70
  -4   2  -7   65.89    6.70
  -4   2  -7   67.79    6.70
   4   2   7   71.59    7.40
   4   2   7   56.49    8.10
  -5  -2  -7  499.95   28.60
  -5  -2  -7  499.95   27.70
   5   2   7  485.85   27.70
  -5   2  -7  445.96   26.90
  -5   2  -7  484.85   27.40
   5   2   7  436.86   27.20
   5   2   7  461.95   28.20
  -5   2  -7  551.74   31.30
   6  -2   7   94.79   14.50
  -6  -2  -7   58.59    8.30
  -6  -2  -7   66.09    9.20
  -6  -2  -7   71.29    7.60
  -6   2  -7   59.09    8.20
   6   2   7   67.29    8.70
  -6   2  -7   58.39   10.20
   6   2   7   63.79    8.30
   6   2   7   66.69    8.60
  -6   2  -7   52.79    4.60
  -6   2  -7   78.79    8.50
  -7  -2  -7  116.49   11.20
  -7  -2  -7  122.59   12.10
  -7  -2  -7  115.59   10.60
   7   2   7  130.09   11.70
  -7   2  -7  132.09   13.70
  -7   2  -7  127.09   12.00
  -7   2  -7  109.49   11.70
  -8  -2  -7   63.19    9.90
  -8  -2  -7   53.49    7.50
  -8  -2  -7   64.19    9.20
   8   2   7   56.89    8.80
  -8   2  -7   56.09   10.90
  -8   2  -7   37.40    8.60
  -9  -2  -7  170.28   15.80
  -9  -2  -7  179.98   13.30
  -9  -2  -7  179.78   15.30
  -9   2  -7  183.58   16.50
  -9   2  -7  179.88   17.20
   9   2   7  193.48   15.60
 -10  -2  -7   24.70    5.10
 -10  -2  -7   34.20    7.10
 -10  -2  -7   44.20    8.90
 -10   2  -7   46.50    9.70
 -10   2  -7   29.20    8.20
  10   2   7   28.10    7.00
 -11  -2  -7   91.99   13.10
 -11  -2  -7   83.89    7.70
 -11  -2  -7   83.59   11.60
 -11   2  -7   88.59   13.00
 -11   2  -7   72.29   12.80
  11   2   7   66.99   10.20
  11  -3  -7    5.00    6.60
 -11  -3   7    4.40    5.80
 -11  -3   7    1.00    3.10
  11   3  -7    7.70    7.80
 -11   3   7    1.10    4.00
 -11   3   7   -6.10    3.90
 -11   3   7    7.30    3.70
 -10  -3   7  105.29   12.50
 -10  -3   7  128.39   13.80
 -10   3   7  132.39   12.30
 -10   3   7  112.19    9.80
  10   3  -7  125.89   17.70
 -10   3   7  110.89   11.00
  -9  -3   7    7.10    4.90
   9  -3  -7   -3.30    4.80
  -9  -3   7    3.70    4.80
  -9   3   7    3.80    3.70
   9   3  -7    1.10    3.00
  -9   3   7    7.30    3.30
   9   3  -7    4.30    6.00
  -9   3   7   -0.60    3.60
   8  -3  -7   26.70    7.20
  -8  -3   7   28.60    7.10
  -8  -3   7   28.70    6.20
   8   3  -7   24.50    4.40
  -8   3   7   21.90    5.60
  -8   3   7   28.00    4.60
  -8   3   7   27.60    5.80
   8   3  -7   27.90    8.10
  -7  -3   7   -1.10    3.30
   7  -3  -7    5.60    4.10
  -7  -3   7    1.20    3.80
  -7   3   7    3.60    2.30
   7   3  -7   -2.20    3.60
  -7   3   7    1.30    3.10
  -7   3   7    5.00    3.90
   7   3  -7   -2.50    2.00
   6  -3  -7  203.48   14.80
  -6  -3   7  196.68   13.10
  -6  -3   7  179.88   14.80
  -6   3   7  157.58   12.70
   6   3  -7  176.48   11.50
  -6   3   7  160.98   12.10
  -6   3   7  178.28   10.80
   6   3  -7  184.18   14.70
   6   3  -7  180.98   11.80
  -5  -3   7    6.40    3.30
  -5  -3   7    8.00    4.30
   5  -3  -7    7.40    2.70
   5  -3  -7    4.90    3.80
   5   3  -7    2.80    3.30
  -5   3   7   12.30    2.40
  -5   3   7    4.50    3.20
  -5   3   7    5.90    3.00
  -5   3   7   10.70    3.40
   5   3  -7   10.10    2.80
   5   3  -7    2.90    2.30
   4  -3  -7    0.90    2.20
   4  -3  -7    2.80    3.00
  -4  -3   7   -2.20    2.20
  -4  -3   7    0.00    3.30
  -4   3   7   -1.50    1.10
  -4   3   7   -3.20    2.00
   4   3  -7    0.50    1.70
  -4   3   7    0.90    2.10
  -4   3   7    1.80    2.50
   4   3  -7   -0.30    2.10
   4   3  -7    1.70    1.60
   3  -3  -7    1.90    2.10
   3  -3  -7   -0.20    2.60
  -3  -3   7    0.70    3.00
   3  -3  -7    0.20    1.90
   3  -3  -7   -0.40    0.90
  -3  -3   7   -1.80    1.90
  -3   3   7    1.20    2.20
   3   3  -7    0.40    1.80
  -3   3   7    0.20    1.10
   3   3  -7    1.10    1.70
   3   3  -7    2.60    1.50
  -3   3   7    0.70    2.00
  -3   3   7    2.20    2.30
  -2  -3   7  191.48   12.00
   2  -3  -7  200.08   12.30
   2  -3  -7  184.78   11.80
  -2  -3   7  206.88   15.70
   2  -3  -7  180.48   10.20
   2  -3  -7  188.28   13.10
  -2   3   7  184.18   11.70
  -2   3   7  177.38   11.90
   2   3  -7  191.48   10.30
   2   3  -7  202.08   11.10
  -2   3   7  196.78   12.90
  -1  -3   7   11.10    4.80
  -1  -3   7    8.10    2.50
   1  -3  -7    9.70    2.80
   1  -3  -7    9.50    2.70
   1  -3  -7    8.30    1.60
   1  -3  -7    9.90    3.40
   1   3  -7    9.70    1.50
  -1   3   7    8.90    2.60
  -1   3   7   12.40    3.40
   1   3  -7    7.80    1.50
   0  -3  -7   80.89    7.60
   0  -3  -7   64.59    6.00
   0  -3  -7   66.39    6.00
   0  -3   7   69.89   10.80
   0  -3   7   59.89    6.00
   0   3   7   70.49    6.90
   0   3   7   77.29    6.20
   0   3   7   78.79    7.30
   1  -3   7   28.90    7.30
   1  -3   7   34.10    4.80
  -1  -3  -7   23.60    3.90
  -1  -3  -7   30.40    5.30
  -1  -3  -7   32.70    4.80
  -1   3  -7   30.60    1.90
  -1   3  -7   31.20    2.00
   1   3   7   34.60    5.70
   1   3   7   24.10    4.10
   1   3   7   28.90    4.90
  -2  -3  -7  223.38   13.20
  -2  -3  -7  203.18   13.40
   2  -3   7  171.88   17.50
  -2  -3  -7  220.68   14.90
   2   3   7  208.28   13.30
   2   3   7  198.98   14.40
  -2   3  -7  226.98   11.20
  -2   3  -7  210.08   11.40
   2   3   7  214.38   13.90
   3  -3   7    3.10    4.40
  -3  -3  -7   -2.30    2.30
  -3  -3  -7    3.10    3.10
  -3   3  -7    4.40    1.80
   3   3   7    2.60    2.50
   3   3   7   -0.70    2.00
  -3   3  -7    2.80    1.70
   3   3   7    1.40    2.70
  -4  -3  -7  135.79   11.30
   4  -3   7  148.49   15.80
  -4  -3  -7  132.79   11.00
  -4  -3  -7  124.99   10.50
  -4   3  -7  108.09    8.60
   4   3   7  111.79   10.60
   4   3   7  120.49   10.00
  -4   3  -7  137.59   13.10
  -5  -3  -7   32.30    6.30
  -5  -3  -7   30.60    6.30
  -5  -3  -7   32.50    6.50
   5  -3   7   22.10    8.10
   5   3   7   19.50    5.20
  -5   3  -7   19.00    4.70
  -5   3  -7   15.20    3.20
  -5   3  -7   21.20    6.90
  -5   3  -7   22.40    4.50
   5   3   7   20.00    4.60
   5   3   7   20.00    5.00
  -6  -3  -7  158.68   13.10
   6  -3   7  209.28   20.20
  -6  -3  -7  166.28   13.80
  -6   3  -7  166.18   16.00
  -6   3  -7  150.38    8.90
  -6   3  -7  150.48   12.10
   6   3   7  158.88   13.40
   6   3   7  181.78   12.90
  -6   3  -7  172.98   13.30
  -7  -3  -7   10.30    4.30
  -7  -3  -7   -0.10    3.70
  -7  -3  -7    5.70    4.50
   7   3   7    3.80    4.10
  -7   3  -7    5.00    5.50
  -7   3  -7    0.50    3.60
  -7   3  -7   11.70    4.70
  -8  -3  -7   66.59   10.20
  -8  -3  -7   73.49    9.60
  -8  -3  -7   70.29    9.10
  -8   3  -7   81.09   13.30
  -8   3  -7   64.89   10.00
   8   3   7   54.39    9.30
  -9  -3  -7   -2.90    4.00
  -9  -3  -7    1.20    3.20
  -9  -3  -7    4.80    4.10
  -9   3  -7    0.40    4.40
  -9   3  -7    4.20    5.70
   9   3   7   -2.60    4.20
 -10  -3  -7   46.80    9.30
 -10  -3  -7   57.19    8.70
 -10  -3  -7   58.69    8.20
  10   3   7   49.30    9.40
 -10   3  -7   71.49   11.50
 -10   3  -7   49.20   11.30
 -11  -3  -7    2.30    3.60
 -11  -3  -7    5.80    5.90
 -11  -3  -7    2.40    2.90
  11   3   7    6.30    5.90
 -11   3  -7    8.70    5.80
 -11   3  -7   -4.10    5.30
 -10  -4   7    5.50    2.70
  10  -4  -7   18.50    7.10
 -10  -4   7    9.30    5.80
  10   4  -7   -1.00    6.60
 -10   4   7   15.40    5.80
 -10   4   7    7.90    4.40
 -10   4   7    8.20    3.50
  -9  -4   7  184.88   14.60
   9  -4  -7  139.89   15.00
  -9  -4   7  173.28   15.70
  -9   4   7  175.08   14.70
   9   4  -7  167.38   17.40
  -9   4   7  172.38   13.70
   9   4  -7  171.58   12.00
   8  -4  -7  102.09   11.40
  -8  -4   7  101.09   11.70
  -8  -4   7  103.29   10.60
  -8   4   7  116.19    8.00
  -8   4   7  119.79   11.10
  -8   4   7  108.99   10.50
   8   4  -7   94.09   13.70
   8   4  -7  101.59    8.40
  -7  -4   7  247.98   19.30
   7  -4  -7  259.67   18.70
  -7  -4   7  261.57   17.40
   7   4  -7  278.57   20.50
  -7   4   7  234.18   17.20
  -7   4   7  282.87   17.40
  -7   4   7  253.87   14.30
   7   4  -7  232.38   14.90
  -6  -4   7    3.40    3.40
   6  -4  -7    3.20    3.90
  -6  -4   7   -0.90    3.50
  -6   4   7   -2.50    2.80
   6   4  -7    1.40    1.90
   6   4  -7    0.30    3.70
   6   4  -7    3.30    2.60
  -6   4   7   -1.70    1.40
  -6   4   7    1.10    3.00
  -5  -4   7  323.17   22.80
  -5  -4   7  345.47   22.70
  -5  -4   7  333.47   20.00
   5  -4  -7  331.17   19.30
   5  -4  -7  357.66   21.70
   5   4  -7  343.77   18.70
  -5   4   7  332.57   20.30
  -5   4   7  327.47   17.10
  -5   4   7  325.07   19.80
   5   4  -7  338.37   21.50
   5   4  -7  315.67   18.30
   4  -4  -7  475.55   25.20
  -4  -4   7  447.26   29.30
  -4  -4   7  488.05   25.90
  -4  -4   7  472.35   27.90
   4  -4  -7  472.75   27.20
   4  -4  -7  447.16   26.00
   4   4  -7  462.45   26.30
  -4   4   7  473.55   26.00
   4   4  -7  447.86   24.40
  -4   4   7  454.55   25.50
  -4   4   7  443.66   22.80
   4   4  -7  459.75   23.90
  -3  -4   7  488.55   27.00
   3  -4  -7  477.25   26.50
   3  -4  -7  471.75   27.20
  -3  -4   7  518.85   29.10
   3  -4  -7  545.15   28.90
  -3  -4   7  468.85   31.00
   3   4  -7  485.35   26.10
  -3   4   7  499.75   27.20
   3   4  -7  509.85   25.00
  -3   4   7  503.95   27.00
   3   4  -7  503.05   26.70
  -2  -4   7   74.79   11.30
   2  -4  -7   72.19    7.50
  -2  -4   7   73.59    6.60
  -2  -4   7   68.79    7.60
   2  -4  -7   68.59    4.00
   2  -4  -7   67.89    6.50
   2  -4  -7   69.39    6.20
   2   4  -7   73.39    4.20
  -2   4   7   60.39    6.20
   2   4  -7   64.79    4.80
   1  -4  -7  526.65   25.20
   1  -4  -7  504.75   27.20
  -1  -4   7  492.25   28.50
   1  -4  -7  506.25   27.60
  -1  -4   7  480.05   33.00
   1  -4  -7  548.95   29.40
  -1  -4   7  550.64   27.80
  -1   4   7  508.45   27.40
  -1   4   7  508.55   29.00
   0  -4  -7  721.53   36.70
   0  -4   7  767.52   37.20
   0  -4  -7  721.33   36.50
   0  -4  -7  684.53   38.30
   0  -4  -7  714.53   35.00
   0  -4   7  642.24   42.90
   0   4   7  706.03   38.60
   0   4   7  717.43   36.70
  -1  -4  -7  408.96   23.10
   1  -4   7  443.66   30.90
  -1  -4  -7  424.56   23.30
   1  -4   7  436.46   23.90
  -1  -4  -7  433.16   25.20
   1   4   7  445.46   23.70
   1   4   7  427.06   24.20
   1   4   7  410.16   25.40
   2  -4   7  155.48   16.90
  -2  -4  -7  148.29   11.80
  -2  -4  -7  148.99   10.40
  -2  -4  -7  149.29   10.00
   2   4   7  146.69   10.70
   2   4   7  162.98   11.10
   3  -4   7  635.64   39.10
  -3  -4  -7  572.24   32.30
  -3  -4  -7  539.85   30.90
  -3  -4  -7  513.95   28.60
  -3   4  -7  603.84   34.80
  -3   4  -7  513.85   27.10
   3   4   7  551.74   29.60
   3   4   7  528.25   29.80
  -3   4  -7  515.95   27.00
  -4  -4  -7  307.27   19.50
  -4  -4  -7  336.67   21.80
  -4  -4  -7  343.77   20.80
  -4  -4  -7  309.47   18.40
  -4   4  -7  361.16   24.30
  -4   4  -7  323.77   17.70
   4   4   7  293.67   18.80
   4   4   7  316.07   19.80
  -4   4  -7  313.77   18.10
  -5  -4  -7  282.27   19.10
  -5  -4  -7  280.77   17.90
  -5  -4  -7  269.47   18.30
  -5   4  -7  261.17   21.30
  -5   4  -7  281.77   17.10
  -5   4  -7  247.08   15.90
   5   4   7  265.77   18.10
   5   4   7  249.97   16.30
  -6  -4  -7   78.69   10.70
  -6  -4  -7   63.79    9.30
   6   4   7   57.69    8.90
  -6   4  -7   67.49    4.40
  -6   4  -7   67.49   11.80
  -6   4  -7   64.49    7.90
  -6   4  -7   72.99    9.00
  -7  -4  -7  331.67   22.30
  -7  -4  -7  347.17   20.70
  -7  -4  -7  317.57   21.80
  -7   4  -7  342.37   26.00
  -7   4  -7  307.37   22.00
  -7   4  -7  365.06   22.80
   7   4   7  302.07   22.00
  -8  -4  -7   60.39    9.10
  -8  -4  -7   46.60    8.80
  -8  -4  -7   35.30    6.30
   8   4   7   31.50    7.70
  -8   4  -7   53.99   11.10
  -8   4  -7   37.80    8.10
  -9  -4  -7  143.19   13.80
  -9  -4  -7  148.79   11.60
  -9  -4  -7  156.48   13.80
  -9   4  -7  141.89   18.30
   9   4   7  137.59   14.40
  -9   4  -7  144.99   15.40
 -10  -4  -7   15.70    6.10
 -10  -4  -7   12.00    5.20
 -10   4  -7   15.50    6.90
  10   4   7   13.40    6.40
 -10   4  -7    9.40    6.50
 -10  -5   7    6.70    3.40
 -10  -5   7   -0.90    4.80
  10  -5  -7    0.10    5.50
 -10   5   7    6.90    4.40
 -10   5   7   -2.60    2.50
 -10   5   7    2.00    5.00
  10   5  -7   18.60    7.70
   9  -5  -7   10.00    5.90
  -9  -5   7   18.50    6.20
   9   5  -7   26.20    4.70
  -9   5   7   15.40    5.30
   9   5  -7   23.30    9.20
  -9   5   7   21.90    3.60
  -9   5   7   33.70    7.20
   8  -5  -7   72.89   10.90
  -8  -5   7  100.49   11.50
  -8  -5   7   86.19   10.70
  -8   5   7   83.19    9.20
  -8   5   7   96.39   11.50
   8   5  -7   84.09    7.00
  -8   5   7   81.69    6.20
   8   5  -7  101.59   14.30
[truncated: 240,842 more chars]
