# Supplementary material for: Growth and characterization of a new inorganic metal–halide crystal structure, InPb2Cl5
Source: Acta Crystallogr E Crystallogr Commun. 2023 Sep 26;79(Pt 10):942–5. doi: 10.1107/S2056989023007892 (PMC10561213; doi:10.1107/S2056989023007892)
Supplement: Supplementary file 2 [file e-79-00942-Isup2.hkl]

data_I                                                                          
_shelx_title ' mo_pwRK_MLInPbCl_rt_22Mar2022__a.res in P2(1)/c'                 
_shelx_refln_list_code          4                                               
_shelx_F_calc_maximum      730.80                                               
_exptl_crystal_F_000      1192.00                                               
_reflns_d_resolution_high  0.6990                                               
                                                                                
loop_                                                                           
 _space_group_symop_operation_xyz                                               
 'x, y, z'                                                                      
 '-x, y+1/2, -z+1/2'                                                            
 '-x, -y, -z'                                                                   
 'x, -y-1/2, z-1/2'                                                             
                                                                                
_cell_length_a     8.9681                                                       
_cell_length_b     7.9033                                                       
_cell_length_c    12.4980                                                       
_cell_angle_alpha  90.000                                                       
_cell_angle_beta   90.254                                                       
_cell_angle_gamma  90.000                                                       
                                                                                
_shelx_F_squared_multiplier     1.000                                           
                                                                                
loop_                                                                           
 _refln_index_h                                                                 
 _refln_index_k                                                                 
 _refln_index_l                                                                 
 _refln_F_squared_calc                                                          
 _refln_F_squared_meas                                                          
 _refln_F_squared_sigma                                                         
 _refln_observed_status                                                         
   1   0   0      22799.50      23099.52       497.34 o                         
   2   0   0      10353.49      10305.51       222.58 o                         
   3   0   0       4672.36       4612.72       100.66 o                         
   4   0   0     534072.00     652974.50     39016.92 o                         
   5   0   0      24835.98      23901.68       440.29 o                         
   6   0   0        326.03        311.12        40.72 o                         
   7   0   0       3205.31       3233.66       167.35 o                         
   8   0   0      93828.77      96678.95      2522.23 o                         
   9   0   0       9545.54       9669.81       353.80 o                         
  10   0   0        590.03        576.48       154.70 o                         
  11   0   0       2363.22       2770.61       352.67 o                         
  12   0   0      12217.06      13334.17       581.27 o                         
   1   1   0      11358.12      11447.71       163.77 o                         
   2   1   0         57.21         75.47        10.57 o                         
   3   1   0      36894.46      37221.55       471.02 o                         
   4   1   0        328.19        380.64        22.05 o                         
   5   1   0        657.95        753.10        34.40 o                         
   6   1   0        155.89        167.54        24.87 o                         
   7   1   0      17119.80      17091.55       282.80 o                         
   8   1   0        231.78        206.24        41.53 o                         
   9   1   0        515.16        578.08        74.86 o                         
  10   1   0         77.80        186.89        77.08 o                         
  11   1   0       2579.54       2684.62       160.79 o                         
  12   1   0         64.51        -74.78        74.78 o                         
   1   2   0      20569.76      20314.26       288.34 o                         
   2   2   0      26656.09      26874.69       351.74 o                         
   3   2   0      21407.51      21684.30       302.93 o                         
   4   2   0     184933.44     188171.12      2982.97 o                         
   5   2   0      10257.98       9997.91       157.01 o                         
   6   2   0      11692.78      11525.46       183.08 o                         
   7   2   0      12896.82      12906.86       230.23 o                         
   8   2   0      65174.12      65406.81      1078.16 o                         
   9   2   0       3133.38       3244.54       129.63 o                         
  10   2   0       2593.43       2486.87       145.70 o                         
  11   2   0       4982.79       5403.98       212.28 o                         
  12   2   0      15311.78      14808.68       448.02 o                         
   1   3   0      53948.95      53479.11       663.43 o                         
   2   3   0        136.82        139.90        16.05 o                         
   3   3   0      54076.18      53726.36       750.73 o                         
   4   3   0       1156.97       1170.64        42.44 o                         
   5   3   0      22646.79      22547.64       293.65 o                         
   6   3   0        197.33        219.63        18.46 o                         
   7   3   0      24783.57      24588.22       358.95 o                         
   8   3   0       1561.54       1517.25        75.28 o                         
   9   3   0       6988.86       6782.36       240.78 o                         
  10   3   0         10.84         28.75        51.24 o                         
  11   3   0       7394.68       7703.41       257.85 o                         
  12   3   0        899.07        763.78       137.37 o                         
   0   4   0      43226.66      42669.03       736.99 o                         
   1   4   0      24094.03      23424.62       337.06 o                         
   2   4   0      53906.23      53397.04       781.66 o                         
   3   4   0      20417.37      20770.54       342.58 o                         
   4   4   0      31399.73      30750.95       469.52 o                         
   5   4   0      15032.81      15054.21       270.24 o                         
   6   4   0      28925.19      27911.40       402.77 o                         
   7   4   0       9634.83       9567.81       178.06 o                         
   8   4   0      12695.11      12697.95       268.29 o                         
   9   4   0       5472.38       5564.97       156.20 o                         
  10   4   0       9422.12       9341.15       334.53 o                         
  11   4   0       2818.60       2666.98       212.12 o                         
   1   5   0      48743.93      47857.42       674.24 o                         
   2   5   0        927.11        878.77        39.69 o                         
   3   5   0      31606.44      31265.42       501.92 o                         
   4   5   0        308.79        338.19        39.37 o                         
   5   5   0      27318.47      26571.91       476.11 o                         
   6   5   0       2154.99       2131.82        94.85 o                         
   7   5   0      10979.35      10680.14       246.41 o                         
   8   5   0        509.04        560.61        72.38 o                         
   9   5   0       6439.99       6251.99       277.65 o                         
  10   5   0        357.33        545.93       126.39 o                         
  11   5   0       3779.18       4372.65       327.09 o                         
   0   6   0      10134.48      10233.54       291.49 o                         
   1   6   0      28695.15      28394.52       417.58 o                         
   2   6   0      62018.87      61781.18       959.99 o                         
   3   6   0      14050.04      14090.05       240.39 o                         
   4   6   0       3098.71       3216.94       103.82 o                         
   5   6   0      21531.99      21968.79       433.27 o                         
   6   6   0      28228.88      28307.11       550.78 o                         
   7   6   0       2753.96       2717.79       155.66 o                         
   8   6   0         58.99        192.19       101.10 o                         
   9   6   0       7562.32       7843.89       323.24 o                         
  10   6   0       8095.09       7984.87       347.21 o                         
   1   7   0       3212.83       3115.37        81.47 o                         
   2   7   0        159.30        226.98        33.33 o                         
   3   7   0       8870.38       8735.54       169.95 o                         
   4   7   0          9.87         21.48        35.15 o                         
   5   7   0        177.36        197.74        49.13 o                         
   6   7   0        652.45        686.95        98.57 o                         
   7   7   0       5050.96       5440.25       249.15 o                         
   8   7   0         23.62        -33.62        85.76 o                         
   9   7   0         47.31       -100.89       111.68 o                         
  10   7   0        378.05        272.12       146.43 o                         
   0   8   0       9745.40       9718.00       274.17 o                         
   1   8   0      14457.48      14455.13       318.14 o                         
   2   8   0      31518.77      31894.60       598.57 o                         
   3   8   0      13317.72      12892.19       237.52 o                         
   4   8   0       4790.34       4705.29       198.31 o                         
   5   8   0       6970.19       7324.86       233.94 o                         
   6   8   0      21199.25      21946.99       598.43 o                         
   7   8   0       4901.05       5200.03       259.02 o                         
   8   8   0        581.62        407.49       112.53 o                         
   9   8   0       2084.78       2067.84       195.96 o                         
   1   9   0       2633.19       2676.59       151.51 o                         
   2   9   0          1.67          8.66        45.30 o                         
   3   9   0       3105.77       3298.73       131.86 o                         
   4   9   0         15.35         47.40        58.46 o                         
   5   9   0       1504.35       1661.87       140.49 o                         
   6   9   0          3.19         -4.89        97.21 o                         
   7   9   0       1929.01       1879.40       209.83 o                         
   0  10   0       1100.38       1004.33       188.04 o                         
   1  10   0       4157.78       4512.22       196.81 o                         
   2  10   0       6591.57       7111.43       257.49 o                         
   3  10   0       4124.21       4612.87       184.48 o                         
   4  10   0        506.11        552.17        92.90 o                         
   5  10   0       2658.83       2702.50       169.48 o                         
   1  11   0       1583.49       1461.74       125.79 o                         
   2  11   0        109.52         -4.16        59.52 o                         
 -12   1   1         25.29         41.93        73.07 o                         
 -11   1   1         39.29         40.09        63.46 o                         
 -10   1   1      42952.84      45181.38      1452.75 o                         
  -9   1   1       4639.86       4770.78       146.03 o                         
  -8   1   1        120.08        115.18        33.44 o                         
  -7   1   1        448.88        614.65        44.15 o                         
  -6   1   1     116816.40     115709.65      1494.70 o                         
  -5   1   1       5348.27       5408.51        98.80 o                         
  -4   1   1        111.01        187.96        21.47 o                         
  -3   1   1        826.80        991.67        30.08 o                         
  -2   1   1     181114.89     144201.53      6890.87 o                         
  -1   1   1       4870.28       4994.03        69.38 o                         
   0   1   1       3754.24       3790.13        73.60 o                         
   1   1   1       3199.62       3189.47        56.40 o                         
   2   1   1     121763.12     128681.92      2314.25 o                         
   3   1   1       2547.42       2550.34        51.69 o                         
   4   1   1      11189.97      11067.31       168.47 o                         
   5   1   1      10106.30       9901.69       154.23 o                         
   6   1   1      46903.89      47183.65       691.75 o                         
   7   1   1        325.93        372.57        41.61 o                         
   8   1   1       9974.39      10095.90       220.81 o                         
   9   1   1       4732.34       5237.07       213.90 o                         
  10   1   1      14563.58      15224.65       416.79 o                         
  11   1   1         33.74         72.73        80.71 o                         
  12   1   1       4965.46       4836.09       223.32 o                         
 -12   2   1        367.93        218.85        80.14 o                         
 -11   2   1       2436.38       2408.61       142.52 o                         
 -10   2   1        671.35        911.26       102.06 o                         
  -9   2   1       3218.41       3395.00       163.21 o                         
  -8   2   1       1417.97       1554.41        71.27 o                         
  -7   2   1      12100.08      11791.51       187.64 o                         
  -6   2   1        635.00        701.26        36.70 o                         
  -5   2   1       3352.51       3459.24        74.19 o                         
  -4   2   1       5531.41       5832.35        98.81 o                         
  -3   2   1      32147.37      32756.35       416.43 o                         
  -2   2   1      30205.74      31524.41       428.04 o                         
  -1   2   1      10665.04      10517.99       157.04 o                         
   0   2   1       7461.42       7547.68       110.97 o                         
   1   2   1      36720.79      36794.85       462.57 o                         
   2   2   1      55662.00      57365.35       767.78 o                         
   3   2   1      35600.80      35806.02       469.58 o                         
   4   2   1       1585.75       1734.40        48.96 o                         
   5   2   1      21954.99      21740.72       321.14 o                         
   6   2   1      14561.09      14436.29       234.32 o                         
   7   2   1      25098.88      24672.88       412.12 o                         
   8   2   1          3.60         61.98        40.86 o                         
   9   2   1      10186.03       9661.89       271.03 o                         
  10   2   1       1371.05       1487.27       115.86 o                         
  11   2   1       7453.23       7890.17       297.89 o                         
  12   2   1         67.70         67.13        83.48 o                         
 -12   3   1         27.10         63.60        51.91 o                         
 -11   3   1        283.39        150.09       104.07 o                         
 -10   3   1       8487.94       8266.00       269.70 o                         
  -9   3   1       8656.50       8733.05       203.98 o                         
  -8   3   1       1832.16       1882.84        96.67 o                         
  -7   3   1       1328.05       1246.58        45.19 o                         
  -6   3   1      30536.37      30337.78       408.58 o                         
  -5   3   1      18289.14      18475.93       255.84 o                         
  -4   3   1      22452.49      22139.18       293.18 o                         
  -3   3   1       3532.21       3612.19        68.83 o                         
  -2   3   1      67310.01      66715.34       796.84 o                         
  -1   3   1       9243.17       9384.50       152.75 o                         
   0   3   1      40797.22      41742.56       613.17 o                         
   1   3   1       3649.11       3735.07        63.22 o                         
   2   3   1      47226.59      47444.63       613.82 o                         
   3   3   1        112.00        151.96        16.17 o                         
   4   3   1       3785.86       3898.34        83.64 o                         
   5   3   1       1493.14       1511.44        45.43 o                         
   6   3   1       8513.80       8361.13       157.82 o                         
   7   3   1        454.59        493.35        40.39 o                         
   8   3   1       1430.03       1303.72        73.37 o                         
   9   3   1        552.97        621.87        69.63 o                         
  10   3   1        540.49        678.49        74.66 o                         
  11   3   1         48.01        -54.27        54.27 o                         
  12   3   1       1936.12       2169.76       266.45 o                         
 -11   4   1       5284.73       5268.92       252.17 o                         
 -10   4   1          0.47         47.07        39.07 o                         
  -9   4   1      25593.43      25040.51       664.09 o                         
  -8   4   1       8603.12       8220.34       162.80 o                         
  -7   4   1      11878.50      11532.02       200.62 o                         
  -6   4   1          8.22         31.19        19.61 o                         
  -5   4   1      51968.75      52209.34       785.91 o                         
  -4   4   1      23686.64      23823.08       356.07 o                         
  -3   4   1      30851.28      30859.42       468.20 o                         
  -2   4   1        359.80        496.19        20.06 o                         
  -1   4   1      35180.78      35461.22       523.41 o                         
   0   4   1      33408.36      33828.43       554.44 o                         
   1   4   1      54046.04      54135.39       757.48 o                         
   2   4   1       5704.49       5923.12       107.88 o                         
   3   4   1       8197.73       8403.68       141.16 o                         
   4   4   1      16551.27      16840.37       291.03 o                         
   5   4   1      36409.44      35925.52       528.01 o                         
   6   4   1      11073.51      11108.51       217.30 o                         
   7   4   1       4276.06       4289.30        99.48 o                         
   8   4   1       3307.83       3400.06       103.95 o                         
   9   4   1      10826.54      10356.50       307.22 o                         
  10   4   1       6519.86       6528.29       253.51 o                         
  11   4   1       4352.55       4151.57       219.59 o                         
 -11   5   1       2127.65       1914.06       162.87 o                         
 -10   5   1        305.37        348.76       115.44 o                         
  -9   5   1        983.80       1311.51       148.36 o                         
  -8   5   1      16300.97      17197.60       676.99 o                         
  -7   5   1       5578.92       5473.24       187.38 o                         
  -6   5   1         79.44         51.13        35.21 o                         
  -5   5   1       2010.98       2051.62        86.80 o                         
  -4   5   1      23055.30      23124.30       388.79 o                         
  -3   5   1      10611.65      10689.70       185.51 o                         
  -2   5   1        457.77        550.66        26.21 o                         
  -1   5   1       3202.86       3274.51        69.54 o                         
   0   5   1      19218.10      19329.45       311.40 o                         
   1   5   1      10507.09      10362.65       159.81 o                         
   2   5   1       1009.06       1151.04        48.97 o                         
   3   5   1       2185.31       2168.97        74.17 o                         
   4   5   1      11407.97      11239.53       226.81 o                         
   5   5   1       3524.99       3539.65        86.21 o                         
   6   5   1        211.51        224.04        31.80 o                         
   7   5   1        412.99        529.36        66.39 o                         
   8   5   1       4728.35       4455.22       166.18 o                         
   9   5   1        186.26        112.72        73.90 o                         
  10   5   1         50.96        124.42        54.50 o                         
  11   5   1         11.40          0.00        75.53 o                         
 -10   6   1         74.25        -74.79        74.79 o                         
  -9   6   1       5126.61       4895.60       266.89 o                         
  -8   6   1       4873.97       4525.33       245.03 o                         
  -7   6   1       2002.80       1910.57       116.91 o                         
  -6   6   1       2128.66       2303.84       108.14 o                         
  -5   6   1       6936.81       6805.81       162.16 o                         
  -4   6   1      12692.25      12842.18       240.13 o                         
  -3   6   1       5346.09       5214.97       110.98 o                         
  -2   6   1      11657.86      11578.28       196.86 o                         
  -1   6   1       7148.51       7075.48       131.72 o                         
   0   6   1      14196.84      14525.91       248.09 o                         
   1   6   1       8008.82       7600.76       146.73 o                         
   2   6   1      18841.70      18628.57       338.62 o                         
   3   6   1       7964.95       7917.25       160.79 o                         
   4   6   1       6025.84       5877.11       147.12 o                         
   5   6   1       5915.58       5799.70       160.38 o                         
   6   6   1      10880.50      10751.68       270.45 o                         
   7   6   1       7093.89       7743.13       302.23 o                         
   8   6   1       1303.33       1345.82       148.86 o                         
   9   6   1       2642.38       3226.39       226.22 o                         
  10   6   1       3163.96       3086.46       258.25 o                         
 -10   7   1        456.23        574.19       109.69 o                         
  -9   7   1        971.30        932.33       110.25 o                         
  -8   7   1       9891.95      10381.55       373.50 o                         
  -7   7   1       5472.31       5792.48       252.78 o                         
  -6   7   1       2291.12       2261.17       137.17 o                         
  -5   7   1       3193.65       3236.19       105.22 o                         
  -4   7   1      15956.65      15880.89       290.98 o                         
  -3   7   1       4211.68       4338.30       118.28 o                         
  -2   7   1       6775.02       6589.35       139.72 o                         
  -1   7   1       5530.22       5559.45       124.49 o                         
   0   7   1      22229.49      21571.37       450.90 o                         
   1   7   1       1030.97       1040.13        53.15 o                         
   2   7   1       8831.80       8842.14       202.00 o                         
   3   7   1       4232.07       4103.94       113.82 o                         
   4   7   1      22266.51      21791.21       408.72 o                         
   5   7   1         21.50         28.43        43.59 o                         
   6   7   1       6017.43       6340.42       195.14 o                         
   7   7   1       1366.84       1492.00       145.41 o                         
   8   7   1      12512.14      12306.13       419.72 o                         
   9   7   1         69.05        -18.98       123.90 o                         
  10   7   1       2894.70       2577.85       224.79 o                         
  -9   8   1         27.83         57.01       116.74 o                         
  -8   8   1       1576.84       1694.84       193.64 o                         
  -7   8   1        751.31        723.33       118.88 o                         
  -6   8   1       1522.68       1608.14       123.15 o                         
  -5   8   1        357.71        476.28        75.46 o                         
  -4   8   1       4624.44       4450.93       147.19 o                         
  -3   8   1       2827.06       2890.98       122.65 o                         
  -2   8   1       8439.52       8308.65       193.12 o                         
  -1   8   1        101.12         64.28        36.23 o                         
   0   8   1       6252.37       6139.46       138.54 o                         
   1   8   1       4999.32       4902.77       135.53 o                         
   2   8   1      14104.29      13863.36       296.44 o                         
   3   8   1        619.85        568.81        53.45 o                         
   4   8   1       3494.56       3706.70       136.49 o                         
   5   8   1       2892.18       2786.58       132.45 o                         
   6   8   1       7404.33       7501.76       285.04 o                         
   7   8   1       1008.48       1291.78       141.44 o                         
   8   8   1        941.21        901.83       138.48 o                         
   9   8   1        505.04        613.40       146.09 o                         
  -7   9   1       4509.81       4305.94       249.00 o                         
  -6   9   1       1864.52       1808.11       154.58 o                         
  -5   9   1       2698.09       2905.82       159.43 o                         
  -4   9   1      11247.04      12235.15       335.55 o                         
  -3   9   1       6404.75       6603.39       204.63 o                         
  -2   9   1       1401.28       1432.83        89.72 o                         
  -1   9   1       2276.62       2285.58        98.75 o                         
   0   9   1      14106.55      13972.60       356.85 o                         
   1   9   1       2039.75       2020.36        96.93 o                         
   2   9   1       1419.89       1320.63        84.72 o                         
   3   9   1        460.64        439.79        73.27 o                         
   4   9   1       7755.24       7760.57       223.45 o                         
   5   9   1         30.62        105.10        64.75 o                         
   6   9   1       2240.13       2563.46       182.12 o                         
   7   9   1         32.79          6.47        65.17 o                         
  -5  10   1         16.62        129.84        75.31 o                         
  -4  10   1       1929.18       1833.35       132.45 o                         
  -3  10   1      10249.32      10464.12       303.22 o                         
  -2  10   1        947.65       1063.93        93.69 o                         
  -1  10   1        420.09        394.04        52.83 o                         
   0  10   1       2222.08       2087.95       146.99 o                         
   1  10   1      10328.75      10275.67       293.68 o                         
   2  10   1        809.55        794.63        90.64 o                         
   3  10   1       1653.75       1702.50       155.11 o                         
   4  10   1       1904.21       2217.82       140.64 o                         
   5  10   1       6444.83       6821.32       277.55 o                         
  -2  11   1         14.65         69.22        56.16 o                         
  -1  11   1        276.25        199.54        86.53 o                         
   0  11   1         76.37         54.26        74.62 o                         
   1  11   1       1063.57        902.95       214.18 o                         
   2  11   1         15.18        -34.76        64.48 o                         
 -12   0   2       2712.23       2970.86       303.21 o                         
 -11   0   2        113.63         84.41       176.74 o                         
 -10   0   2      17005.63      16459.30       595.54 o                         
  -9   0   2       3412.08       3819.44       180.72 o                         
  -8   0   2       7532.78       7666.60       231.65 o                         
  -7   0   2        695.47        785.15        65.45 o                         
  -6   0   2      62508.82      62260.70      1166.76 o                         
  -5   0   2       5959.19       5946.93       162.79 o                         
  -4   0   2      11833.55      12009.48       233.93 o                         
  -3   0   2        570.55        699.65        36.80 o                         
  -2   0   2     167726.05     163505.38      7754.58 o                         
  -1   0   2      17261.76      17802.81       308.35 o                         
   0   0   2       2634.91       2805.19        59.18 o                         
   1   0   2       6885.35       6328.25       161.26 o                         
   2   0   2     224249.36     193107.28      6410.33 o                         
   3   0   2      21457.90      21541.41       467.45 o                         
   4   0   2       1378.88       1478.08        68.25 o                         
   5   0   2      16759.18      16774.11       603.58 o                         
   6   0   2     131725.02     132804.69      3860.95 o                         
   7   0   2       6000.47       5827.12       330.79 o                         
   8   0   2       1275.36       1418.59       134.24 o                         
   9   0   2       8601.21       9139.78       786.92 o                         
  10   0   2      45584.21      48956.03      3449.52 o                         
  11   0   2        368.08         34.79       118.96 o                         
  12   0   2         87.19        169.92       168.67 o                         
 -12   1   2        125.76        207.92        78.64 o                         
 -11   1   2        620.67        498.67       100.85 o                         
 -10   1   2       2533.38       2468.48       140.04 o                         
  -9   1   2        401.96        442.31        74.31 o                         
  -8   1   2        741.41        871.85        70.90 o                         
  -7   1   2       2450.97       2499.31        84.29 o                         
  -6   1   2        935.64       1063.49        49.48 o                         
  -5   1   2       1936.98       2066.24        53.83 o                         
  -4   1   2        766.98        914.79        35.92 o                         
  -3   1   2       5770.63       5928.80        91.16 o                         
  -2   1   2       2562.15       2601.05        47.89 o                         
  -1   1   2      14367.28      14281.40       178.65 o                         
   0   1   2        140.81        190.65        15.39 o                         
   1   1   2       6919.48       6746.75       207.13 o                         
   2   1   2       2837.74       2926.77        54.12 o                         
   3   1   2      23637.63      23898.77       342.53 o                         
   4   1   2        934.50        984.57        46.10 o                         
   5   1   2       4595.64       4383.42        99.41 o                         
   6   1   2        154.83        198.27        36.23 o                         
   7   1   2       8274.79       8580.24       181.45 o                         
   8   1   2       1640.90       1652.34        99.06 o                         
   9   1   2       2542.09       2576.39       140.81 o                         
  10   1   2        578.88        628.84        98.32 o                         
  11   1   2       1356.85       1332.15       131.12 o                         
  12   1   2        771.07        612.37       113.79 o                         
 -12   2   2       1678.77       1637.13       123.09 o                         
 -11   2   2        776.75        786.58        91.29 o                         
 -10   2   2       5997.59       5585.42       183.41 o                         
  -9   2   2       2489.51       2473.93       105.21 o                         
  -8   2   2       4174.61       4140.69       106.16 o                         
  -7   2   2       8142.17       8075.69       146.31 o                         
  -6   2   2      45281.33      45223.26       589.84 o                         
  -5   2   2       7779.19       8089.73       134.75 o                         
  -4   2   2       4723.76       4718.79        84.85 o                         
  -3   2   2      15765.77      15937.39       213.58 o                         
  -2   2   2     199074.12     202827.91      5549.84 o                         
  -1   2   2      10598.74      10410.78       161.86 o                         
   0   2   2       1237.46       1282.70        39.86 o                         
   1   2   2       2462.73       2500.14        55.16 o                         
   2   2   2     259915.59     265487.28      7269.10 o                         
   3   2   2       7948.01       8101.68       174.52 o                         
   4   2   2        346.45        400.17        28.70 o                         
   5   2   2        402.01        444.96        33.35 o                         
   6   2   2     103161.33     101304.16      1427.48 o                         
   7   2   2       4998.21       4815.37       127.66 o                         
   8   2   2        651.04        754.40        68.38 o                         
   9   2   2        549.21        545.54        70.32 o                         
  10   2   2      23739.20      22944.67       536.06 o                         
  11   2   2       2299.99       2129.43       157.30 o                         
  12   2   2        223.09        299.42        96.39 o                         
 -12   3   2         56.62        -49.48        49.48 o                         
 -11   3   2       5440.49       5738.97       215.34 o                         
 -10   3   2       2035.64       1826.28        99.68 o                         
  -9   3   2      11858.66      11825.55       241.02 o                         
  -8   3   2       2231.16       2140.30        76.84 o                         
  -7   3   2      15935.32      15753.50       228.39 o                         
  -6   3   2       8328.79       8419.72       139.47 o                         
  -5   3   2      51516.76      52341.81       693.19 o                         
  -4   3   2      11320.21      11676.46       192.18 o                         
  -3   3   2      36336.64      36984.76       530.11 o                         
  -2   3   2      22111.96      22396.31       297.89 o                         
  -1   3   2     110004.23     109334.59      1971.95 o                         
   0   3   2      13923.62      14243.29       207.28 o                         
   1   3   2      52890.96      53778.89       756.42 o                         
   2   3   2      19579.80      20097.29       315.20 o                         
   3   3   2      70359.15      70217.10      1025.66 o                         
   4   3   2       3262.17       3515.36        81.15 o                         
   5   3   2      35837.68      35776.13       620.55 o                         
   6   3   2       4443.69       4537.64        97.62 o                         
   7   3   2      18821.79      18513.26       310.10 o                         
   8   3   2        315.88        268.19        45.31 o                         
   9   3   2      14274.07      13681.62       293.72 o                         
  10   3   2        279.19        229.63        63.83 o                         
  11   3   2       3804.16       3954.48       214.16 o                         
  12   3   2        114.88        -27.86       123.67 o                         
 -11   4   2        586.33        113.65        70.38 o                         
 -10   4   2         93.32         40.83        32.98 o                         
  -9   4   2        354.18        315.24        43.32 o                         
  -8   4   2       2403.24       2392.62        69.81 o                         
  -7   4   2       5740.62       5639.37       120.61 o                         
  -6   4   2       4149.88       4165.76        99.17 o                         
  -5   4   2       2471.34       2629.80        73.54 o                         
  -4   4   2       9352.65       9199.12       152.32 o                         
  -3   4   2      15220.17      14873.87       203.38 o                         
  -2   4   2      22815.91      22472.08       319.72 o                         
  -1   4   2       6203.57       6115.43       109.70 o                         
   0   4   2      16007.06      15956.93       240.94 o                         
   1   4   2      11511.25      11508.24       181.49 o                         
   2   4   2      31715.23      31124.67       492.32 o                         
   3   4   2       7294.89       7410.14       139.25 o                         
   4   4   2      13051.46      12786.23       214.84 o                         
   5   4   2       3615.68       3653.97        87.80 o                         
   6   4   2      14573.94      14300.65       284.36 o                         
   7   4   2       5039.99       4949.74       163.47 o                         
   8   4   2       6602.58       6481.98       198.34 o                         
   9   4   2       1370.28       1321.40       102.47 o                         
  10   4   2       3677.69       3846.11       208.16 o                         
  11   4   2       2332.12       2338.34       177.79 o                         
 -11   5   2       4035.63       4266.44       266.01 o                         
 -10   5   2       1504.86       1472.86       135.91 o                         
  -9   5   2       9950.19       9672.27       274.09 o                         
  -8   5   2       1192.93        986.87        93.49 o                         
  -7   5   2      10411.84      10485.41       244.00 o                         
  -6   5   2      11721.37      11447.75       210.43 o                         
  -5   5   2      32494.58      31976.16       457.38 o                         
  -4   5   2      10451.56      10394.38       188.06 o                         
  -3   5   2      22117.91      22309.96       356.66 o                         
  -2   5   2      40108.00      40552.67       770.23 o                         
  -1   5   2      44289.23      44503.50       739.90 o                         
   0   5   2      18656.70      18415.16       323.35 o                         
   1   5   2      30820.69      30753.68       520.97 o                         
   2   5   2      34419.84      35034.75       584.06 o                         
   3   5   2      22230.26      22151.04       363.64 o                         
   4   5   2       6804.32       6908.40       141.57 o                         
   5   5   2      21916.27      21635.83       377.46 o                         
   6   5   2       5715.08       5575.78       215.01 o                         
   7   5   2       6293.83       6465.27       181.95 o                         
   8   5   2        543.01        617.47        95.80 o                         
   9   5   2       8554.94       8218.27       345.47 o                         
  10   5   2         17.98        -54.87        54.87 o                         
  11   5   2       1880.43       1903.80       194.06 o                         
 -10   6   2        619.27        512.49       121.39 o                         
  -9   6   2        115.95        160.48        80.24 o                         
  -8   6   2      11304.11      11236.34       415.76 o                         
  -7   6   2        107.13         98.65        44.49 o                         
  -6   6   2       2604.40       2611.36        94.61 o                         
  -5   6   2         68.61         90.68        23.37 o                         
  -4   6   2      27343.94      27428.43       489.84 o                         
  -3   6   2        978.98       1120.86        61.40 o                         
  -2   6   2       7697.79       7719.26       161.87 o                         
  -1   6   2       5032.66       4933.20       104.09 o                         
   0   6   2      44122.34      43555.78       725.67 o                         
   1   6   2      11746.96      11400.61       239.54 o                         
   2   6   2       7318.67       7517.74       156.73 o                         
   3   6   2      13677.40      13373.84       255.87 o                         
   4   6   2      40370.98      40880.43       743.43 o                         
   5   6   2      18104.62      18494.22       413.07 o                         
   6   6   2       1705.83       1834.01        97.64 o                         
   7   6   2       8242.48       8466.77       310.59 o                         
   8   6   2      20425.54      19193.54       564.31 o                         
   9   6   2       6821.31       7158.86       311.53 o                         
  10   6   2         91.58        -48.39        60.62 o                         
  -9   7   2        111.08         57.47        69.12 o                         
  -8   7   2       3839.03       3812.49       174.21 o                         
  -7   7   2       1451.16       1545.24        98.51 o                         
  -6   7   2       3338.84       3276.87       163.47 o                         
  -5   7   2          1.88         -4.04        47.13 o                         
  -4   7   2       6433.91       6596.17       175.67 o                         
  -3   7   2       3344.57       3471.03       111.69 o                         
  -2   7   2       2307.53       2397.57        82.53 o                         
  -1   7   2       1109.43       1146.26        53.09 o                         
   0   7   2       5283.64       5156.58       108.12 o                         
   1   7   2       3704.56       3542.65        85.91 o                         
   2   7   2       2656.06       2680.82        99.94 o                         
   3   7   2       2221.54       2294.34        83.36 o                         
   4   7   2       3386.05       3485.01       121.97 o                         
   5   7   2       2230.77       2308.76       112.95 o                         
   6   7   2       3300.88       3513.71       146.00 o                         
   7   7   2        578.19        420.54       118.60 o                         
   8   7   2       2183.50       2158.43       189.55 o                         
   9   7   2       1020.31       1191.23       191.91 o                         
  -8   8   2       6071.59       6449.18       296.58 o                         
  -7   8   2       1922.72       1998.19       167.28 o                         
  -6   8   2       2593.21       2844.10       157.40 o                         
  -5   8   2        552.32        665.80        87.01 o                         
  -4   8   2      16066.02      16435.76       377.24 o                         
  -3   8   2       4230.20       4230.50       131.11 o                         
  -2   8   2       2740.78       2681.60        82.31 o                         
  -1   8   2       2691.39       2797.38        90.58 o                         
   0   8   2      23376.97      23406.39       398.90 o                         
   1   8   2       3931.77       3796.56       110.77 o                         
   2   8   2       2628.06       2560.19       135.49 o                         
   3   8   2       4217.58       4149.39       151.54 o                         
   4   8   2      18318.01      19195.60       422.32 o                         
   5   8   2       1939.62       2072.70       117.88 o                         
   6   8   2       2234.43       2214.22       165.30 o                         
   7   8   2       3713.63       3550.51       223.35 o                         
   8   8   2       9064.38       9304.33       395.81 o                         
  -7   9   2          0.46        -58.02        58.02 o                         
  -6   9   2        517.89        512.91       104.74 o                         
  -5   9   2       1908.91       1959.45       143.42 o                         
  -4   9   2       5724.66       5739.06       196.42 o                         
  -3   9   2         50.26        -24.64        51.17 o                         
  -2   9   2       2127.59       2283.87       110.14 o                         
  -1   9   2       1895.81       1725.08        93.58 o                         
   0   9   2       4083.70       4098.55       134.66 o                         
   1   9   2        124.41          3.65        44.98 o                         
   2   9   2       3592.34       3946.87       178.57 o                         
   3   9   2       2301.86       2242.29       113.98 o                         
   4   9   2       1083.29       1105.36       116.49 o                         
   5   9   2         29.34        192.72        66.30 o                         
   6   9   2       2610.84       2905.30       320.43 o                         
   7   9   2       2268.45       2478.26       209.14 o                         
  -5  10   2        305.40        241.28       106.57 o                         
  -4  10   2       5531.84       5880.03       222.82 o                         
  -3  10   2       1681.30       1616.18       121.27 o                         
  -2  10   2       1058.32       1016.58        91.97 o                         
  -1  10   2        888.91        772.43        70.92 o                         
   0  10   2       6031.97       6111.66       217.52 o                         
   1  10   2       3255.68       3466.43       155.35 o                         
   2  10   2       1097.00       1097.92        99.68 o                         
   3  10   2        980.60        973.11       100.68 o                         
   4  10   2       3410.10       3355.61       193.21 o                         
   5  10   2       2395.92       3133.80       207.90 o                         
  -2  11   2       1565.57       1707.88       143.36 o                         
  -1  11   2      10299.04      10520.07       471.74 o                         
   0  11   2       1970.62       1945.97       151.65 o                         
   1  11   2        509.57        775.37       241.27 o                         
   2  11   2       1861.97       1727.56       142.98 o                         
 -12   1   3      20206.64      20047.26       592.68 o                         
 -11   1   3      11896.42      12744.21       322.53 o                         
 -10   1   3         76.85         89.84        60.59 o                         
  -9   1   3        955.99        896.80        80.55 o                         
  -8   1   3      79653.01      79899.20      1201.15 o                         
  -7   1   3      38555.71      38598.71       534.88 o                         
  -6   1   3       8545.55       8577.97       147.37 o                         
  -5   1   3       3192.79       3004.75        67.77 o                         
  -4   1   3     221699.62     223929.78      4447.41 o                         
  -3   1   3      51503.46      52965.36       687.78 o                         
  -2   1   3      51571.52      52628.66       615.26 o                         
  -1   1   3       5813.99       5711.81        83.74 o                         
   0   1   3     339454.97     395406.91     18640.19 o                         
   1   1   3      13529.63      13559.11       213.84 o                         
   2   1   3      48146.51      48086.36       708.65 o                         
   3   1   3       9562.23       9151.69       153.93 o                         
   4   1   3     216374.61     217296.47      2675.31 o                         
   5   1   3       1588.22       1703.57        71.17 o                         
   6   1   3       6471.35       6410.15       145.59 o                         
   7   1   3       9425.08       9685.43       209.04 o                         
   8   1   3      76531.68      78139.06      1636.78 o                         
   9   1   3        659.64        648.31        74.54 o                         
  10   1   3         11.41        101.60        79.40 o                         
  11   1   3       4975.73       5227.54       300.06 o                         
  12   1   3      19299.06      19447.16       637.29 o                         
 -12   2   3        109.48         30.97        85.93 o                         
 -11   2   3       6451.73       6621.65       258.21 o                         
 -10   2   3       1446.81       1373.75        93.92 o                         
  -9   2   3       5894.40       5778.81       155.22 o                         
  -8   2   3       1669.67       1668.66        81.18 o                         
  -7   2   3      20026.21      19734.92       297.35 o                         
  -6   2   3        501.60        567.20        36.12 o                         
  -5   2   3      16610.45      16518.43       233.30 o                         
  -4   2   3      12826.83      13203.99       180.84 o                         
  -3   2   3      38697.92      39169.80       557.29 o                         
  -2   2   3        105.54        115.86        14.24 o                         
  -1   2   3      31565.68      32077.74       500.62 o                         
   0   2   3      21280.40      21682.86       339.01 o                         
   1   2   3      32776.72      32728.12       599.26 o                         
   2   2   3        273.91        339.08        23.02 o                         
   3   2   3      24237.13      23990.41       378.83 o                         
   4   2   3        898.67       1000.18        41.31 o                         
   5   2   3      12653.79      12562.27       215.43 o                         
   6   2   3       2335.41       2376.12        81.58 o                         
   7   2   3      10255.17      10470.46       221.38 o                         
   8   2   3       1687.98       1649.41        98.96 o                         
   9   2   3       4062.43       4286.73       199.72 o                         
  10   2   3       1250.76       1192.82        94.93 o                         
  11   2   3       3490.01       3253.52       163.27 o                         
  12   2   3       1491.15       1319.58       163.48 o                         
 -12   3   3       5767.47       6059.15       401.17 o                         
 -11   3   3       2412.55       2694.59       180.57 o                         
 -10   3   3       3639.36       3483.06       127.22 o                         
  -9   3   3       2279.52       2235.88       104.31 o                         
  -8   3   3      29018.14      29080.02       437.95 o                         
  -7   3   3       2897.22       2972.24        75.65 o                         
  -6   3   3      16222.58      16011.89       232.66 o                         
  -5   3   3       5837.35       5739.61       114.36 o                         
  -4   3   3     102512.80     103711.97      1386.09 o                         
  -3   3   3       7530.64       7739.03       127.28 o                         
  -2   3   3      39367.76      39228.75       559.17 o                         
  -1   3   3      21573.90      21660.29       372.88 o                         
   0   3   3     179227.02     163108.44      5446.32 o                         
   1   3   3      27071.99      26538.79       412.84 o                         
   2   3   3      35595.38      35477.49       601.40 o                         
   3   3   3      34784.50      34449.05       529.03 o                         
   4   3   3     109000.64     107756.38      1741.41 o                         
   5   3   3      25644.07      25531.88       460.60 o                         
   6   3   3      10996.80      11149.54       235.08 o                         
   7   3   3      16184.16      16528.27       290.34 o                         
   8   3   3      31839.57      32015.05       575.87 o                         
   9   3   3       6940.88       6932.97       179.76 o                         
  10   3   3       1354.56       1241.04       101.52 o                         
  11   3   3       2544.72       2454.15       193.28 o                         
  12   3   3       6234.77       5756.22       456.60 o                         
 -11   4   3       7263.56       6996.18       266.61 o                         
 -10   4   3         39.15        -44.36        44.36 o                         
  -9   4   3       4169.75       3944.97       158.70 o                         
  -8   4   3       5719.15       5675.75       154.15 o                         
  -7   4   3      19969.35      20304.37       348.78 o                         
  -6   4   3        545.27        599.90        43.10 o                         
  -5   4   3       8463.60       8280.73       147.49 o                         
  -4   4   3        541.55        595.97        34.71 o                         
  -3   4   3      33335.84      32866.95       478.16 o                         
  -2   4   3       3028.60       2968.67        83.10 o                         
  -1   4   3      20557.87      20344.25       340.28 o                         
   0   4   3       6942.33       6900.49       123.02 o                         
   1   4   3      32376.39      32607.81       549.61 o                         
   2   4   3       1328.74       1318.24        54.45 o                         
   3   4   3      36833.01      35819.30       517.49 o                         
   4   4   3       9165.63       8909.36       163.67 o                         
   5   4   3      21999.13      21858.25       401.08 o                         
   6   4   3         75.33         69.07        44.32 o                         
   7   4   3      28433.73      27503.18       541.46 o                         
   8   4   3       1719.61       1752.28       110.69 o                         
   9   4   3      11572.35      11458.11       463.47 o                         
  10   4   3        371.03        471.08       103.75 o                         
  11   4   3      10724.42      11196.08       493.85 o                         
 -11   5   3       2369.03       2134.87       223.51 o                         
 -10   5   3       7855.48       7094.30       298.71 o                         
  -9   5   3       5873.88       6080.90       232.65 o                         
  -8   5   3       2895.02       2864.11       110.39 o                         
  -7   5   3      14989.62      14861.43       275.07 o                         
  -6   5   3      29442.86      29559.72       476.32 o                         
  -5   5   3      16271.83      16008.50       250.01 o                         
  -4   5   3       4864.35       4749.15       104.89 o                         
  -3   5   3      31256.52      30906.28       420.16 o                         
  -2   5   3      68191.98      68206.54      1007.12 o                         
  -1   5   3      21516.51      21339.55       340.58 o                         
   0   5   3       4559.28       4585.74        90.15 o                         
   1   5   3      21644.48      21644.08       360.02 o                         
   2   5   3      73875.93      73480.62      1191.78 o                         
   3   5   3      13229.90      13030.65       207.51 o                         
   4   5   3       2732.89       2839.70        67.76 o                         
   5   5   3       6509.26       6416.43       153.27 o                         
   6   5   3      36607.68      35738.02       657.08 o                         
   7   5   3       5241.64       5227.90       143.09 o                         
   8   5   3        947.34       1047.04       112.58 o                         
   9   5   3       2031.56       2005.49       169.68 o                         
  10   5   3      10353.68      10510.54       398.09 o                         
  11   5   3       1800.52       1613.73       216.03 o                         
 -10   6   3        554.60        816.62       102.09 o                         
  -9   6   3       1619.41       1489.29       124.45 o                         
  -8   6   3       2523.94       2474.15       142.05 o                         
  -7   6   3       6981.38       7108.20       261.92 o                         
  -6   6   3       1126.42       1098.49        53.83 o                         
  -5   6   3       1353.67       1510.29        80.38 o                         
  -4   6   3       3296.31       3230.71        99.57 o                         
  -3   6   3       9085.28       9081.35       157.86 o                         
  -2   6   3        941.48        989.00        41.24 o                         
  -1   6   3       1421.10       1568.74        72.60 o                         
   0   6   3        292.93        330.55        42.27 o                         
   1   6   3       5848.92       5747.88       143.00 o                         
   2   6   3        370.85        293.20        38.56 o                         
   3   6   3       3007.97       3114.17        80.10 o                         
   4   6   3       1394.36       1397.23        65.92 o                         
   5   6   3       2699.08       2698.40        84.37 o                         
   6   6   3         76.09         87.29        32.79 o                         
   7   6   3       3927.92       3803.44       215.08 o                         
   8   6   3       2501.26       2685.77       156.92 o                         
   9   6   3       1518.95       1595.29       168.46 o                         
  10   6   3          7.93         10.28        77.70 o                         
  -9   7   3       6436.94       6597.53       305.37 o                         
  -8   7   3        323.44        510.33       111.18 o                         
  -7   7   3       3716.28       3973.76       188.38 o                         
  -6   7   3      31404.53      31916.11       669.57 o                         
  -5   7   3      18812.05      18789.24       420.70 o                         
  -4   7   3       1097.14        994.62        71.92 o                         
  -3   7   3       9467.43       9786.48       211.16 o                         
  -2   7   3      46056.52      46660.84       787.55 o                         
  -1   7   3      26791.61      26240.01       434.58 o                         
   0   7   3       2419.23       2365.97       130.91 o                         
   1   7   3       9900.98       9638.41       217.34 o                         
   2   7   3      38443.34      39013.53       749.99 o                         
   3   7   3      16322.38      15835.15       347.28 o                         
   4   7   3       1911.27       2025.45       131.02 o                         
   5   7   3       5206.57       5083.72       167.68 o                         
   6   7   3      21083.81      21058.16       520.52 o                         
   7   7   3       4589.88       4576.98       240.55 o                         
   8   7   3        653.08        657.42       130.53 o                         
   9   7   3       2088.33       1960.55       192.61 o                         
  -8   8   3          8.57         38.18        72.41 o                         
  -7   8   3          4.39        -51.10        51.10 o                         
  -6   8   3          0.17        122.79        90.93 o                         
  -5   8   3        122.98        184.08        61.55 o                         
  -4   8   3        181.65        141.81        54.43 o                         
  -3   8   3         48.27         36.73        53.33 o                         
  -2   8   3        139.42        209.01        31.88 o                         
  -1   8   3        171.43        170.29        33.42 o                         
   0   8   3        281.14        311.84        44.15 o                         
   1   8   3         83.91        127.38        33.72 o                         
   2   8   3         13.03         53.94        34.57 o                         
   3   8   3        394.09        436.86        49.46 o                         
   4   8   3         54.30         27.13        47.47 o                         
   5   8   3          5.25          4.23        48.39 o                         
   6   8   3        288.27        274.37        90.04 o                         
   7   8   3        426.95        637.13       116.16 o                         
   8   8   3        613.28        572.87       136.72 o                         
  -7   9   3         73.92        107.03        74.81 o                         
  -6   9   3       7228.15       7692.10       267.49 o                         
  -5   9   3       6381.22       6673.76       237.23 o                         
  -4   9   3        195.65        158.40        74.18 o                         
  -3   9   3       1820.38       2024.67       116.22 o                         
  -2   9   3       9808.52      10080.08       243.29 o                         
  -1   9   3      10447.42      10270.43       222.11 o                         
   0   9   3         62.31        110.66        38.12 o                         
   1   9   3       9152.16       9138.58       255.62 o                         
   2   9   3      10747.99      11094.26       300.22 o                         
   3   9   3       8703.47       8783.72       206.96 o                         
   4   9   3        177.31         62.92        74.31 o                         
   5   9   3      10112.17      10122.50       317.58 o                         
   6   9   3       8187.73       8108.83       318.52 o                         
   7   9   3       2784.28       2721.01       232.83 o                         
  -5  10   3       3088.95       2889.77       175.06 o                         
  -4  10   3        846.79        724.68        96.97 o                         
  -3  10   3       2979.63       3019.53       158.57 o                         
  -2  10   3        178.60        151.81        72.91 o                         
  -1  10   3       5192.35       5616.69       202.13 o                         
   0  10   3       2080.48       1862.79       114.31 o                         
   1  10   3       2762.29       2925.84       140.92 o                         
   2  10   3         66.70         47.77        56.58 o                         
   3  10   3       4180.95       4316.53       206.09 o                         
   4  10   3        928.25        789.48       113.59 o                         
   5  10   3       1327.25       1449.71       169.10 o                         
  -1  11   3       2233.94       2817.56       189.83 o                         
   0  11   3        204.44        131.45        80.94 o                         
   1  11   3       3098.16       3103.66       178.13 o                         
 -12   0   4        584.00        601.47       133.00 o                         
 -11   0   4         23.90        138.68        92.43 o                         
 -10   0   4      24459.68      24753.09       728.91 o                         
  -9   0   4        537.63        518.08        96.49 o                         
  -8   0   4       1157.55       1331.03       100.47 o                         
  -7   0   4       1109.87       1244.69        88.82 o                         
  -6   0   4     111297.73     111017.05      2033.43 o                         
  -5   0   4        928.94        948.96        59.50 o                         
  -4   0   4       2781.18       2719.14        86.31 o                         
  -3   0   4       1846.57       1962.05        65.21 o                         
  -2   0   4     300874.22     314756.50     10763.58 o                         
  -1   0   4        453.87        532.82        29.33 o                         
   0   0   4      17178.99      17805.37       321.51 o                         
   1   0   4         18.29         47.74        20.72 o                         
   2   0   4     242103.55     225893.11      6638.29 o                         
   3   0   4      12330.18      12172.43       323.22 o                         
   4   0   4      37681.33      38726.24       821.91 o                         
   5   0   4        257.41        209.84        52.61 o                         
   6   0   4      52778.21      51055.29      1307.27 o                         
   7   0   4       7671.31       7620.02       282.60 o                         
   8   0   4      27002.58      25454.99       666.06 o                         
   9   0   4         10.61        342.09       378.64 o                         
  10   0   4       5921.61       5563.36       330.54 o                         
  11   0   4        575.41        462.18       151.06 o                         
  12   0   4       8911.87       9942.25      1058.17 o                         
 -12   1   4        188.93        102.93        83.13 o                         
 -11   1   4       1019.86       1056.39        99.14 o                         
 -10   1   4        172.96        251.42        65.80 o                         
  -9   1   4       7672.95       7570.27       193.95 o                         
  -8   1   4         77.37        117.96        38.91 o                         
  -7   1   4       4065.19       3930.48       115.91 o                         
  -6   1   4         40.15         43.38        24.85 o                         
  -5   1   4      23456.40      23194.88       326.74 o                         
  -4   1   4      10251.35      10261.12       157.16 o                         
  -3   1   4      16834.14      16826.62       234.79 o                         
  -2   1   4       1234.25       1345.06        32.23 o                         
  -1   1   4      21933.44      22773.04       305.98 o                         
   0   1   4      42624.15      44622.52       582.38 o                         
   1   1   4      30275.65      30406.06       508.78 o                         
   2   1   4        213.44        220.08        30.43 o                         
   3   1   4       2342.17       2427.33        71.23 o                         
   4   1   4      15762.87      15618.07       251.09 o                         
   5   1   4      12656.14      12354.80       214.68 o                         
   6   1   4        237.41        274.52        45.68 o                         
   7   1   4        281.84        283.83        46.75 o                         
   8   1   4        828.11        940.75       101.27 o                         
   9   1   4       1947.81       1994.61       115.51 o                         
  10   1   4        265.56        277.80        69.01 o                         
  11   1   4        367.25        309.20        90.06 o                         
  12   1   4         16.23         93.63        93.16 o                         
 -12   2   4        297.43        301.32       124.48 o                         
 -11   2   4        152.06        159.28        65.95 o                         
 -10   2   4      16967.89      16651.76       351.65 o                         
  -9   2   4       3465.52       3536.89       119.41 o                         
  -8   2   4        401.01        474.25        51.37 o                         
  -7   2   4       1022.20       1045.30        53.27 o                         
  -6   2   4      51397.13      51042.16       662.69 o                         
  -5   2   4       4738.06       4858.52        87.99 o                         
  -4   2   4        210.20        269.96        28.66 o                         
  -3   2   4        469.89        525.60        28.95 o                         
  -2   2   4      88397.60      89186.88      1186.41 o                         
  -1   2   4       2448.10       2472.39        61.92 o                         
   0   2   4       5778.19       5874.51       122.27 o                         
   1   2   4        575.97        724.05        42.45 o                         
   2   2   4      61974.31      61694.36      1007.00 o                         
   3   2   4        289.18        339.38        29.87 o                         
   4   2   4       8342.17       8049.97       154.43 o                         
   5   2   4        595.47        652.29        41.40 o                         
   6   2   4      19747.74      19265.15       333.21 o                         
   7   2   4          5.60        -31.12        33.85 o                         
   8   2   4       5038.65       4887.31       160.16 o                         
   9   2   4          3.66         26.93        51.27 o                         
  10   2   4       4482.89       4776.14       213.74 o                         
  11   2   4         10.62        -62.68        62.68 o                         
  12   2   4       2270.59       2299.57       192.94 o                         
 -12   3   4       1321.88       1036.53       179.33 o                         
 -11   3   4       2681.07       2145.50       260.79 o                         
 -10   3   4         59.03         19.38        41.53 o                         
  -9   3   4      10963.76      10792.14       218.56 o                         
  -8   3   4       4027.10       3949.23       113.19 o                         
  -7   3   4      11469.65      11394.77       184.57 o                         
  -6   3   4        402.48        401.93        33.41 o                         
  -5   3   4      27792.10      27161.67       397.66 o                         
  -4   3   4      11829.54      11895.55       190.86 o                         
  -3   3   4      37891.53      37544.74       521.39 o                         
  -2   3   4       4361.95       4413.53        96.42 o                         
  -1   3   4      41175.48      40852.75       642.15 o                         
   0   3   4      22267.54      22516.71       409.62 o                         
   1   3   4      59611.27      58523.33      1147.16 o                         
   2   3   4       7439.68       7429.71       145.27 o                         
   3   3   4      29961.21      29187.35       461.48 o                         
   4   3   4      15590.55      15269.69       311.72 o                         
   5   3   4      35015.68      33902.66       599.28 o                         
   6   3   4       4089.25       3998.13       122.56 o                         
   7   3   4      13663.23      13373.86       287.32 o                         
   8   3   4       4122.19       3906.92       157.58 o                         
   9   3   4      10933.53      10583.03       324.51 o                         
  10   3   4       1348.90       1512.54       130.88 o                         
  11   3   4       4953.25       4808.31       383.75 o                         
  12   3   4        411.43        458.14       129.59 o                         
 -11   4   4       1733.66       1725.23       143.87 o                         
 -10   4   4       3128.39       2840.08       150.63 o                         
  -9   4   4       1502.98       1662.53       106.81 o                         
  -8   4   4       4658.38       4737.98       136.92 o                         
  -7   4   4       4280.99       4532.89       120.78 o                         
  -6   4   4       7641.84       7578.01       152.37 o                         
  -5   4   4       3430.28       3468.20        84.13 o                         
  -4   4   4       4896.32       4856.54        97.46 o                         
  -3   4   4       2843.78       2802.37        69.46 o                         
  -2   4   4       7126.08       6772.97       162.85 o                         
  -1   4   4       3415.22       3284.06        91.99 o                         
   0   4   4       2569.47       2607.04       101.02 o                         
   1   4   4         79.93         72.11        25.52 o                         
   2   4   4       1489.32       1663.85        64.41 o                         
   3   4   4       1041.68       1055.73        48.54 o                         
   4   4   4       1377.64       1441.63        69.85 o                         
   5   4   4        371.47        426.81        49.42 o                         
   6   4   4          6.02         46.29        39.51 o                         
   7   4   4         75.62         83.15        44.96 o                         
   8   4   4        735.29        577.41        82.21 o                         
   9   4   4         96.12        280.66        74.52 o                         
  10   4   4         63.04         18.82        84.32 o                         
  11   4   4          1.57        -57.25        57.25 o                         
 -11   5   4        756.39        850.42       123.61 o                         
 -10   5   4        316.60        182.81        61.63 o                         
  -9   5   4       5276.57       5428.32       268.40 o                         
  -8   5   4       3607.23       3604.17       130.30 o                         
  -7   5   4       6052.23       5825.80       140.81 o                         
  -6   5   4       2363.81       2389.63        78.25 o                         
  -5   5   4      11449.93      11429.08       187.17 o                         
  -4   5   4       4550.50       4582.62       102.13 o                         
  -3   5   4      22886.02      22751.72       346.43 o                         
  -2   5   4       7864.25       7958.44       165.38 o                         
  -1   5   4      24291.66      24356.76       393.24 o                         
   0   5   4       7880.46       7861.22       150.72 o                         
   1   5   4      32390.51      32842.82       513.29 o                         
   2   5   4      12069.59      12193.65       247.48 o                         
   3   5   4      31507.27      31710.93       490.18 o                         
   4   5   4      11167.22      10838.88       208.12 o                         
   5   5   4      17475.51      17208.19       329.46 o                         
   6   5   4       8086.90       7741.52       178.43 o                         
   7   5   4      18642.58      17645.36       377.50 o                         
   8   5   4       6594.92       6683.00       247.35 o                         
   9   5   4       5563.16       5834.64       276.36 o                         
  10   5   4       2832.45       2491.66       178.75 o                         
  11   5   4       5355.87       5121.41       312.49 o                         
 -10   6   4        910.65        795.63        98.95 o                         
  -9   6   4         23.81        -55.71        55.71 o                         
  -7   6   4       3307.75       3139.88       100.34 o                         
  -6   6   4       1678.27       1533.37        82.79 o                         
  -5   6   4         34.00         29.17        32.50 o                         
  -4   6   4      20792.16      20860.22       332.58 o                         
  -3   6   4       6440.99       6557.02       114.30 o                         
  -2   6   4       1443.06       1502.68        69.18 o                         
  -1   6   4        523.44        536.10        39.79 o                         
   0   6   4      25928.11      26238.89       415.56 o                         
   1   6   4       7161.92       7107.63       140.72 o                         
   2   6   4       1640.05       1698.24        63.96 o                         
   3   6   4       1496.56       1527.01        47.33 o                         
   4   6   4      13096.88      12760.95       225.79 o                         
   5   6   4       1776.18       1790.55        78.66 o                         
   6   6   4       3158.85       3173.44       123.92 o                         
   7   6   4        630.33        611.85        76.33 o                         
   8   6   4       3309.14       3493.52       230.59 o                         
   9   6   4         27.41         60.24        64.64 o                         
  10   6   4       3357.05       3155.83       241.32 o                         
  -9   7   4       3682.65       3724.12       248.22 o                         
  -8   7   4        733.26        540.12       114.18 o                         
  -7   7   4         60.64         75.96        67.23 o                         
  -6   7   4       4302.33       4776.68       178.77 o                         
  -5   7   4      10892.82      11385.51       268.26 o                         
  -4   7   4       8868.17       8899.79       279.40 o                         
  -3   7   4       1279.71       1361.11        49.01 o                         
  -2   7   4       9626.57       9849.24       199.80 o                         
  -1   7   4      10500.64      10366.14       248.57 o                         
   0   7   4      23226.67      22884.14       479.80 o                         
   1   7   4       2997.59       3068.08       105.34 o                         
   2   7   4       6556.67       6655.92       192.49 o                         
   3   7   4       3181.08       3136.31        88.18 o                         
   4   7   4      16147.54      16536.30       403.79 o                         
   5   7   4       1306.57       1254.33        87.98 o                         
   6   7   4       1493.44       1381.88       119.84 o                         
   7   7   4        624.91        645.89       121.29 o                         
   8   7   4       3557.58       3467.47       253.46 o                         
   9   7   4         29.88         49.13       106.60 o                         
  -8   8   4       7939.44       8559.22       567.44 o                         
  -7   8   4       5664.62       5533.19       261.91 o                         
  -6   8   4       5592.17       5727.04       223.43 o                         
  -5   8   4       2120.17       2372.75       135.30 o                         
  -4   8   4      13324.59      13414.71       323.81 o                         
  -3   8   4       7631.63       8015.29       214.89 o                         
  -2   8   4      12965.81      13522.95       288.01 o                         
  -1   8   4        662.78        629.41        40.72 o                         
   0   8   4      15892.93      15534.59       349.17 o                         
   1   8   4       3311.39       3336.64       118.55 o                         
   2   8   4      12446.68      12182.72       257.17 o                         
   3   8   4        275.46        298.67        39.24 o                         
   4   8   4      12617.70      12784.94       308.92 o                         
   5   8   4        313.67        290.16        61.23 o                         
   6   8   4       5506.14       5931.30       340.16 o                         
   7   8   4        869.75       1162.40       142.05 o                         
   8   8   4       5761.16       5465.03       407.75 o                         
  -7   9   4       3240.93       3175.59       220.29 o                         
  -6   9   4       3400.98       3424.29       192.06 o                         
  -5   9   4         18.25         18.13        67.94 o                         
  -4   9   4       1681.58       1495.54       108.11 o                         
  -3   9   4       6289.76       6241.26       195.19 o                         
  -2   9   4       4559.87       4510.94       131.80 o                         
  -1   9   4          7.50        -34.81        34.81 o                         
   0   9   4       2214.75       2098.68        97.49 o                         
   1   9   4       7197.30       7122.32       241.62 o                         
   2   9   4       3627.49       3782.99       149.94 o                         
   3   9   4          2.00         -2.40        43.61 o                         
   4   9   4       2151.48       1990.25       114.77 o                         
   5   9   4       4748.62       4621.36       198.30 o                         
   6   9   4       2069.18       1864.98       167.82 o                         
   7   9   4         48.45        -77.73        96.81 o                         
  -5  10   4       1367.66       1723.83       139.38 o                         
  -4  10   4       1940.42       1843.15       134.54 o                         
  -3  10   4        803.25        898.94        99.57 o                         
  -2  10   4       1327.48       1121.19       109.65 o                         
  -1  10   4       1125.21       1088.11        82.55 o                         
   0  10   4       2152.02       2140.67       113.57 o                         
   1  10   4        129.64          4.38        58.31 o                         
   2  10   4       2795.20       2811.66       195.46 o                         
   3  10   4        225.40         98.69        75.79 o                         
   4  10   4       1866.59       1683.72       146.43 o                         
   5  10   4          2.92         28.27        75.06 o                         
   0  11   4        255.67        154.95        93.00 o                         
 -12   1   5       2995.08       2942.82       159.32 o                         
 -11   1   5          4.66         30.20        61.36 o                         
 -10   1   5      10104.81       9675.92       256.07 o                         
  -9   1   5       8506.76       8348.43       198.44 o                         
  -8   1   5       3776.30       3869.32       156.38 o                         
  -7   1   5        388.85        447.65        41.70 o                         
  -6   1   5      50378.21      50005.16       697.60 o                         
  -5   1   5      19385.97      19044.75       275.88 o                         
  -4   1   5        266.57        331.74        27.08 o                         
  -3   1   5       4056.45       3901.36        73.69 o                         
  -2   1   5     169911.81     173816.66      3608.73 o                         
  -1   1   5      22094.21      22407.38       342.88 o                         
   0   1   5       3130.16       3284.18        75.81 o                         
   1   1   5       9881.06       9765.50       200.92 o                         
   2   1   5     227599.38     220887.12      4295.64 o                         
   3   1   5      11749.96      11526.79       214.70 o                         
   4   1   5       1582.00       1608.57        68.44 o                         
   5   1   5       7480.69       7722.63       145.17 o                         
   6   1   5     115523.41     116740.88      1890.22 o                         
   7   1   5       4304.70       4351.32       130.97 o                         
   8   1   5         27.40        123.12        46.56 o                         
   9   1   5       3256.17       3495.79       226.16 o                         
  10   1   5      34642.34      34608.94       738.22 o                         
  11   1   5       1294.98       1235.02       123.13 o                         
  12   1   5        337.54        440.04       124.71 o                         
 -12   2   5         33.36          3.38        60.95 o                         
 -11   2   5       2258.17       1992.00       139.11 o                         
 -10   2   5       3340.66       3171.42       213.27 o                         
  -9   2   5      10098.67       9867.60       218.77 o                         
  -8   2   5         38.85         86.52        39.77 o                         
  -7   2   5       2347.72       2285.26        75.55 o                         
  -6   2   5       8702.85       8892.22       147.50 o                         
  -5   2   5      29517.82      29324.40       423.52 o                         
  -4   2   5         15.43         25.64        21.06 o                         
  -3   2   5       3999.71       4085.41        86.88 o                         
  -2   2   5      11460.19      11606.69       177.36 o                         
  -1   2   5      30081.07      29645.01       447.40 o                         
   0   2   5       1241.20       1305.93        55.15 o                         
   1   2   5      15305.11      15076.78       416.65 o                         
   2   2   5       4758.69       4756.59       120.64 o                         
   3   2   5      11285.70      11296.59       261.07 o                         
   4   2   5       3139.46       2966.03        88.20 o                         
   5   2   5      22279.54      21695.65       519.88 o                         
   6   2   5        611.01        733.99        52.13 o                         
   7   2   5       5194.01       5094.40       145.50 o                         
   8   2   5       1585.23       1603.83       139.52 o                         
   9   2   5      10902.67      10315.47       327.14 o                         
  10   2   5         26.42         54.60        49.51 o                         
  11   2   5       3605.41       3203.95       304.00 o                         
  12   2   5        235.43        104.89        94.45 o                         
 -11   3   5         11.70        -49.01        51.25 o                         
 -10   3   5       8059.23       7810.20       212.58 o                         
  -9   3   5       9556.81       9482.85       212.68 o                         
  -8   3   5        331.34        371.05        50.57 o                         
  -7   3   5        202.16        220.27        30.18 o                         
  -6   3   5      12025.56      11766.07       220.80 o                         
  -5   3   5      28329.78      28633.33       455.81 o                         
  -4   3   5       3149.19       3201.57        79.63 o                         
  -3   3   5       1137.76       1151.95        44.04 o                         
  -2   3   5      10588.79      10668.30       174.94 o                         
  -1   3   5      27981.32      27371.97       471.10 o                         
   0   3   5      15427.41      15199.62       280.97 o                         
   1   3   5       4768.14       4734.53       116.16 o                         
   2   3   5      16443.00      16370.03       352.24 o                         
   3   3   5       7177.60       6862.04       142.46 o                         
   4   3   5      23466.33      22990.92       430.08 o                         
   5   3   5       9119.46       9310.76       223.55 o                         
   6   3   5      25083.14      24387.77       459.84 o                         
   7   3   5       1277.39       1218.74        90.99 o                         
   8   3   5      12258.49      11946.89       347.48 o                         
   9   3   5       6740.28       6879.90       324.96 o                         
  10   3   5      16166.55      15172.28       453.72 o                         
  11   3   5        540.72        635.62       124.29 o                         
 -11   4   5       6347.02       6343.42       256.10 o                         
 -10   4   5       5496.15       5493.69       200.08 o                         
  -9   4   5       5261.22       5406.76       175.65 o                         
  -8   4   5        212.85        216.69        52.59 o                         
  -7   4   5      16140.13      15971.62       292.22 o                         
  -6   4   5      19971.88      19759.51       339.36 o                         
  -5   4   5      13485.65      13406.17       229.68 o                         
  -4   4   5       1327.63       1452.51        51.73 o                         
  -3   4   5      18281.99      18348.49       290.50 o                         
  -2   4   5      35445.39      35575.67       642.38 o                         
  -1   4   5      35243.37      34080.32       614.31 o                         
   0   4   5       6831.81       6514.41       206.17 o                         
   1   4   5      10595.88      10571.91       219.36 o                         
   2   4   5      19440.18      19644.97       360.89 o                         
   3   4   5      41336.60      40932.97       667.83 o                         
   4   4   5       4083.60       3877.77       108.94 o                         
   5   4   5       7596.90       7532.64       190.88 o                         
   6   4   5       2285.26       2457.77       120.79 o                         
   7   4   5      18003.12      16994.74       404.16 o                         
   8   4   5        774.57        775.30       102.55 o                         
   9   4   5       7011.75       6372.33       241.80 o                         
  10   4   5          8.04        -33.12        60.37 o                         
  11   4   5       3794.93       3400.72       248.56 o                         
 -10   5   5        263.95        128.88        79.45 o                         
  -9   5   5         16.58        -22.15        49.84 o                         
  -8   5   5       7421.86       7557.77       195.44 o                         
  -7   5   5       3698.47       3705.50       115.59 o                         
  -6   5   5        233.08        252.21        39.43 o                         
  -5   5   5        146.56        133.34        31.52 o                         
  -4   5   5      25795.04      25745.82       414.27 o                         
  -3   5   5      11646.73      11631.79       205.64 o                         
  -2   5   5       4671.34       4463.07       120.82 o                         
  -1   5   5       2518.54       2496.50        84.65 o                         
   0   5   5      38048.55      37541.48       534.66 o                         
   1   5   5      19172.78      18458.50       404.09 o                         
   2   5   5       6625.60       6441.45       149.70 o                         
   3   5   5       7846.39       7730.55       146.43 o                         
   4   5   5      22941.40      22168.77       383.32 o                         
   5   5   5      12809.62      12611.00       286.96 o                         
   6   5   5       2106.37       1896.77        86.60 o                         
   7   5   5       6676.83       6358.62       188.42 o                         
   8   5   5       8058.36       7849.36       310.71 o                         
   9   5   5       3865.92       3978.33       236.50 o                         
  10   5   5        241.10        385.43       114.96 o                         
 -10   6   5       3060.41       2754.14       168.68 o                         
  -9   6   5       1909.43       1588.38       120.23 o                         
  -8   6   5       1049.22       1074.43       114.66 o                         
  -7   6   5       3034.34       3296.52       157.35 o                         
  -6   6   5       8018.85       7985.75       220.85 o                         
  -5   6   5       5195.79       5361.37       136.14 o                         
  -4   6   5       3950.76       3873.51        94.76 o                         
  -3   6   5       5040.54       5103.64       102.10 o                         
  -2   6   5       9765.43       9996.05       209.48 o                         
  -1   6   5       8138.87       7906.35       164.44 o                         
   0   6   5       6366.89       6224.74       117.05 o                         
   1   6   5       7789.86       8162.64       184.63 o                         
   2   6   5       4803.29       4816.29       123.50 o                         
   3   6   5       7199.18       7223.89       135.82 o                         
   4   6   5       4304.52       4273.77       114.58 o                         
   5   6   5       8370.66       7855.23       175.98 o                         
   6   6   5       1178.32       1059.73        90.30 o                         
   7   6   5       4137.65       4107.65       194.35 o                         
   8   6   5       1399.87       1243.82       122.39 o                         
   9   6   5       4926.88       4262.32       363.54 o                         
  10   6   5        271.91        209.96        84.24 o                         
  -9   7   5        313.81        223.09       141.86 o                         
  -8   7   5       8439.01       8857.66       345.23 o                         
  -7   7   5       3256.11       3427.80       185.35 o                         
  -6   7   5       1185.92       1223.09       101.87 o                         
  -5   7   5         40.01         91.49        52.20 o                         
  -4   7   5      22081.99      22633.18       456.81 o                         
  -3   7   5       9052.83       9231.37       179.74 o                         
  -2   7   5        575.78        605.70        62.35 o                         
  -1   7   5       2671.14       2694.05       116.96 o                         
   0   7   5      31913.53      32033.95       624.26 o                         
   1   7   5      11865.19      11979.44       275.76 o                         
   2   7   5        563.19        544.74        62.63 o                         
   3   7   5       6250.18       6092.14       134.01 o                         
   4   7   5      24373.32      23930.30       404.92 o                         
   5   7   5       6701.70       6548.40       175.38 o                         
   6   7   5       1038.55       1082.98       108.78 o                         
   7   7   5       4394.02       4666.48       244.63 o                         
   8   7   5      11427.32      11764.85       721.45 o                         
   9   7   5       1950.08       1883.81       192.97 o                         
  -8   8   5        448.98        521.09       122.50 o                         
  -7   8   5        108.68         99.13        78.92 o                         
  -6   8   5       2951.06       3081.88       228.50 o                         
  -5   8   5        228.03        294.38        67.94 o                         
  -4   8   5        942.86        966.64        85.35 o                         
  -3   8   5        713.14        701.07        42.54 o                         
  -2   8   5       3773.68       3954.85       124.52 o                         
  -1   8   5       2182.01       2276.18       122.81 o                         
   0   8   5       2958.38       3178.82       145.57 o                         
   1   8   5        232.97        277.38        64.64 o                         
   2   8   5       2055.44       2131.73       139.61 o                         
   3   8   5       4235.23       4251.36       126.26 o                         
   4   8   5       4546.13       4474.57       157.77 o                         
   5   8   5        102.26        122.89        66.20 o                         
   6   8   5        468.06        364.50        90.56 o                         
   7   8   5       1838.87       1804.65       229.71 o                         
   8   8   5       2391.86       2480.33       323.00 o                         
  -6   9   5        777.66        675.41       107.94 o                         
  -5   9   5        269.45        230.63        82.80 o                         
  -4   9   5       6544.48       6791.82       215.45 o                         
  -3   9   5       2164.75       2065.47       115.12 o                         
  -2   9   5       3305.26       3382.99       119.91 o                         
  -1   9   5       1362.32       1318.39        65.42 o                         
   0   9   5       7784.55       7800.47       186.95 o                         
   1   9   5       2898.82       2784.55       176.69 o                         
   2   9   5       3950.26       4260.95       154.12 o                         
   3   9   5       2244.16       2230.36       123.09 o                         
   4   9   5       8838.89       9181.99       278.73 o                         
   5   9   5       2743.07       3039.77       227.17 o                         
   6   9   5       1283.48       1249.01       144.32 o                         
  -4  10   5       2007.18       1648.16       136.83 o                         
  -3  10   5        372.81        180.58       109.47 o                         
  -2  10   5        883.29        998.88       106.48 o                         
  -1  10   5       8247.61       8019.04       278.44 o                         
   0  10   5       2494.26       2707.14       131.12 o                         
   1  10   5       1595.40       1683.78       118.65 o                         
   2  10   5        649.95        649.30        93.81 o                         
   3  10   5       4612.50       4470.33       212.20 o                         
   4  10   5       1374.60       1507.90       158.45 o                         
 -12   0   6      16355.79      16905.46       799.93 o                         
 -11   0   6       6463.00       6577.16       299.89 o                         
 -10   0   6       1814.88       1693.11       156.50 o                         
  -9   0   6       1907.91       2242.89       168.46 o                         
  -8   0   6      65341.33      63595.45      1319.07 o                         
  -7   0   6      11288.59      11675.31       305.98 o                         
  -6   0   6       1172.80       1225.17        76.89 o                         
  -5   0   6       4310.44       4296.05       127.31 o                         
  -4   0   6     179656.19     183256.56      3300.22 o                         
  -3   0   6      17203.64      17695.95       355.63 o                         
  -2   0   6          5.94         28.85        23.93 o                         
  -1   0   6       3219.22       3282.75       126.98 o                         
   0   0   6     284022.25     286721.69     13543.65 o                         
   1   0   6      24889.90      25710.64       592.96 o                         
   2   0   6         99.35        115.02        37.54 o                         
   3   0   6       1784.23       1873.31       104.04 o                         
   4   0   6     201098.41     205886.53      4416.52 o                         
   5   0   6      18394.48      19469.49       496.31 o                         
   6   0   6       1284.16       1532.72        97.63 o                         
   7   0   6       1671.44       1836.80       115.98 o                         
   8   0   6      74623.95      77958.98      1746.17 o                         
   9   0   6       5576.07       5599.69       317.91 o                         
  10   0   6        486.56        611.43       156.06 o                         
  11   0   6       1050.07       1008.41       183.28 o                         
  12   0   6      17224.54      17744.04       934.75 o                         
 -12   1   6        603.19        683.08       105.37 o                         
 -11   1   6        161.74         51.98        61.91 o                         
 -10   1   6        224.75        255.66        69.38 o                         
  -9   1   6       1080.10       1149.59        82.57 o                         
  -8   1   6        884.15        935.30        67.74 o                         
  -7   1   6        116.60        115.89        34.35 o                         
  -6   1   6        124.52         75.23        26.03 o                         
  -5   1   6       2500.18       2642.34        71.82 o                         
  -4   1   6         39.42         48.98        20.58 o                         
  -3   1   6        590.28        674.76        31.82 o                         
  -2   1   6         45.88         52.71        19.83 o                         
  -1   1   6       1304.54       1433.78        50.02 o                         
   0   1   6       2138.38       2256.94        65.00 o                         
   1   1   6       9662.87       9630.06       204.46 o                         
   2   1   6        334.48        305.66        39.46 o                         
   3   1   6        846.53        880.34        41.68 o                         
   4   1   6       2579.80       2537.06        87.35 o                         
   5   1   6      13252.06      13833.69       248.20 o                         
   6   1   6        176.38        157.55        33.19 o                         
   7   1   6       1937.42       1943.77        70.84 o                         
   8   1   6        529.79        628.41        70.31 o                         
   9   1   6       4473.37       4514.17       164.69 o                         
  10   1   6         29.10         32.67        65.39 o                         
  11   1   6       2225.16       2183.98       215.64 o                         
  12   1   6         21.73        100.66       128.70 o                         
 -11   2   6       4994.85       5025.66       194.48 o                         
 -10   2   6        295.55        207.76        61.49 o                         
  -9   2   6       3017.06       2946.16       120.70 o                         
  -8   2   6      42756.52      41833.09       661.58 o                         
  -7   2   6      13173.02      13271.64       247.10 o                         
  -6   2   6       4865.28       4855.13       107.54 o                         
  -5   2   6       5911.27       5962.43       108.66 o                         
  -4   2   6     155521.39     159397.09      2204.09 o                         
  -3   2   6      22774.73      23096.68       350.36 o                         
  -2   2   6      18958.19      18922.90       303.38 o                         
  -1   2   6       4565.88       4626.92        99.78 o                         
   0   2   6     249942.97     248236.44      4926.23 o                         
   1   2   6      23725.18      23400.01       388.32 o                         
   2   2   6      16048.81      15815.99       317.13 o                         
   3   2   6       2091.36       2196.03        90.06 o                         
   4   2   6     134227.06     136377.48      2340.13 o                         
   5   2   6      14026.74      13698.49       438.17 o                         
   6   2   6       2627.64       2569.16        89.29 o                         
   7   2   6       1239.92       1304.55        72.70 o                         
   8   2   6      32660.04      33556.20       645.77 o                         
   9   2   6       4888.27       5054.56       199.41 o                         
  10   2   6         30.27        112.97        48.96 o                         
  11   2   6        768.29        751.97       105.05 o                         
 -11   3   6       5548.51       5575.27       242.83 o                         
 -10   3   6        233.44        185.39        51.38 o                         
  -9   3   6       3745.54       3409.83       143.46 o                         
  -8   3   6       2061.30       2064.62       111.72 o                         
  -7   3   6      21803.95      22166.45       421.38 o                         
  -6   3   6        332.36        457.92        47.09 o                         
  -5   3   6      12589.00      12691.55       237.47 o                         
  -4   3   6       2902.93       2902.83        75.25 o                         
  -3   3   6      48051.03      47660.50       661.65 o                         
  -2   3   6       2032.30       2058.45        58.03 o                         
  -1   3   6      30645.68      29533.97       483.83 o                         
   0   3   6       1396.81       1571.52        70.43 o                         
   1   3   6      45873.57      44570.59       802.18 o                         
   2   3   6       6384.03       6245.60       137.55 o                         
   3   3   6      33613.64      33601.99       564.31 o                         
   4   3   6         64.97         78.73        42.06 o                         
   5   3   6      19814.35      19754.80       425.11 o                         
   6   3   6       4657.55       4499.11       156.83 o                         
   7   3   6      16364.00      16497.53       534.60 o                         
   8   3   6         43.20         33.33        67.65 o                         
   9   3   6       6278.04       6365.39       249.11 o                         
  10   3   6       1008.43        994.09       118.11 o                         
  11   3   6       4738.16       5034.64       263.52 o                         
 -11   4   6       1933.13       1703.00       147.24 o                         
 -10   4   6       5262.87       5137.49       219.12 o                         
  -9   4   6       5145.40       5145.09       174.35 o                         
  -8   4   6       7354.61       7633.92       209.99 o                         
  -7   4   6       6877.44       7008.18       201.80 o                         
  -6   4   6      21539.15      21101.96       361.72 o                         
  -5   4   6      15934.68      16126.10       283.19 o                         
  -4   4   6      26736.72      26177.78       402.91 o                         
  -3   4   6      13534.95      13632.11       230.22 o                         
  -2   4   6      45517.35      44869.71       762.70 o                         
  -1   4   6      23633.63      23058.96       390.54 o                         
   0   4   6      42090.13      41379.30       704.83 o                         
   1   4   6      12587.29      12551.44       290.19 o                         
   2   4   6      37852.13      37485.96       663.53 o                         
   3   4   6      14415.80      14096.84       274.59 o                         
   4   4   6      23843.84      24685.63       517.95 o                         
   5   4   6       5882.49       5710.04       191.96 o                         
   6   4   6      12789.16      12682.04       298.89 o                         
   7   4   6       4412.07       4788.39       181.47 o                         
   8   4   6       5762.43       5402.34       221.79 o                         
   9   4   6       1868.23       1745.64       136.90 o                         
  10   4   6       2545.83       2601.94       200.69 o                         
  11   4   6       1021.27        723.06       140.59 o                         
 -10   5   6        191.99        174.60        69.05 o                         
  -9   5   6       1454.58       1367.95        98.96 o                         
  -8   5   6        350.88        435.30        58.16 o                         
  -7   5   6      25286.98      25496.73       455.90 o                         
  -6   5   6        315.38        272.10        40.09 o                         
  -5   5   6       6457.60       6296.36       152.93 o                         
  -4   5   6       1438.94       1361.15        64.71 o                         
  -3   5   6      47573.33      48145.85       730.17 o                         
  -2   5   6       1822.83       1997.31        88.19 o                         
  -1   5   6      22992.09      22212.26       464.98 o                         
   0   5   6       3098.03       3121.36        93.04 o                         
   1   5   6      31158.77      29686.09       512.48 o                         
   2   5   6       6286.78       6285.83       154.47 o                         
   3   5   6      29028.23      29216.47       493.57 o                         
   4   5   6       1364.03       1471.72        73.73 o                         
   5   5   6       8537.28       8393.48       227.59 o                         
   6   5   6       6200.32       5954.10       166.10 o                         
   7   5   6      12170.01      11854.15       315.38 o                         
   8   5   6          8.99        143.60        93.91 o                         
   9   5   6       2556.53       2563.71       268.76 o                         
  10   5   6       1994.73       1934.73       177.72 o                         
  -9   6   6       6661.18       7133.35       604.29 o                         
  -8   6   6        203.85        144.45        55.91 o                         
  -7   6   6       1197.79       1289.81        96.34 o                         
  -6   6   6      21627.29      21747.18       440.43 o                         
  -5   6   6      15666.41      15546.54       339.00 o                         
  -4   6   6         52.28        105.31        34.95 o                         
  -3   6   6       4770.22       4636.46       107.50 o                         
  -2   6   6      24636.04      24429.62       433.12 o                         
  -1   6   6      22021.42      22160.40       400.10 o                         
   0   6   6        572.70        549.98        33.66 o                         
   1   6   6       9831.05       9601.75       193.21 o                         
   2   6   6      26602.30      26569.65       544.20 o                         
   3   6   6      16379.18      16307.91       292.65 o                         
   4   6   6        137.10        168.68        34.84 o                         
   5   6   6       7509.46       7301.03       190.69 o                         
   6   6   6      23430.45      23070.12       515.60 o                         
   7   6   6       6321.90       6048.99       284.97 o                         
   8   6   6         13.89         46.51        65.58 o                         
   9   6   6       2160.07       2015.73       162.68 o                         
  -9   7   6         49.82         45.36        72.75 o                         
  -8   7   6          4.69        -45.71        48.21 o                         
  -7   7   6        107.75         56.59        49.06 o                         
  -6   7   6         17.10         10.50        35.25 o                         
  -5   7   6        303.84        159.22        45.73 o                         
  -4   7   6        312.94        301.51        33.76 o                         
  -3   7   6       1071.47       1034.20        48.88 o                         
  -2   7   6         55.63          6.08        33.85 o                         
  -1   7   6        127.90        153.69        36.22 o                         
   0   7   6       1498.79       1586.75       100.34 o                         
   1   7   6       5043.59       5081.48       126.07 o                         
   2   7   6        280.81        264.41        38.03 o                         
   3   7   6         12.12          6.45        22.66 o                         
   4   7   6       1458.25       1485.49        81.84 o                         
   5   7   6       5378.26       5353.21       203.79 o                         
   6   7   6        380.62        323.97        66.95 o                         
   7   7   6         70.32          9.00        54.62 o                         
   8   7   6        486.79        310.91        73.89 o                         
   9   7   6       1492.11       1566.71       194.41 o                         
  -7   8   6       1598.06       1785.32       153.88 o                         
  -6   8   6      12143.63      12481.41       368.87 o                         
  -5   8   6       7678.02       7486.95       232.87 o                         
  -4   8   6        124.86        133.12        57.30 o                         
  -3   8   6       5231.34       5440.22       134.51 o                         
  -2   8   6      24949.52      26355.54       637.99 o                         
  -1   8   6      10505.62      10668.90       265.69 o                         
   0   8   6        551.45        608.48        81.02 o                         
   1   8   6       6698.33       6760.06       223.88 o                         
   2   8   6      24401.87      24760.12       577.31 o                         
   3   8   6       7851.31       7787.34       190.31 o                         
   4   8   6       1617.70       1646.01       101.62 o                         
   5   8   6       3952.53       3727.83       234.38 o                         
   6   8   6      12076.24      11957.52       363.40 o                         
   7   8   6       2835.79       3043.33       261.83 o                         
  -6   9   6        129.25         76.61        87.14 o                         
  -5   9   6       1275.45       1350.83       129.16 o                         
  -4   9   6        789.02        657.02        87.63 o                         
  -3   9   6         44.51        122.60        79.12 o                         
  -2   9   6         39.96         63.83        37.79 o                         
  -1   9   6       1520.61       1520.09       115.48 o                         
   0   9   6        852.29        841.02        91.75 o                         
   1   9   6        144.83         94.40        82.20 o                         
   2   9   6        608.84        582.78        55.59 o                         
   3   9   6       1593.31       1670.20        94.10 o                         
   4   9   6        436.35        382.62        89.32 o                         
   5   9   6        357.18        407.98       131.29 o                         
   6   9   6        587.20        775.01       128.40 o                         
  -4  10   6        431.68        595.39       100.90 o                         
  -3  10   6       2699.27       2973.79       212.14 o                         
  -2  10   6       8245.65       9053.37       402.37 o                         
  -1  10   6       7140.17       7589.73       335.45 o                         
   0  10   6        605.19        611.32        93.76 o                         
   1  10   6       1657.68       1540.33       115.46 o                         
   2  10   6       6414.64       6273.96       260.80 o                         
   3  10   6       5625.74       6167.21       417.20 o                         
   4  10   6        330.73        322.55        75.40 o                         
 -11   1   7        843.79        700.85       108.47 o                         
 -10   1   7      15838.59      15868.01       365.54 o                         
  -9   1   7       7338.65       7209.20       192.99 o                         
  -8   1   7        777.81        759.18        64.35 o                         
  -7   1   7       3621.75       3729.36       107.99 o                         
  -6   1   7      43442.03      42856.61       635.37 o                         
  -5   1   7      11167.33      11106.04       181.28 o                         
  -4   1   7        295.47        334.48        30.46 o                         
  -3   1   7       9132.61       9122.79       146.00 o                         
  -2   1   7      63364.45      64425.88       952.05 o                         
  -1   1   7       4490.49       4536.81        98.54 o                         
   0   1   7        949.02       1080.82        51.19 o                         
   1   1   7       7414.06       7472.38       190.46 o                         
   2   1   7      36480.57      35467.14       653.13 o                         
   3   1   7         62.61        103.52        37.58 o                         
   4   1   7       8248.95       8092.32       172.64 o                         
   5   1   7       1148.99       1353.20        77.39 o                         
   6   1   7      10438.31      11234.75       236.73 o                         
   7   1   7        720.67        762.44        56.09 o                         
   8   1   7      12868.94      13706.09       324.38 o                         
   9   1   7         15.63         48.57        52.12 o                         
  10   1   7       2962.57       3142.97       153.01 o                         
  11   1   7        285.96        318.57       111.12 o                         
 -11   2   7        748.93        737.27        91.91 o                         
 -10   2   7        404.73        395.32        67.77 o                         
  -9   2   7       6823.34       6779.91       188.71 o                         
  -8   2   7       5408.02       5179.58       175.52 o                         
  -7   2   7       1112.40       1000.05        59.44 o                         
  -6   2   7        716.93        750.86        39.26 o                         
  -5   2   7      11568.42      11485.32       215.06 o                         
  -4   2   7       5194.68       5233.12       112.75 o                         
  -3   2   7       6164.89       6150.30       127.29 o                         
  -2   2   7         70.69         98.91        26.96 o                         
  -1   2   7       8716.37       8819.69       180.07 o                         
   0   2   7       3192.64       3286.65       104.82 o                         
   1   2   7      22351.78      22036.84       376.15 o                         
   2   2   7       1329.97       1339.38        72.42 o                         
   3   2   7       5483.07       5641.45       157.26 o                         
   4   2   7       2982.92       3021.56       119.19 o                         
   5   2   7      21521.39      21771.41       449.70 o                         
   6   2   7       2972.38       2868.08       112.16 o                         
   7   2   7       5059.89       5415.27       197.87 o                         
   8   2   7       2154.05       2484.68       162.58 o                         
   9   2   7       7353.49       8078.36       281.17 o                         
  10   2   7       1459.91       1481.83       141.96 o                         
  11   2   7       3659.58       3628.48       195.34 o                         
 -11   3   7         18.76        100.36        72.49 o                         
 -10   3   7       5397.42       5257.53       222.06 o                         
  -9   3   7        258.69        127.99        62.17 o                         
  -8   3   7       1136.22       1181.08        90.44 o                         
  -7   3   7        100.91         46.96        46.59 o                         
  -6   3   7       8001.83       8006.90       188.56 o                         
  -5   3   7        262.02        329.31        40.01 o                         
  -4   3   7          2.80         -2.08        25.43 o                         
  -3   3   7         27.44         26.21        20.15 o                         
  -2   3   7       8559.94       8522.94       159.84 o                         
  -1   3   7        362.99        405.45        30.85 o                         
   0   3   7       3051.04       3151.41       106.33 o                         
   1   3   7       1420.16       1348.50        47.73 o                         
   2   3   7       9626.58       9483.30       199.22 o                         
   3   3   7         67.32         78.38        35.67 o                         
   4   3   7       5417.30       5572.04       187.93 o                         
   5   3   7        945.86       1002.24        67.95 o                         
   6   3   7       7343.44       7338.55       198.64 o                         
   7   3   7        196.55        218.93        70.91 o                         
   8   3   7       2897.65       3030.91       181.78 o                         
   9   3   7         15.93         31.56        74.06 o                         
  10   3   7       2379.91       2490.72       172.42 o                         
  11   3   7          5.96        142.33        78.56 o                         
 -10   4   7        499.24        376.11        80.42 o                         
  -9   4   7       7634.00       7596.89       243.72 o                         
  -8   4   7       4914.52       4787.90       161.13 o                         
  -7   4   7      11745.67      11419.18       270.31 o                         
  -6   4   7         10.16         24.76        36.46 o                         
  -5   4   7      15046.60      14942.52       269.78 o                         
  -4   4   7      20942.69      20794.04       333.98 o                         
  -3   4   7      22673.72      22471.20       371.24 o                         
  -2   4   7       3166.05       3079.19        80.63 o                         
  -1   4   7      23614.36      23320.92       423.97 o                         
   0   4   7      33183.30      32478.14       604.63 o                         
   1   4   7      20372.53      19306.93       393.43 o                         
   2   4   7       6855.51       6762.80       206.19 o                         
   3   4   7      24224.56      24705.08       529.94 o                         
   4   4   7      14725.14      14394.83       293.50 o                         
   5   4   7      11895.90      11939.08       281.40 o                         
   6   4   7       2952.29       2997.76       128.23 o                         
   7   4   7      14459.83      14818.72       378.29 o                         
   8   4   7       1943.77       1953.36       186.62 o                         
   9   4   7       6660.41       6515.99       257.19 o                         
  10   4   7        448.53        583.47       121.70 o                         
 -10   5   7          8.23        139.05        95.04 o                         
  -9   5   7       1007.04        987.22       102.62 o                         
  -8   5   7       3670.59       3840.11       143.91 o                         
  -7   5   7       2006.44       1904.13        93.23 o                         
  -6   5   7         84.43        111.78        33.48 o                         
  -5   5   7       1895.79       1855.84        86.93 o                         
  -4   5   7      11844.87      11770.95       236.16 o                         
  -3   5   7       1574.81       1529.57        74.50 o                         
  -2   5   7        804.69        897.64        74.33 o                         
  -1   5   7        356.73        341.06        59.75 o                         
   0   5   7      16893.78      16530.27       321.43 o                         
   1   5   7        349.92        421.26        49.41 o                         
   2   5   7       3400.19       3437.75       129.86 o                         
   3   5   7        588.32        550.96        71.63 o                         
   4   5   7       8113.90       7818.69       268.75 o                         
   5   5   7         29.37        -12.06        38.61 o                         
   6   5   7       4657.59       4597.13       158.05 o                         
   7   5   7       1370.56       1289.49       118.66 o                         
   8   5   7       1254.40       1426.12       161.26 o                         
   9   5   7         14.11        -32.84        68.45 o                         
  10   5   7       2444.66       2514.92       265.22 o                         
  -9   6   7       4570.25       4602.52       278.88 o                         
  -8   6   7       6104.31       5543.87       357.58 o                         
  -7   6   7        303.67        326.94        61.90 o                         
  -6   6   7         23.39        106.57        44.77 o                         
  -5   6   7       6232.65       6024.86       155.26 o                         
  -4   6   7      13903.19      13569.36       266.12 o                         
  -3   6   7        309.06        383.21        43.97 o                         
  -2   6   7       1545.96       1651.56       101.16 o                         
  -1   6   7       4297.25       4157.33       141.58 o                         
   0   6   7      15613.08      15298.11       272.64 o                         
   1   6   7        930.73        970.06        73.67 o                         
   2   6   7       6822.18       7171.04       202.42 o                         
   3   6   7       2633.56       2537.28        79.68 o                         
   4   6   7       7570.84       7083.12       214.79 o                         
   5   6   7       1676.89       1736.19       104.09 o                         
   6   6   7       6419.07       6257.97       218.37 o                         
   7   6   7       2349.02       2336.77       185.95 o                         
   8   6   7       1657.09       1521.77       159.01 o                         
   9   6   7       1225.96       1088.01       150.67 o                         
  -8   7   7       5253.21       5519.30       302.40 o                         
  -7   7   7       5665.51       6037.66       242.95 o                         
  -6   7   7       2249.07       2256.42       159.78 o                         
  -5   7   7        396.58        416.21        46.87 o                         
  -4   7   7       9182.71       9107.58       181.53 o                         
  -3   7   7       6215.02       6225.23       142.08 o                         
  -2   7   7       5664.19       5368.19       192.24 o                         
  -1   7   7        265.03        236.45        49.38 o                         
   0   7   7      10598.28      10543.66       269.69 o                         
   1   7   7       1674.93       1615.27        85.18 o                         
   2   7   7       8965.27       8992.26       213.74 o                         
   3   7   7         92.54         64.31        29.27 o                         
   4   7   7       7904.85       7422.07       152.04 o                         
   5   7   7         14.76        -12.79        34.52 o                         
   6   7   7       7686.36       7351.78       266.14 o                         
   7   7   7        542.44        567.40       110.24 o                         
   8   7   7       3887.65       4035.44       298.70 o                         
  -7   8   7       2281.43       2423.98       209.37 o                         
  -6   8   7       2436.25       2645.94       185.48 o                         
  -5   8   7        318.57        213.25        63.03 o                         
  -4   8   7       1748.08       1563.27        73.36 o                         
  -3   8   7       2931.88       2986.47       139.24 o                         
  -2   8   7       4102.77       4144.29       174.94 o                         
  -1   8   7        135.36        170.56        67.41 o                         
   0   8   7        950.95       1048.35       100.31 o                         
   1   8   7       1305.03       1319.38       111.26 o                         
   2   8   7       4970.00       4786.72       190.48 o                         
   3   8   7        138.33         32.88        46.49 o                         
   4   8   7        958.66        966.43       104.21 o                         
   5   8   7        360.70        146.23        66.00 o                         
   6   8   7       3851.30       3666.55       291.58 o                         
   7   8   7        290.74        330.57       111.55 o                         
  -5   9   7        239.25        217.96        88.21 o                         
  -4   9   7       2039.73       2287.75       178.30 o                         
  -3   9   7       2883.82       2805.14       142.08 o                         
  -2   9   7       3811.42       3951.78       142.54 o                         
  -1   9   7         75.20        -15.41        65.44 o                         
   0   9   7       1358.81       1667.52       145.27 o                         
   1   9   7       2010.98       1912.54       208.93 o                         
   2   9   7       2940.15       2760.17       206.83 o                         
   3   9   7         57.76         75.94        35.31 o                         
   4   9   7       1564.66       1514.67       158.44 o                         
   5   9   7        328.92        249.86       119.53 o                         
  -3  10   7       4482.38       4780.31       207.42 o                         
  -2  10   7       4577.56       4210.60       203.91 o                         
  -1  10   7         60.52        117.42        82.01 o                         
   0  10   7       1705.33       1353.77       138.76 o                         
   1  10   7       7915.48       7891.20       518.27 o                         
   2  10   7       3994.56       4226.59       262.02 o                         
   3  10   7          3.55        -32.84        74.31 o                         
 -11   0   8        274.61        233.30       110.79 o                         
 -10   0   8      12426.48      12278.89       433.42 o                         
  -9   0   8      15656.77      15683.43       499.66 o                         
  -8   0   8       3079.90       3147.15       164.84 o                         
  -7   0   8       2946.24       2916.20       150.00 o                         
  -6   0   8      53374.27      52900.66      1097.73 o                         
  -5   0   8      42801.27      42796.16       887.39 o                         
  -4   0   8       1340.06       1323.96        76.84 o                         
  -3   0   8       2209.34       2279.50        91.55 o                         
  -2   0   8     130325.91     135064.17      2450.86 o                         
  -1   0   8      43306.99      42772.82       876.01 o                         
   0   0   8        239.40        323.76        42.01 o                         
   1   0   8        339.32        406.42        52.52 o                         
   2   0   8     142253.55     134661.47      3261.77 o                         
   3   0   8      16179.08      15019.76       416.27 o                         
   4   0   8       1421.86       1434.38       145.68 o                         
   5   0   8        588.61        565.18        79.01 o                         
   6   0   8      72528.02      79854.48      1517.97 o                         
   7   0   8       5173.98       5768.82       213.70 o                         
   8   0   8        470.07        430.57       109.15 o                         
   9   0   8        415.47        306.90        65.96 o                         
  10   0   8      23314.57      23696.74       839.06 o                         
  11   0   8       2307.12       2381.14       332.17 o                         
 -11   1   8        678.39        681.57       129.61 o                         
 -10   1   8         29.68        -26.12        62.22 o                         
  -9   1   8       2726.28       2757.84       140.35 o                         
  -8   1   8         29.13         51.56        51.31 o                         
  -7   1   8       2277.26       2229.70       100.00 o                         
  -6   1   8       2139.82       2243.33        78.52 o                         
  -5   1   8       9665.42       9778.32       183.23 o                         
  -4   1   8        779.91        777.33        40.41 o                         
  -3   1   8       6747.08       6650.45       137.79 o                         
  -2   1   8      12638.05      12844.36       216.94 o                         
  -1   1   8      14639.08      14895.55       255.02 o                         
   0   1   8        535.29        543.02        42.93 o                         
   1   1   8       9458.04       9322.39       211.95 o                         
   2   1   8      12894.77      12301.91       311.32 o                         
   3   1   8       7382.06       7100.21       205.97 o                         
   4   1   8        793.32        769.37        70.99 o                         
   5   1   8       4273.00       4442.24       121.77 o                         
   6   1   8       2290.16       2505.86        95.36 o                         
   7   1   8       1559.00       1724.21       111.52 o                         
   8   1   8       2054.70       2151.67        75.21 o                         
   9   1   8        769.44        687.12        80.25 o                         
  10   1   8         14.24        -46.74        50.51 o                         
  11   1   8        288.44        221.86       110.57 o                         
 -11   2   8        139.42        287.42        84.71 o                         
 -10   2   8       5310.08       5152.22       211.43 o                         
  -9   2   8       2914.41       3236.20       162.34 o                         
  -8   2   8         11.68         -2.36        53.76 o                         
  -7   2   8       1812.62       2085.58       110.57 o                         
  -6   2   8      25064.67      25453.83       469.64 o                         
  -5   2   8       6850.28       7145.99       162.75 o                         
  -4   2   8          6.83        -25.39        28.77 o                         
  -3   2   8       7177.27       7253.28       147.39 o                         
  -2   2   8      75117.29      76098.32      1182.60 o                         
  -1   2   8      17024.17      17338.94       307.40 o                         
   0   2   8        198.94        275.93        35.11 o                         
   1   2   8       9912.50       9831.15       198.16 o                         
   2   2   8     102303.38     103527.74      1908.39 o                         
   3   2   8      22266.12      21680.32       467.93 o                         
   4   2   8       1151.50       1081.80        86.30 o                         
   5   2   8       5220.82       5241.09       162.59 o                         
   6   2   8      59590.60      62848.99      1544.99 o                         
   7   2   8      11338.42      12035.13       260.99 o                         
   8   2   8       1105.27       1037.83       113.07 o                         
   9   2   8       1507.84       1852.56       145.96 o                         
  10   2   8      18778.30      19972.88       595.49 o                         
  11   2   8       2361.97       2557.49       172.66 o                         
 -10   3   8       2308.32       2209.53       148.39 o                         
  -9   3   8       4670.28       4671.64       189.23 o                         
  -8   3   8         36.99         75.94        55.95 o                         
  -7   3   8       7028.03       7306.08       201.50 o                         
  -6   3   8       5900.66       6070.83       161.70 o                         
  -5   3   8      17683.61      17552.79       339.35 o                         
  -4   3   8        415.03        448.31        43.14 o                         
  -3   3   8      15394.66      15189.67       265.28 o                         
  -2   3   8      11626.39      11583.64       253.84 o                         
  -1   3   8      36957.60      36330.58       623.62 o                         
   0   3   8        657.98        752.55        52.36 o                         
   1   3   8      19745.89      19667.87       360.59 o                         
   2   3   8      11125.34      10729.06       241.79 o                         
   3   3   8      32338.60      31618.44       606.81 o                         
   4   3   8         78.39        113.15        43.44 o                         
   5   3   8      14405.56      14555.53       449.88 o                         
   6   3   8       4273.81       4542.87       172.22 o                         
   7   3   8      13199.55      14378.10       447.08 o                         
   8   3   8         18.05         37.10        72.47 o                         
   9   3   8       6758.72       6985.62       269.94 o                         
  10   3   8        674.28        559.50       106.45 o                         
 -10   4   8        715.56        725.23       103.71 o                         
  -9   4   8        236.72        157.47        83.97 o                         
  -8   4   8       2209.28       2089.84       115.31 o                         
  -7   4   8       3469.14       3262.76       132.29 o                         
  -6   4   8       5423.88       5644.77       153.59 o                         
  -5   4   8       1389.16       1349.01        75.50 o                         
  -4   4   8       6062.11       6120.26       156.33 o                         
  -3   4   8       8498.81       8566.20       211.98 o                         
  -2   4   8      18408.78      18239.69       337.72 o                         
  -1   4   8       7760.98       7227.10       154.75 o                         
   0   4   8      11684.56      11713.98       284.63 o                         
   1   4   8      11491.31      11617.75       285.39 o                         
   2   4   8      23524.62      24071.62       464.37 o                         
   3   4   8      14688.34      15037.21       310.39 o                         
   4   4   8      12490.11      12385.80       284.23 o                         
   5   4   8       7425.87       7452.75       246.56 o                         
   6   4   8      11564.39      12828.51       502.46 o                         
   7   4   8       9046.74       9354.87       450.65 o                         
   8   4   8       6983.54       6731.34       256.98 o                         
   9   4   8       2519.53       2452.07       167.58 o                         
  10   4   8       2704.65       2569.94       204.62 o                         
  -9   5   8       2376.70       2448.08       211.64 o                         
  -8   5   8        222.60        242.63        77.98 o                         
  -7   5   8       4433.06       4313.00       160.54 o                         
  -6   5   8       5647.65       5585.89       173.27 o                         
  -5   5   8       9718.89       9673.82       238.65 o                         
  -4   5   8        149.90        195.94        41.85 o                         
  -3   5   8       6785.10       7005.69       169.73 o                         
  -2   5   8       5702.96       5670.08       134.11 o                         
  -1   5   8      19502.17      18756.48       521.96 o                         
   0   5   8        134.00        196.97        42.17 o                         
   1   5   8       8200.86       8030.84       223.17 o                         
   2   5   8       4531.59       4663.62       227.38 o                         
   3   5   8      16118.14      16171.39       311.09 o                         
   4   5   8        505.33        555.34        60.05 o                         
   5   5   8       8148.85       7666.88       209.32 o                         
   6   5   8       2806.20       3014.90       133.55 o                         
   7   5   8       6466.44       6687.32       235.22 o                         
   8   5   8        711.65        684.24       128.96 o                         
   9   5   8       5241.72       4874.49       275.60 o                         
  -9   6   8        450.32        122.87       141.55 o                         
  -8   6   8       6841.57       7010.08       288.57 o                         
  -7   6   8       5421.87       5182.96       201.02 o                         
  -6   6   8         21.12         29.96        49.67 o                         
  -5   6   8       3344.23       3285.05       122.81 o                         
  -4   6   8      21814.60      21602.62       393.41 o                         
  -3   6   8       8842.30       8454.81       195.18 o                         
  -2   6   8          4.01         29.30        42.80 o                         
  -1   6   8       3937.13       3778.27       147.14 o                         
   0   6   8      34080.16      33668.96       545.86 o                         
   1   6   8       7600.49       7614.59       200.19 o                         
   2   6   8        308.44        345.38        60.41 o                         
   3   6   8       1639.56       1681.86        87.83 o                         
   4   6   8      25581.51      25173.10       470.52 o                         
   5   6   8       4933.08       4873.73       155.48 o                         
   6   6   8        422.34        367.25        75.76 o                         
   7   6   8        877.67        914.10       131.48 o                         
   8   6   8      11235.75      11053.03       405.91 o                         
   9   6   8       2903.85       2617.00       215.32 o                         
  -8   7   8        813.54        506.15       131.50 o                         
  -7   7   8        850.06        865.14       117.95 o                         
  -6   7   8       1909.25       1919.53       105.38 o                         
  -5   7   8       2031.38       2182.07       119.36 o                         
  -4   7   8       3636.93       3745.22       135.67 o                         
  -3   7   8       2667.99       2807.48       103.43 o                         
  -2   7   8       7619.58       8006.78       242.78 o                         
  -1   7   8       3065.88       3114.03       129.44 o                         
   0   7   8       3060.43       2984.62       128.04 o                         
   1   7   8       3742.86       3625.57       113.17 o                         
   2   7   8       8450.77       8400.75       272.43 o                         
   3   7   8       1240.90       1314.96        59.28 o                         
   4   7   8        168.12        260.09        46.55 o                         
   5   7   8       1699.55       1650.49       124.60 o                         
   6   7   8       2498.60       2604.27       218.45 o                         
   7   7   8         86.55        -20.14        78.70 o                         
   8   7   8        162.53        282.29       121.82 o                         
  -7   8   8       1640.14       1182.08       165.97 o                         
  -6   8   8       1301.50       1289.98       131.33 o                         
  -5   8   8        150.73         87.14        30.60 o                         
  -4   8   8      14670.60      15146.69       319.00 o                         
  -3   8   8       6171.61       6006.79       156.67 o                         
  -2   8   8       2291.87       2404.50       162.43 o                         
  -1   8   8        214.91        227.96        81.95 o                         
   0   8   8      16574.23      16616.58       583.82 o                         
   1   8   8      12287.69      12771.70       332.04 o                         
   2   8   8       1859.46       1896.17       129.89 o                         
   3   8   8       1616.22       1765.17       113.15 o                         
   5   8   8       9674.79       9922.17       440.35 o                         
   6   8   8        701.22        537.75       113.61 o                         
  -5   9   8       1929.72       1769.19       167.39 o                         
  -4   9   8       2710.74       2723.84       186.03 o                         
  -3   9   8          2.98         72.78        53.55 o                         
  -2   9   8         16.03         50.32        78.74 o                         
  -1   9   8       1723.91       1621.55       148.39 o                         
   0   9   8       2412.51       2880.75       193.40 o                         
   1   9   8         14.98         56.19        74.49 o                         
   2   9   8        168.90        172.96        84.96 o                         
   3   9   8        924.83        768.48        93.65 o                         
   4   9   8       1189.74       1121.23       148.57 o                         
   5   9   8        134.56        162.80       125.28 o                         
  -1  10   8        783.71        695.05       177.01 o                         
   0  10   8       4086.32       4395.59       320.48 o                         
   1  10   8       1838.30       1677.07       158.67 o                         
 -11   1   9       6708.19       6685.58       301.26 o                         
 -10   1   9         95.36         16.58        53.14 o                         
  -9   1   9         48.73        -54.29        54.29 o                         
  -8   1   9      31317.84      32331.21       914.54 o                         
  -7   1   9      14656.69      15164.55       373.68 o                         
  -6   1   9       2966.51       2976.61       102.34 o                         
  -5   1   9        142.90        115.92        29.80 o                         
  -4   1   9      82124.50      83173.35      1128.67 o                         
  -3   1   9      19475.92      19461.24       315.51 o                         
  -2   1   9      10806.50      10791.47       224.58 o                         
  -1   1   9       1600.52       1728.59        70.79 o                         
   0   1   9     124492.52     127287.16      2057.19 o                         
   1   1   9      14715.11      14379.97       305.01 o                         
   2   1   9       7040.18       6631.51       178.42 o                         
   3   1   9       4525.85       4136.38       141.75 o                         
   4   1   9      90362.41      87379.98      1785.90 o                         
   5   1   9       6628.25       6526.15       198.72 o                         
   6   1   9        175.78        175.57        62.45 o                         
   7   1   9       2702.26       2804.60       116.81 o                         
   8   1   9      35035.38      37999.93       783.34 o                         
   9   1   9       1890.71       1947.25       142.20 o                         
  10   1   9        722.60        757.46       114.12 o                         
  11   1   9        429.32        742.95       234.75 o                         
 -10   2   9        149.01         95.19        75.89 o                         
  -9   2   9       1821.87       1908.46       132.53 o                         
  -8   2   9       1603.55       1632.96       114.68 o                         
  -7   2   9      12238.14      12512.27       318.81 o                         
  -6   2   9       2156.80       2301.66       124.50 o                         
  -5   2   9       4701.82       4622.83       135.82 o                         
  -4   2   9        992.37       1038.14        66.99 o                         
  -3   2   9      22732.45      22746.19       415.75 o                         
  -2   2   9       9102.91       9219.55       183.13 o                         
  -1   2   9      10103.30      10039.96       203.15 o                         
   0   2   9        520.00        564.40        47.97 o                         
   1   2   9      16711.87      16592.87       324.83 o                         
   2   2   9       8833.44       9123.18       223.19 o                         
   3   2   9      12010.67      11987.66       299.65 o                         
   4   2   9        631.73        645.13        78.23 o                         
   5   2   9       6004.02       6068.50       287.85 o                         
   6   2   9       1942.91       2279.77       134.02 o                         
   7   2   9       6836.56       7086.33       210.27 o                         
   8   2   9        463.86        460.90       171.32 o                         
   9   2   9       2279.67       2477.89       211.47 o                         
  10   2   9        115.94        -28.24        79.06 o                         
 -10   3   9       1975.36       1664.51       133.13 o                         
  -9   3   9       2274.59       2278.39       142.43 o                         
  -8   3   9      14756.57      15020.93       559.85 o                         
  -7   3   9      18568.29      18957.56       406.92 o                         
  -6   3   9       7701.14       7537.66       190.85 o                         
  -5   3   9       4538.35       4609.38       143.32 o                         
  -4   3   9      28150.83      29368.51       525.83 o                         
  -3   3   9      23009.15      22880.17       420.14 o                         
  -2   3   9      16479.56      16707.51       347.13 o                         
  -1   3   9       2454.17       2398.11        92.43 o                         
   0   3   9      30780.66      30776.82       548.57 o                         
   1   3   9       9086.43       9405.82       232.10 o                         
   2   3   9      17225.01      17345.28       373.63 o                         
   3   3   9        942.69        936.98        81.43 o                         
   4   3   9      19699.55      19732.24       547.56 o                         
   5   3   9       1489.59       1524.94       105.96 o                         
   6   3   9       7956.76       8911.32       345.61 o                         
   7   3   9       1263.00       1326.98        65.31 o                         
   8   3   9       8760.18       9429.22       312.90 o                         
   9   3   9        442.74        485.94       101.90 o                         
  10   3   9       1460.50       1258.31       132.39 o                         
 -10   4   9       3892.60       3730.64       199.69 o                         
  -9   4   9       1564.76       1485.64       120.84 o                         
  -8   4   9       4552.65       4496.20       165.45 o                         
  -7   4   9       7070.71       7249.67       205.15 o                         
  -6   4   9       3676.34       3530.47       128.40 o                         
  -5   4   9       1704.84       1850.69        88.54 o                         
  -4   4   9       8596.34       8676.07       231.17 o                         
  -3   4   9      10224.48      10251.91       254.43 o                         
  -2   4   9        975.66       1144.95        70.12 o                         
  -1   4   9       2419.46       2445.12        89.96 o                         
   0   4   9       2484.72       2516.90        86.09 o                         
   1   4   9      12573.68      12042.10       266.06 o                         
   2   4   9        433.91        455.16        48.93 o                         
   3   4   9       5227.67       5102.49       165.83 o                         
   4   4   9        725.37        689.46        69.90 o                         
   5   4   9      11702.25      12369.98       368.29 o                         
   6   4   9        999.06       1009.51        97.20 o                         
   7   4   9       6824.21       7536.14       272.00 o                         
   8   4   9       2489.93       2609.22       173.92 o                         
   9   4   9       6752.43       7340.80       332.34 o                         
  10   4   9        887.29        923.28       145.79 o                         
  -9   5   9       3564.11       3314.03       172.42 o                         
  -8   5   9       1862.82       1716.78       102.70 o                         
  -7   5   9        815.47        793.26        69.49 o                         
  -6   5   9      13851.49      14046.68       354.01 o                         
  -5   5   9       8517.86       8881.97       229.36 o                         
  -4   5   9       4090.23       4194.50       153.72 o                         
  -3   5   9       3183.44       3265.30       126.28 o                         
  -2   5   9      22525.44      22010.71       504.65 o                         
  -1   5   9      16124.52      15220.99       291.20 o                         
   0   5   9       4448.38       4705.89       165.80 o                         
   1   5   9       6515.62       6377.92       200.58 o                         
   2   5   9      18790.11      19326.12       398.31 o                         
   3   5   9      14556.18      14453.50       308.67 o                         
   4   5   9       2284.08       2399.29       113.37 o                         
   5   5   9       4925.37       5072.65       184.71 o                         
   6   5   9       8696.94       9463.41       346.46 o                         
   7   5   9       4777.28       4946.89       285.94 o                         
   8   5   9        474.32        678.98       173.06 o                         
   9   5   9       1345.13       1012.61       145.45 o                         
  -8   6   9        485.29        388.09        89.15 o                         
  -7   6   9       3738.34       3644.66       169.16 o                         
  -6   6   9       1026.55        721.99        87.75 o                         
  -5   6   9        632.41        724.94        78.90 o                         
  -4   6   9        135.29        193.98        53.35 o                         
  -3   6   9       5978.07       6092.02       173.12 o                         
  -2   6   9       1710.14       1820.50        85.72 o                         
  -1   6   9       1261.81       1412.70       122.82 o                         
   0   6   9        165.87        251.98        60.49 o                         
   1   6   9       6965.50       7070.38       222.63 o                         
   2   6   9       1496.46       1606.07       121.40 o                         
   3   6   9       1898.70       2046.35        92.82 o                         
   4   6   9        740.11        759.34        80.95 o                         
   5   6   9       5707.06       5785.07       195.35 o                         
   6   6   9        729.37        841.40        87.56 o                         
   7   6   9       1775.78       1772.10       236.22 o                         
   8   6   9        474.54        250.45       176.32 o                         
  -7   7   9        316.27        184.11        74.60 o                         
  -6   7   9      13639.53      13519.81       503.94 o                         
  -5   7   9       9730.88       9577.65       252.28 o                         
  -4   7   9        343.79        324.13        56.27 o                         
  -3   7   9       1234.30       1196.82        69.69 o                         
  -2   7   9      23511.46      23724.76       499.69 o                         
  -1   7   9      16284.82      15521.63       476.82 o                         
   0   7   9        355.88        187.40        70.28 o                         
   1   7   9       2064.84       2169.08       139.40 o                         
   2   7   9      21519.94      20901.81       476.65 o                         
   3   7   9      13249.53      13308.64       344.21 o                         
   4   7   9        470.22        358.40        57.40 o                         
   5   7   9       1336.67       1430.62       151.06 o                         
   6   7   9      10603.23      10705.81       384.33 o                         
   7   7   9       4620.59       4482.91       312.75 o                         
  -6   8   9        448.07        633.50       123.21 o                         
  -5   8   9        917.53        896.69        96.64 o                         
  -4   8   9        426.15        249.46        72.55 o                         
  -3   8   9        542.49        648.54        76.45 o                         
  -2   8   9       1690.55       1594.23        88.08 o                         
  -1   8   9       1468.18       1483.44       218.49 o                         
   0   8   9       1066.36       1193.86       132.63 o                         
   1   8   9         45.25         32.71        55.49 o                         
   2   8   9       1178.80       1037.85       108.26 o                         
   3   8   9        837.04        840.92        72.07 o                         
   4   8   9        813.57        111.52       161.54 o                         
   5   8   9         64.41        -66.46        66.46 o                         
   6   8   9        136.15        181.30        94.00 o                         
  -4   9   9         84.15         82.47        77.53 o                         
  -3   9   9       1720.52       1689.21       120.49 o                         
  -2   9   9       4984.08       4732.44       206.21 o                         
  -1   9   9       5401.62       5406.88       248.44 o                         
   0   9   9        609.94        313.12       104.73 o                         
   1   9   9       1539.34       1570.11       192.67 o                         
   2   9   9       4955.37       5851.05       376.86 o                         
   3   9   9       1839.80       1546.88       269.75 o                         
   4   9   9       1062.35       1006.00       147.08 o                         
 -10   0  10       6961.08       6834.62       623.66 o                         
  -9   0  10       1636.33       1491.63       226.80 o                         
  -8   0  10        349.60        243.14        81.14 o                         
  -7   0  10         70.43        106.62        63.16 o                         
  -6   0  10      18279.69      18164.57       952.18 o                         
  -5   0  10        371.01        429.93        73.17 o                         
  -4   0  10       9052.81       9128.49       230.35 o                         
  -3   0  10       1059.23       1088.50        86.53 o                         
  -2   0  10      33507.00      32895.86       649.48 o                         
  -1   0  10        671.95        701.61        63.14 o                         
   0   0  10      33066.72      32253.45       751.48 o                         
   1   0  10       6757.09       6564.46       223.54 o                         
   2   0  10      35370.54      33296.32       783.54 o                         
   3   0  10        357.43        279.89        57.69 o                         
   4   0  10      33134.38      32505.57      1183.01 o                         
   5   0  10       8057.55       8046.16       313.43 o                         
   6   0  10      19031.08      18930.98       811.42 o                         
   7   0  10        101.91         48.32        55.98 o                         
   8   0  10      13866.36      14972.03       552.21 o                         
   9   0  10       2811.29       3252.96       225.84 o                         
  10   0  10       5332.28       6160.00       485.72 o                         
 -10   1  10          9.14         79.17        64.64 o                         
  -9   1  10        193.78        108.78        66.37 o                         
  -8   1  10        472.52        426.04        93.92 o                         
  -7   1  10       1748.23       1759.37       104.34 o                         
  -6   1  10        179.41        246.46        47.52 o                         
  -5   1  10        636.38        671.19        70.86 o                         
  -4   1  10        280.16        316.15        43.33 o                         
  -3   1  10       2956.09       3033.11        95.81 o                         
  -2   1  10        414.09        427.83        44.29 o                         
  -1   1  10       2668.37       2759.76       101.96 o                         
   0   1  10        501.14        501.48        69.21 o                         
   1   1  10       1518.79       1424.41        85.95 o                         
   2   1  10          4.03         10.03        40.48 o                         
   3   1  10       4483.65       4583.57       160.24 o                         
   4   1  10       1047.98       1073.51        89.35 o                         
   5   1  10        683.42        691.71        83.37 o                         
   6   1  10        547.41        428.62        90.48 o                         
   7   1  10       2685.86       2921.95       162.75 o                         
   8   1  10        737.72        659.68        88.09 o                         
   9   1  10        779.39        983.68       112.16 o                         
  10   1  10        350.34        314.66       113.11 o                         
 -10   2  10       4868.93       4635.71       413.38 o                         
  -9   2  10        568.23        599.38       104.58 o                         
  -8   2  10        708.21        963.00       107.41 o                         
  -7   2  10       1813.81       1875.05       133.76 o                         
  -6   2  10      16700.20      17970.04       414.71 o                         
  -5   2  10        738.31        765.93        66.18 o                         
  -4   2  10       1899.82       2035.85        95.22 o                         
  -3   2  10       5642.46       5563.39       141.46 o                         
  -2   2  10      26115.81      26308.25       455.73 o                         
  -1   2  10       1788.28       1872.95        84.56 o                         
   0   2  10       4354.82       4318.05       120.43 o                         
   1   2  10       6518.96       6352.08       205.25 o                         
   2   2  10      13336.46      12465.92       308.77 o                         
   3   2  10       1977.44       2103.23       194.10 o                         
   4   2  10       6700.22       6353.74       262.63 o                         
   5   2  10       3279.43       3623.52       164.79 o                         
   6   2  10       1835.11       1648.40       129.28 o                         
   7   2  10        360.71        214.04        74.01 o                         
   8   2  10       5443.65       6145.98       274.19 o                         
   9   2  10       1053.19       1010.46       120.82 o                         
  10   2  10        111.64        261.95        90.16 o                         
 -10   3  10        438.48        278.84        88.08 o                         
  -9   3  10       5554.27       5881.17       222.96 o                         
  -8   3  10       3169.00       3124.80       160.37 o                         
  -7   3  10       4366.34       4863.89       218.67 o                         
  -6   3  10        272.88        281.59        64.52 o                         
  -5   3  10      12553.55      12685.02       272.37 o                         
  -4   3  10       9551.71       9567.64       228.67 o                         
  -3   3  10      12801.67      13003.17       307.44 o                         
  -2   3  10         17.81         41.68        42.73 o                         
  -1   3  10      16237.32      16242.62       324.06 o                         
   0   3  10      16805.09      16164.43       324.05 o                         
   1   3  10      17730.00      17194.55       363.85 o                         
   2   3  10         62.33         87.70        62.67 o                         
   3   3  10      12081.62      11924.51       286.18 o                         
   4   3  10      12308.56      11758.23       354.17 o                         
   5   3  10      10715.69      10819.76       285.40 o                         
   6   3  10         30.80         35.17        66.42 o                         
   7   3  10       6092.85       6609.27       276.62 o                         
   8   3  10       3684.40       4062.99       232.56 o                         
   9   3  10       3629.51       3350.10       197.97 o                         
  10   3  10         13.59        -81.08        81.08 o                         
  -9   4  10         38.84        -49.45        68.77 o                         
  -8   4  10        419.90        376.76        78.50 o                         
  -7   4  10        147.19        117.97        66.71 o                         
  -6   4  10        703.35        921.92        84.34 o                         
  -5   4  10         38.38        169.97        51.94 o                         
  -4   4  10        923.55        993.58        84.10 o                         
  -3   4  10         21.98         44.90        44.27 o                         
  -2   4  10        853.26       1059.26        96.27 o                         
  -1   4  10         33.64          9.44        35.05 o                         
   0   4  10        837.14       1080.33        71.44 o                         
   1   4  10         65.63         58.40        39.02 o                         
   2   4  10         17.89         38.18        45.38 o                         
   3   4  10         21.41         -8.54        49.92 o                         
   4   4  10         80.57         90.58        50.58 o                         
   5   4  10        242.26        195.62        65.23 o                         
   6   4  10        651.82        717.46       101.48 o                         
   7   4  10        279.67        368.19        84.00 o                         
   8   4  10         98.22        -24.90        77.21 o                         
   9   4  10        222.68        107.82        88.33 o                         
  -9   5  10       5360.44       5602.98       350.83 o                         
  -8   5  10       2558.01       2074.99       141.07 o                         
  -7   5  10        740.37        673.58        91.95 o                         
  -6   5  10        560.74        518.55       117.65 o                         
  -5   5  10      14336.73      14623.79       358.54 o                         
  -4   5  10       7892.18       8005.18       212.95 o                         
  -3   5  10       5570.53       5381.50       171.86 o                         
  -2   5  10       2270.12       2207.85       100.56 o                         
  -1   5  10      17375.93      16800.40       410.95 o                         
   0   5  10      13825.22      13944.58       330.38 o                         
   1   5  10      15299.64      15544.17       332.94 o                         
   2   5  10       1247.21       1280.91        82.62 o                         
   3   5  10      10385.64      10463.42       269.17 o                         
   4   5  10      10929.43      10612.71       268.31 o                         
   5   5  10      12536.78      13089.60       460.36 o                         
   6   5  10         68.09          5.24        65.89 o                         
   7   5  10       4458.38       4518.03       204.23 o                         
   8   5  10       3992.58       3741.83       244.20 o                         
  -8   6  10       4048.84       3568.84       222.49 o                         
  -7   6  10       5229.32       5159.22       437.17 o                         
  -6   6  10       2458.90       2283.53       150.12 o                         
  -5   6  10        371.48        305.24        71.70 o                         
  -4   6  10       2861.58       2870.26       125.07 o                         
  -3   6  10       5919.98       5929.05       185.69 o                         
  -2   6  10       6274.73       6025.37       229.05 o                         
  -1   6  10       2276.60       2258.06        98.36 o                         
   0   6  10       1034.47       1082.37       144.64 o                         
   1   6  10       1678.58       1871.82       129.39 o                         
   2   6  10       5376.95       5421.60       174.18 o                         
   3   6  10       3123.82       3228.46       127.69 o                         
   4   6  10        833.46        708.65        74.28 o                         
   5   6  10          8.17        156.51        59.53 o                         
   6   6  10       2188.11       2240.56       189.11 o                         
   7   6  10       1217.09       1057.47       144.25 o                         
   8   6  10       1092.48       1455.82       168.18 o                         
  -7   7  10         47.26         49.83        89.38 o                         
  -6   7  10       1542.43       1532.61       169.25 o                         
  -5   7  10       1513.96       1419.64       113.36 o                         
  -4   7  10       1208.65       1201.52       156.54 o                         
  -3   7  10        238.24        324.36        60.30 o                         
  -2   7  10       1819.51       1825.01       132.03 o                         
  -1   7  10       3721.69       4144.35       218.80 o                         
   0   7  10       2544.58       2729.45       168.25 o                         
   1   7  10         52.80         76.83        37.34 o                         
   2   7  10       2111.78       2135.79        80.17 o                         
   3   7  10       4232.73       4168.02       141.09 o                         
   4   7  10       3511.15       3523.73       182.04 o                         
   5   7  10          8.27         14.89        90.03 o                         
   6   7  10       1959.44       2210.64       189.39 o                         
   7   7  10       1997.67       1919.40       175.14 o                         
  -5   8  10         28.09         25.72        64.00 o                         
  -4   8  10       3564.09       3919.74       199.87 o                         
  -3   8  10        998.50        914.99       107.67 o                         
  -2   8  10       3817.49       3697.43       144.42 o                         
  -1   8  10         28.07        -53.71        60.97 o                         
   0   8  10       5171.76       5513.17       328.51 o                         
   1   8  10        878.47        687.35       111.77 o                         
   2   8  10       6397.67       6421.55       318.82 o                         
   3   8  10         64.15        -48.85        69.59 o                         
   4   8  10       3845.95       3976.50       246.52 o                         
   5   8  10        341.18        596.19       137.32 o                         
  -2   9  10       2839.68       2596.70       200.31 o                         
  -1   9  10         25.48         29.25       101.33 o                         
   0   9  10       2211.57       2148.45       173.94 o                         
   1   9  10       2784.60       2853.97       225.41 o                         
   2   9  10       2299.64       2232.06       207.48 o                         
 -10   1  11       7522.92       7840.07       309.19 o                         
  -9   1  11      10439.84      10798.08       442.22 o                         
  -8   1  11         44.54        105.39        70.87 o                         
  -7   1  11         72.81         41.17        62.31 o                         
  -6   1  11      19227.34      20038.81       468.12 o                         
  -5   1  11      22130.18      22842.52       471.56 o                         
  -4   1  11         38.58         91.24        43.61 o                         
  -3   1  11        835.33        899.01        65.30 o                         
  -2   1  11      38276.65      38559.03       612.19 o                         
  -1   1  11      24265.07      24289.96       487.41 o                         
   0   1  11        913.91       1131.50        82.66 o                         
   1   1  11       2119.77       2298.60       109.42 o                         
   2   1  11      52876.91      50754.09      1301.73 o                         
   3   1  11      14138.13      13525.92       336.69 o                         
   4   1  11       1725.01       1770.88       125.16 o                         
   5   1  11       2386.70       2203.89       141.43 o                         
   6   1  11      41445.24      44138.50      1092.46 o                         
   7   1  11       5454.41       6218.43       237.69 o                         
   8   1  11        662.25        644.94        72.93 o                         
   9   1  11       1362.15       1226.59       139.95 o                         
  10   1  11      17894.13      18197.92       648.88 o                         
  -9   2  11        507.81        340.46        86.51 o                         
  -8   2  11       1194.49       1061.66       114.65 o                         
  -7   2  11       2592.99       2718.79       160.01 o                         
  -6   2  11       6488.35       6453.92       225.46 o                         
  -5   2  11        971.56        953.90        90.11 o                         
  -4   2  11        580.69        686.63        66.42 o                         
  -3   2  11       1258.33       1191.77        73.31 o                         
  -2   2  11       6186.05       5932.23       161.97 o                         
  -1   2  11       4098.13       4118.27       138.80 o                         
   0   2  11         46.36         70.18        46.14 o                         
   1   2  11        376.19        302.14        58.45 o                         
   2   2  11       1405.94       1372.96        98.90 o                         
   3   2  11       8410.19       7836.48       234.63 o                         
   4   2  11        364.25        426.97        74.69 o                         
   5   2  11        860.10       1008.62       112.64 o                         
   6   2  11         45.94        102.31        73.13 o                         
   7   2  11       6104.55       6644.40       245.48 o                         
   8   2  11        186.98        196.12        57.01 o                         
   9   2  11       2378.59       2008.37       175.87 o                         
  -9   3  11       3308.00       3301.59       193.62 o                         
  -8   3  11        425.29        387.20        90.28 o                         
  -7   3  11        874.89        865.10        94.81 o                         
  -6   3  11      11007.57      11070.46       339.87 o                         
  -5   3  11       9737.57       9959.82       290.13 o                         
  -4   3  11       7345.71       7578.21       215.98 o                         
  -3   3  11       3688.60       3539.65       137.44 o                         
  -2   3  11      26584.34      27019.43       577.81 o                         
  -1   3  11      13106.18      13116.61       307.61 o                         
   0   3  11      15257.10      15234.32       335.90 o                         
   1   3  11       7577.19       7400.83       237.24 o                         
   2   3  11      27274.00      27366.94       751.68 o                         
   3   3  11       7836.61       7634.76       252.69 o                         
   4   3  11       6916.91       7082.09       250.97 o                         
   5   3  11       6102.81       6383.70       285.08 o                         
   6   3  11      13603.67      14704.41       595.16 o                         
   7   3  11       2836.07       3099.88       183.69 o                         
   8   3  11        720.67        437.47       100.88 o                         
   9   3  11       2086.77       2163.63       163.44 o                         
  -9   4  11       5432.70       5799.58       302.66 o                         
  -8   4  11        307.55        123.19        78.29 o                         
  -7   4  11       2456.86       2656.03       162.89 o                         
  -6   4  11       5260.49       4958.38       184.97 o                         
  -5   4  11      14515.81      14895.72       464.38 o                         
  -4   4  11        342.40        390.35        74.12 o                         
  -3   4  11       6330.18       6315.48       194.75 o                         
  -2   4  11       8883.63       8825.94       249.07 o                         
  -1   4  11      16705.09      16641.40       385.76 o                         
   0   4  11        249.31        163.58        50.73 o                         
   1   4  11      12577.43      12272.31       333.84 o                         
   2   4  11       8394.88       8343.37       384.81 o                         
   3   4  11       9672.89       9711.50       294.58 o                         
   4   4  11        184.83        281.32        70.29 o                         
   5   4  11      11166.97      10767.35       385.33 o                         
   6   4  11       3705.90       3870.56       299.38 o                         
   7   4  11       4568.22       5022.86       263.14 o                         
   8   4  11        127.03        173.72        88.54 o                         
   9   4  11       4338.12       4170.02       408.60 o                         
  -8   5  11       5175.01       4760.84       267.91 o                         
  -7   5  11       3374.36       3132.12       211.03 o                         
  -6   5  11        143.55        231.35        82.69 o                         
  -5   5  11       1721.47       1975.94       144.09 o                         
  -4   5  11      11378.37      11249.95       321.88 o                         
  -3   5  11       8263.23       8287.00       254.28 o                         
  -2   5  11        223.90        163.46        62.30 o                         
  -1   5  11       2344.60       2478.52       156.96 o                         
   0   5  11      16212.71      16231.16       379.54 o                         
   1   5  11      10782.43      10916.98       305.81 o                         
   2   5  11        704.46        804.57        99.76 o                         
   3   5  11       1877.32       2051.77       119.89 o                         
   4   5  11      14761.89      15130.87       461.92 o                         
   5   5  11       7793.15       7996.28       327.87 o                         
   6   5  11       1135.51       1100.59       122.21 o                         
   7   5  11       1049.94       1019.83       120.40 o                         
   8   5  11       7788.06       7790.74       337.35 o                         
  -7   6  11        887.55        819.06       131.70 o                         
  -6   6  11       4181.59       4215.80       276.70 o                         
  -5   6  11       1239.97       1244.05       140.60 o                         
  -4   6  11          2.71         38.94        82.15 o                         
  -3   6  11        614.33        680.09        80.99 o                         
  -2   6  11       5618.32       5337.13       221.46 o                         
  -1   6  11       1881.73       1970.45       111.38 o                         
   0   6  11        511.51        585.81        90.33 o                         
   1   6  11        615.55        720.54        76.08 o                         
   2   6  11       2735.56       2788.81       147.20 o                         
   3   6  11       2073.20       1978.68       119.20 o                         
   4   6  11        724.97        706.35        85.34 o                         
   5   6  11       1145.42       1297.21       114.29 o                         
   6   6  11        371.40        357.16        92.71 o                         
   7   6  11       1523.28       2146.06       214.44 o                         
  -6   7  11          7.59         84.53        81.04 o                         
  -5   7  11         72.56         33.32        89.86 o                         
  -4   7  11       7786.84       7978.90       307.26 o                         
  -3   7  11       6127.31       5698.79       207.14 o                         
  -2   7  11          7.31         29.94        79.08 o                         
  -1   7  11        385.05        393.72        59.84 o                         
   0   7  11       9823.76      10118.85       240.46 o                         
   1   7  11       6976.14       7023.23       195.87 o                         
   2   7  11         48.37         73.01        47.14 o                         
   3   7  11       2169.03       2388.29       225.48 o                         
   4   7  11       9830.94      10046.76       357.86 o                         
   5   7  11       4888.55       5565.33       275.85 o                         
   6   7  11        117.94        -38.79        98.60 o                         
  -4   8  11        528.48        362.51        96.91 o                         
  -3   8  11        111.01        115.15        68.79 o                         
  -2   8  11        326.46        204.52       105.34 o                         
  -1   8  11        724.70        563.21        68.68 o                         
   0   8  11        978.89        905.89       129.73 o                         
   1   8  11        695.82        413.81       118.05 o                         
   2   8  11          8.39        -24.57        49.24 o                         
   3   8  11         74.12         15.50        60.15 o                         
   4   8  11       1092.54        332.46        94.82 o                         
  -9   0  12        181.73         20.64        79.21 o                         
  -6   0  12        187.54         -4.62        51.89 o                         
  -5   0  12         44.63        176.15        73.96 o                         
  -4   0  12      66516.46      66494.91      2295.13 o                         
  -3   0  12      23226.46      22578.93       638.16 o                         
  -2   0  12       1732.93       1676.01        84.99 o                         
  -1   0  12       1250.35       1432.84       136.14 o                         
   0   0  12      81762.66      82055.14      2965.81 o                         
   1   0  12      20315.90      20203.76       717.53 o                         
   2   0  12       1514.96       1896.30       220.32 o                         
   3   0  12       2996.51       3035.51       328.37 o                         
   4   0  12      38197.89      34893.48      1449.03 o                         
   5   0  12       8790.89       8960.14       554.68 o                         
   6   0  12         94.92        348.09       181.89 o                         
   7   0  12        861.02       1269.92       157.34 o                         
   8   0  12       9053.91       9794.01       510.95 o                         
   9   0  12       2094.23       2036.41       300.66 o                         
  -9   1  12         18.12        -46.58        73.87 o                         
  -8   1  12        511.25        383.02        82.44 o                         
  -7   1  12       2574.96       2699.68       151.01 o                         
  -6   1  12        602.09        541.87        72.26 o                         
  -5   1  12         52.60         63.13        54.92 o                         
  -4   1  12       1206.00       1292.51        91.23 o                         
  -3   1  12       2422.67       2483.09       118.83 o                         
  -2   1  12        340.32        297.76        52.05 o                         
  -1   1  12       1221.77       1292.88        92.79 o                         
   0   1  12        970.34       1016.30        85.42 o                         
   1   1  12        832.07        852.74        79.90 o                         
   2   1  12        341.56        294.81        62.40 o                         
   3   1  12       3288.50       3068.95       145.20 o                         
   4   1  12        171.46        153.96        64.58 o                         
   5   1  12        413.39        302.85        75.06 o                         
   6   1  12        571.08        601.57        87.15 o                         
   7   1  12       1745.27       1773.81       159.93 o                         
   8   1  12          1.93        -23.68        49.42 o                         
   9   1  12        509.80        549.97       116.39 o                         
  -9   2  12        803.52        645.01       102.42 o                         
  -8   2  12      10863.62      11234.84       328.95 o                         
  -7   2  12       4461.56       4753.35       197.35 o                         
  -6   2  12       1232.24       1329.57       111.29 o                         
  -5   2  12       2060.81       2172.76       130.50 o                         
  -4   2  12      27302.77      27744.35       559.43 o                         
  -3   2  12       6258.65       6317.10       174.58 o                         
  -2   2  12        625.13        833.52        75.91 o                         
  -1   2  12       2030.19       2098.51       118.49 o                         
   0   2  12      42726.84      43761.10       821.92 o                         
   1   2  12       6935.47       6496.88       206.02 o                         
   2   2  12        203.34        243.89        64.77 o                         
   3   2  12        715.96        573.03        79.78 o                         
   4   2  12      35028.73      32018.03       789.29 o                         
   5   2  12       5165.35       5047.21       267.61 o                         
   6   2  12         52.09         32.20        71.23 o                         
   7   2  12         84.23        172.36        79.97 o                         
   8   2  12      14388.31      15391.67       449.36 o                         
   9   2  12       2031.64       2093.29       231.44 o                         
  -8   3  12        698.26        553.50        99.82 o                         
  -7   3  12       5518.36       5811.30       227.58 o                         
  -6   3  12       1094.43       1053.71       105.38 o                         
  -5   3  12       2887.94       3299.40       155.07 o                         
  -4   3  12       1063.69       1019.09       101.88 o                         
  -3   3  12      13540.97      13476.42       340.17 o                         
  -2   3  12       1868.59       2058.18       120.38 o                         
  -1   3  12       6631.13       6729.95       208.25 o                         
   0   3  12       1121.63       1273.85        97.15 o                         
   1   3  12      16602.92      16102.63       461.11 o                         
   2   3  12       3167.92       3187.99       166.11 o                         
   3   3  12       7835.63       7787.62       263.44 o                         
   4   3  12        548.70        393.95        98.57 o                         
   5   3  12      10027.10       9440.42       755.73 o                         
   6   3  12       2909.22       3078.85       181.88 o                         
   7   3  12       4883.01       5587.40       235.43 o                         
   8   3  12         99.73        -11.71        76.34 o                         
  -8   4  12       2793.77       2754.60       209.82 o                         
  -7   4  12       1110.36       1066.11       109.82 o                         
  -6   4  12       4933.37       5066.76       248.90 o                         
  -5   4  12       4531.69       4501.48       293.66 o                         
  -4   4  12       6072.81       5814.21       203.88 o                         
  -3   4  12       1910.04       1892.24       119.43 o                         
  -2   4  12       6119.69       6451.23       230.36 o                         
  -1   4  12       6309.12       6537.50       206.44 o                         
   0   4  12       8370.89       8827.64       251.12 o                         
   1   4  12       2882.56       2858.27       155.66 o                         
   2   4  12       4980.65       4903.66       199.69 o                         
   3   4  12       4713.07       4436.49       194.77 o                         
   4   4  12       6277.86       6597.66       370.02 o                         
   5   4  12       2413.07       2246.55       159.70 o                         
   6   4  12       2692.71       2596.68       169.88 o                         
   7   4  12       1632.14       1649.19       180.78 o                         
   8   4  12       2236.04       2203.64       290.04 o                         
  -7   5  12       4414.58       4395.19       279.38 o                         
  -6   5  12       1071.37        828.83       127.84 o                         
  -5   5  12       3023.30       3144.84       251.88 o                         
  -4   5  12        334.16        369.63        83.12 o                         
  -3   5  12      12102.79      11966.75       319.70 o                         
  -2   5  12       4375.40       4494.60       199.82 o                         
  -1   5  12       3599.51       3822.55       161.49 o                         
   0   5  12        272.86        252.99        62.41 o                         
   1   5  12      15247.91      15288.53       406.07 o                         
   2   5  12       6848.33       6747.05       236.64 o                         
   3   5  12       2236.68       2290.62       139.85 o                         
   4   5  12        217.10        169.66        71.25 o                         
   5   5  12       8013.04       8089.35       371.44 o                         
   6   5  12       3548.54       3893.09       203.47 o                         
   7   5  12       1312.14       1436.55       140.74 o                         
  -6   6  12       7633.97       7705.21       316.77 o                         
  -5   6  12       6446.70       6063.23       278.82 o                         
  -4   6  12        950.25       1143.97       112.93 o                         
  -3   6  12       2626.86       2572.89       149.81 o                         
  -2   6  12      15336.25      16198.99       440.80 o                         
  -1   6  12       6103.48       6014.84       201.94 o                         
   0   6  12        208.61        323.18        60.54 o                         
   1   6  12       2183.98       2005.76       123.14 o                         
   2   6  12      14610.24      15363.92       482.32 o                         
   3   6  12       3246.53       3296.95       156.06 o                         
   4   6  12        479.66        482.97        81.41 o                         
   5   6  12        506.32        446.29        97.28 o                         
   6   6  12       7064.00       7553.76       335.73 o                         
  -5   7  12        170.25        107.19        96.78 o                         
  -4   7  12         14.58         37.30        84.03 o                         
  -3   7  12       2544.85       2322.82       169.16 o                         
  -2   7  12        597.62        481.26       109.85 o                         
  -1   7  12         21.09        146.00        67.28 o                         
   0   7  12         35.51         38.42        67.10 o                         
   1   7  12       1303.11       1236.75        93.33 o                         
   2   7  12       1006.42       1206.40       109.26 o                         
   3   7  12        334.21        385.77        86.45 o                         
   4   7  12        104.51         51.14       109.31 o                         
   5   7  12        489.95        554.19       119.34 o                         
  -2   8  12       6119.26       6693.32       264.93 o                         
  -1   8  12       7757.98       7974.16       294.71 o                         
   0   8  12       1169.70        817.51       132.97 o                         
   1   8  12        191.93        121.99        99.58 o                         
   2   8  12       5469.45       5887.71       409.08 o                         
  -8   1  13       1122.19       1090.28       128.65 o                         
  -7   1  13       5505.43       5534.24       226.05 o                         
  -6   1  13       5340.58       5486.70       247.69 o                         
  -5   1  13       1544.72       1524.78       102.80 o                         
  -4   1  13       2491.43       2499.87       125.21 o                         
  -3   1  13       9316.50       9794.60       249.81 o                         
  -2   1  13       4991.49       5115.62       175.71 o                         
  -1   1  13        808.52        932.35        84.48 o                         
   0   1  13       4362.60       4188.13       173.07 o                         
   1   1  13       5971.10       5853.42       236.86 o                         
   2   1  13       3272.08       3113.34       183.76 o                         
   3   1  13         94.23        -18.88        57.64 o                         
   4   1  13       6207.96       6020.76       215.78 o                         
   5   1  13       1884.01       1630.31       142.61 o                         
   6   1  13       1919.19       2077.90       215.34 o                         
   7   1  13         30.36         49.34        52.14 o                         
   8   1  13       5832.30       6226.33       225.95 o                         
  -8   2  13       1329.72       1322.96       120.80 o                         
  -7   2  13       2011.33       2010.35       138.53 o                         
  -6   2  13        187.02        300.62        77.34 o                         
  -5   2  13       3739.15       4050.47       172.49 o                         
  -4   2  13       4802.91       4798.18       202.91 o                         
  -3   2  13       3850.15       3866.77       168.84 o                         
  -2   2  13         51.41         82.39        57.92 o                         
  -1   2  13       7281.88       7373.98       226.57 o                         
   0   2  13       7471.41       7416.23       228.42 o                         
   1   2  13       4775.26       4666.69       195.65 o                         
   2   2  13         17.94        -55.65        55.65 o                         
   3   2  13       7116.64       6400.63       237.84 o                         
   4   2  13       4462.88       4243.59       218.99 o                         
   5   2  13       3849.44       3678.87       220.99 o                         
   6   2  13        252.69        109.86        80.30 o                         
   7   2  13       3238.81       3416.31       226.87 o                         
   8   2  13       1163.06       1054.94       110.84 o                         
  -8   3  13         89.08        -71.89        75.45 o                         
  -7   3  13         33.52        -70.13        74.46 o                         
  -6   3  13        689.78        671.89        92.23 o                         
  -5   3  13        357.85        353.16        76.58 o                         
  -4   3  13        216.17        139.75        75.48 o                         
  -3   3  13        234.32        252.47        80.03 o                         
  -2   3  13        920.83        835.11        90.04 o                         
  -1   3  13        528.16        421.94        81.38 o                         
   0   3  13        264.99        238.74        73.47 o                         
   1   3  13       1195.88       1168.26       111.61 o                         
   2   3  13        355.49        397.64        83.75 o                         
   3   3  13       2435.73       2506.61       164.67 o                         
   4   3  13       2702.17       2642.95       192.02 o                         
   5   3  13       1542.29       1295.28       143.58 o                         
   6   3  13         11.50         92.10        82.16 o                         
   7   3  13       1243.63       1513.95       159.94 o                         
   8   3  13       3151.50       2892.06       198.76 o                         
  -7   4  13        268.13         62.95       101.80 o                         
  -6   4  13       1506.79       1515.09       141.42 o                         
  -5   4  13       3922.94       3958.13       205.66 o                         
  -4   4  13       6201.49       5962.97       242.40 o                         
  -3   4  13        881.82       1001.81        98.74 o                         
  -2   4  13        819.73        858.85        90.99 o                         
  -1   4  13       2447.80       2337.54       133.73 o                         
   0   4  13       4887.59       4783.17       254.13 o                         
   1   4  13       2737.58       2789.29       158.49 o                         
   2   4  13        131.46        155.77        72.94 o                         
   3   4  13       1944.54       1890.43       146.52 o                         
   4   4  13       2765.68       2554.67       193.94 o                         
   5   4  13       3787.58       3721.74       271.56 o                         
   6   4  13       1342.33       1215.24       126.93 o                         
   7   4  13       2751.10       2856.84       221.02 o                         
  -6   5  13        138.24        413.34       110.76 o                         
  -5   5  13        270.36        268.76        94.81 o                         
  -4   5  13         96.14        113.45        83.49 o                         
  -3   5  13        128.00         14.00        67.15 o                         
  -2   5  13       1319.08       1334.76       110.17 o                         
  -1   5  13        258.46        156.91        67.57 o                         
   0   5  13         63.05        108.79        62.00 o                         
   1   5  13         32.87         23.00        63.84 o                         
   2   5  13       2326.20       2459.55       153.36 o                         
   3   5  13        378.30        302.18        87.48 o                         
   4   5  13        144.81        154.26       110.42 o                         
   5   5  13          2.82        -86.39        86.39 o                         
   6   5  13       1622.74       1297.31       136.85 o                         
  -5   6  13       1986.70       2147.38       219.45 o                         
  -4   6  13       4489.38       4461.16       336.35 o                         
  -3   6  13        285.27        272.74        90.86 o                         
  -2   6  13        137.67        -63.93        72.30 o                         
  -1   6  13       2332.29       2350.29       136.78 o                         
   0   6  13       4527.03       4277.72       181.57 o                         
   1   6  13        281.66        242.40        76.50 o                         
   2   6  13        596.47        405.85        80.44 o                         
   3   6  13       2393.38       2222.51       158.27 o                         
   4   6  13       2519.34       2487.33       168.62 o                         
   5   6  13        344.77        227.26       104.49 o                         
  -3   7  13        981.34        888.44       117.35 o                         
  -2   7  13       4139.31       4622.39       234.20 o                         
  -1   7  13        886.44       1016.12       113.83 o                         
   0   7  13       2532.87       2835.71       162.63 o                         
   1   7  13        995.52        970.93       106.01 o                         
   2   7  13       4995.41       4864.13       359.44 o                         
   3   7  13        983.51        907.99       129.52 o                         
  -8   0  14          0.01        -25.62       135.03 o                         
  -7   0  14        180.55        165.39       134.05 o                         
  -6   0  14      12676.23      12114.89       732.49 o                         
  -5   0  14       7038.85       6751.24       445.42 o                         
  -4   0  14          2.25        -21.64       104.17 o                         
  -3   0  14       1678.84       1618.92       194.85 o                         
  -2   0  14      32147.98      33950.99      1116.65 o                         
  -1   0  14      14378.91      15276.64       763.08 o                         
   0   0  14         21.68        -30.88       113.89 o                         
   1   0  14       3395.65       3555.58       373.36 o                         
   2   0  14      43166.34      40967.33      2806.63 o                         
   3   0  14      15491.62      14195.79      2337.35 o                         
   4   0  14         19.16        101.01       137.00 o                         
   5   0  14       1699.29       1332.14       249.70 o                         
   6   0  14      28646.43      29303.60      1309.02 o                         
   7   0  14       7518.97       8378.01       472.31 o                         
  -7   1  14        485.99        299.68        71.01 o                         
  -6   1  14         23.20        -50.57        50.57 o                         
  -5   1  14       1650.87       1696.35       144.32 o                         
  -4   1  14        228.70        161.83        60.37 o                         
  -3   1  14       1451.40       1464.71       111.65 o                         
  -2   1  14         28.20         67.09        83.25 o                         
  -1   1  14       3977.84       4357.75       278.43 o                         
   0   1  14        773.15        645.96       106.32 o                         
   1   1  14       2008.17       2005.16       172.94 o                         
   2   1  14        642.65        498.81        91.87 o                         
   3   1  14       2990.21       2717.98       323.82 o                         
   4   1  14        439.37        424.20       128.71 o                         
   5   1  14       1299.22       1324.50       178.46 o                         
   6   1  14       1477.34       1579.92       201.95 o                         
   7   1  14        816.42       1010.04       134.80 o                         
  -7   2  14       1110.92       1354.74       139.11 o                         
  -6   2  14      10800.63      10775.55       352.92 o                         
  -5   2  14      10114.10      10289.89       300.00 o                         
  -4   2  14        326.69        268.20        89.94 o                         
  -3   2  14       1292.75       1313.55       110.48 o                         
  -2   2  14      22911.47      23154.57       580.59 o                         
  -1   2  14      13325.86      12720.25       373.18 o                         
   0   2  14        905.42        837.34       102.74 o                         
   1   2  14        393.69        331.72        79.48 o                         
   2   2  14      23872.71      23664.94       752.11 o                         
   3   2  14      10255.49       8972.54       466.44 o                         
   4   2  14       1312.76       1172.09       116.60 o                         
   5   2  14        161.51        141.42       107.38 o                         
   6   2  14      12809.21      13274.89       473.04 o                         
   7   2  14       4889.90       4982.45       261.19 o                         
  -7   3  14       1615.90       1647.29       134.71 o                         
  -6   3  14       2896.42       2709.02       161.26 o                         
  -5   3  14       5077.91       5050.40       234.89 o                         
  -4   3  14        690.65        785.51       105.08 o                         
  -3   3  14       3130.77       3100.04       186.74 o                         
  -2   3  14       5194.27       4936.48       215.49 o                         
  -1   3  14       8038.04       8005.59       318.80 o                         
   0   3  14        945.86       1058.80       156.92 o                         
   1   3  14       3966.13       4125.52       227.21 o                         
   2   3  14       4830.78       4710.31       236.02 o                         
   3   3  14       6136.96       6021.31       272.09 o                         
   4   3  14        973.61        979.92       130.81 o                         
   5   3  14       3076.28       2944.88       215.03 o                         
   6   3  14       2085.88       1993.66       187.70 o                         
   7   3  14       2711.55       3023.35       217.15 o                         
  -6   4  14       3152.77       2959.32       198.57 o                         
  -5   4  14       2413.90       2554.00       177.03 o                         
  -4   4  14       2769.45       2750.74       183.34 o                         
  -3   4  14       4389.84       4343.01       214.38 o                         
  -2   4  14       6153.74       6741.98       257.04 o                         
  -1   4  14       4075.52       4023.34       200.40 o                         
   0   4  14       3844.14       3881.99       195.49 o                         
   1   4  14       3028.10       2689.87       169.13 o                         
   2   4  14       5866.09       5813.73       267.79 o                         
   3   4  14       3898.56       3835.44       229.54 o                         
   4   4  14       4079.97       3809.09       273.76 o                         
   5   4  14       1530.03       1238.14       131.29 o                         
   6   4  14       2947.11       2859.13       185.42 o                         
  -5   5  14       2026.93       2007.75       173.16 o                         
  -4   5  14         41.36         26.87        83.16 o                         
  -3   5  14       1977.23       2160.83       163.57 o                         
  -2   5  14       4635.76       4760.55       222.94 o                         
  -1   5  14       4004.24       4420.21       257.09 o                         
   0   5  14         62.05         50.84        73.89 o                         
   1   5  14       2284.25       2417.63       159.27 o                         
   2   5  14       3069.31       2784.67       173.37 o                         
   3   5  14       4599.79       4307.24       242.25 o                         
   4   5  14        101.03        246.64        99.15 o                         
   5   5  14       1770.09       1895.61       155.45 o                         
  -4   6  14       6951.49       7667.35       330.02 o                         
  -3   6  14       5818.78       6160.32       276.14 o                         
  -2   6  14        160.90        204.62        89.83 o                         
  -1   6  14        276.80        319.86       100.53 o                         
   0   6  14       9674.66      10343.67       371.17 o                         
   1   6  14      10275.60      10776.45       383.62 o                         
   2   6  14        313.61        270.28        96.36 o                         
   3   6  14        982.36       1074.33       124.35 o                         
   4   6  14       7063.32       7469.23       410.82 o                         
   0   7  14          1.11        123.63        99.06 o                         
  -6   1  15        696.04        724.99       115.38 o                         
  -5   1  15          5.40        -17.13        54.52 o                         
  -4   1  15      11097.60      11253.84       360.38 o                         
  -3   1  15       7136.38       7197.90       306.50 o                         
  -2   1  15        917.59        854.24       130.42 o                         
  -1   1  15          6.52        -36.44        54.23 o                         
   0   1  15      15185.91      15699.58       566.38 o                         
   1   1  15       3158.77       2983.27       247.54 o                         
   2   1  15        201.75        209.75       109.43 o                         
   3   1  15          4.10        -51.78       105.25 o                         
   4   1  15      14069.98      12880.95       800.32 o                         
   5   1  15       1143.07        800.93       157.96 o                         
   6   1  15         90.91        131.40       123.77 o                         
  -6   2  15       1106.01       1151.11       132.60 o                         
  -5   2  15        535.17        786.22       112.01 o                         
  -4   2  15       2414.39       2505.07       197.94 o                         
  -3   2  15       1581.11       1616.08       222.31 o                         
  -2   2  15       1083.04        943.61       116.52 o                         
  -1   2  15        382.10        413.37        86.65 o                         
   0   2  15       1458.94       1362.87       140.30 o                         
   1   2  15       2243.94       2551.51       230.62 o                         
   2   2  15       1155.39       1244.91       146.28 o                         
   3   2  15        284.38        236.58        68.44 o                         
   4   2  15         56.92         72.23        65.15 o                         
   5   2  15       2036.81       2079.29       222.94 o                         
   6   2  15        865.28        878.78       192.80 o                         
  -6   3  15        879.53        902.13       123.08 o                         
  -5   3  15         77.72        -57.71        83.24 o                         
  -4   3  15       8209.68       7997.51       293.01 o                         
  -3   3  15       5628.81       5408.99       240.51 o                         
  -2   3  15       2952.32       2817.37       202.12 o                         
  -1   3  15        256.72        302.21        98.32 o                         
   0   3  15       8093.79       8350.28       442.15 o                         
   1   3  15       6370.75       6107.79       275.04 o                         
   2   3  15       3151.45       3135.54       214.24 o                         
   3   3  15        555.30        367.49       129.21 o                         
   4   3  15       3575.20       3578.38       264.11 o                         
   5   3  15       2464.98       2304.35       246.69 o                         
   6   3  15        885.79        959.80       138.09 o                         
  -5   4  15        437.44        431.24       109.14 o                         
  -4   4  15        717.52        746.74       115.15 o                         
  -3   4  15       5439.71       5501.58       246.48 o                         
  -2   4  15       4698.36       4441.64       222.26 o                         
  -1   4  15       1149.10       1380.80       138.53 o                         
   0   4  15        304.23        222.40        99.33 o                         
   1   4  15       5048.88       4631.81       249.61 o                         
   2   4  15       3117.73       2857.40       258.24 o                         
   3   4  15       2438.78       2413.43       211.16 o                         
   4   4  15        234.95        221.55       106.91 o                         
   5   4  15       3481.75       3790.32       268.28 o                         
  -4   5  15        167.86        201.78        97.75 o                         
  -3   5  15        365.98        260.70        98.20 o                         
  -2   5  15       5910.15       6076.53       260.40 o                         
  -1   5  15       4411.08       4903.78       248.27 o                         
   0   5  15        146.26        101.08        97.24 o                         
   1   5  15         29.63         27.72        94.59 o                         
   2   5  15       4303.67       4192.01       315.29 o                         
   3   5  15       2932.15       2355.25       283.22 o                         
   4   5  15        131.74        113.40       153.49 o                         
  -1   6  15         19.96          6.68        95.23 o                         
   0   6  15         15.08         34.20        94.74 o                         
   1   6  15       1759.83       1762.59       184.22 o                         
  -5   0  16        323.41        226.19       139.41 o                         
  -4   0  16       2152.44       2286.95       249.25 o                         
  -3   0  16       4544.16       4406.98       448.69 o                         
  -2   0  16       5918.10       6662.52       533.72 o                         
  -1   0  16        581.59        587.77       204.54 o                         
   0   0  16       4932.98       4904.12       449.19 o                         
   1   0  16       6117.62       5302.71       471.71 o                         
   2   0  16       3624.69       3018.65       369.42 o                         
   3   0  16        722.13        481.09       195.26 o                         
   4   0  16       6811.36       6840.32      1010.17 o                         
   5   0  16       5278.38       5357.42       591.52 o                         
  -5   1  16        474.98        287.71       104.73 o                         
  -4   1  16       1647.67       1366.43       181.72 o                         
  -3   1  16         28.44        183.11       100.93 o                         
  -2   1  16        179.73        151.26       119.85 o                         
  -1   1  16         62.18        171.30       116.43 o                         
   0   1  16       1220.87       1158.67       172.42 o                         
   1   1  16        221.01        408.58       136.86 o                         
   2   1  16         66.79        203.32       118.82 o                         
   3   1  16         66.00        138.50       117.19 o                         
   4   1  16        216.58        270.42       134.32 o                         
   5   1  16        348.77        418.92       172.91 o                         
  -5   2  16         29.74       -119.69       119.69 o                         
  -4   2  16       2540.05       2616.15       211.50 o                         
  -3   2  16       1978.45       2121.83       193.21 o                         
  -2   2  16       1382.85       1510.80       165.02 o                         
  -1   2  16         18.60         67.69       107.69 o                         
   0   2  16       5037.90       4448.88      1051.84 o                         
   1   2  16       4046.23       4430.70       352.89 o                         
   2   2  16        988.06       1082.16       216.53 o                         
   3   2  16         17.26        -43.89        97.55 o                         
   4   2  16       4409.71       3718.59       315.07 o                         
   5   2  16       3284.62       3043.75       271.52 o                         
  -4   3  16       2025.00       2066.85       197.73 o                         
  -3   3  16       1887.55       1981.38       190.27 o                         
  -2   3  16        300.13         21.41        74.56 o                         
  -1   3  16       4122.12       3386.14       346.73 o                         
   0   3  16       3190.54       2827.05       243.43 o                         
   1   3  16       3184.81       3094.43       258.11 o                         
   2   3  16        274.94        201.38        81.49 o                         
   3   3  16       3445.66       3243.93       274.90 o                         
   4   3  16       3118.79       2412.62       240.31 o                         
  -3   4  16        132.66        129.39       118.16 o                         
  -2   4  16        299.06        417.08       130.44 o                         
  -1   4  16        496.51        327.22       118.15 o                         
   0   4  16        388.78        426.17       141.52 o                         
   1   4  16        354.01        202.33       111.99 o                         
   2   4  16        591.35        774.76       148.39 o                         
   3   4  16        638.10        476.91       125.15 o                         
   0   5  16       3423.98       3871.91       348.98 o                         
  -3   1  17         85.97         72.91       138.25 o                         
  -2   1  17      10721.04      10797.97       483.63 o                         
  -1   1  17      10704.58      10822.53       477.58 o                         
   0   1  17       1162.07       1271.68       189.16 o                         
   1   1  17        196.93        286.82       138.00 o                         
   2   1  17      10933.67      10594.46       494.30 o                         
   3   1  17       6714.02       5925.27       364.74 o                         
  -3   2  17        313.02        347.34       126.74 o                         
  -2   2  17       1670.78       1686.99       213.53 o                         
  -1   2  17        792.64        589.58       154.08 o                         
   0   2  17        286.46        263.73       131.39 o                         
   1   2  17        904.43        903.30       165.68 o                         
   2   2  17       1057.55       1265.74       196.93 o                         
   3   2  17        696.85        796.91       170.50 o                         
  -2   3  17       1908.16       1823.31       271.71 o                         
  -1   3  17       2140.65       2200.25       304.97 o                         
   0   3  17       2011.61       2049.25       227.57 o                         
   1   3  17       3259.72       2871.95       294.36 o                         
                                                                                
